# Supplementary material for: intePareto: an R package for integrative analyses of RNA-Seq and ChIP-Seq data
Source: BMC Genomics. 2020 Dec 29;21(Suppl 11):802. doi: 10.1186/s12864-020-07205-6 (PMC7771091; doi:10.1186/s12864-020-07205-6)
Supplement: Supplementary file 2 — Additional file 2 Results_of_intePareto. Full list of the results of integrative analysis using intePareto. [file 12864_2020_7205_MOESM2_ESM.csv]

	RNAseq.log2FoldChange	H3K9me3.log2FoldChange	none.log2FoldChange	H3K27me3.log2FoldChange	H3K27ac.log2FoldChange	H3K4me3.log2FoldChange	H3K4me1.log2FoldChange	H3K36me3.log2FoldChange	z.H3K9me3	z.none	z.H3K27me3	z.H3K27ac	z.H3K4me3	z.H3K4me1	z.H3K36me3	front
Atp6v0c-ps2	9.27896473594074	0.182504120013764	0.0960907384555222	-0.579941011763123	-0.0528586008208731	0.378239498067576	-0.0117723242198329	0.287064618967054	16.5896669860824	3.27061925070017	-20.0132040232038	-1.72542414729608	11.8417082558178	-0.511399786557296	10.4405327823562	1
Catsperg1	-2.90996325415246	0.282794153521107	0.145265118377404	-0.0955980299675605	-0.99289376684897	-1.29462041440704	-0.0626729102876371	-1.05234140262762	-8.06164003915434	-1.55059286326705	1.03459344925043	10.1641478466734	12.7109470707285	0.853819699721528	12.0029398815592	1
Fam110c	-3.91448904486049	-0.184894074289496	-0.318527275983615	0.219321526706733	-2.81053047393968	-0.565521309587838	-0.264060293068339	-0.8279086532848	7.09028260308569	4.57373125986295	-3.19293162916911	38.7029496520642	7.46916426508291	4.83923805468656	12.7028442276292	1
Grb14	5.0572727459363	-0.0677069506266926	0.129381992642886	-0.788474044858087	1.54842639617275	0.637549036847123	0.211126546709633	0.787819374126773	-3.35440195056567	2.40015420647369	-14.8298601240649	27.5478447603717	10.878723153286	4.99871094938995	15.6166005502111	1
Khdc1a	-6.10178881243059	0.161515503819332	0.238919037554907	-0.134047629829659	-0.828165758203151	-0.574991306454089	-0.709291526994473	-0.613515384570093	-9.65465723313142	-5.34757473039861	3.0419326082644	17.776863048427	11.8376748032683	20.26192707725	14.6732426178667	1
Metrn	8.41794804738748	-0.0987364904106264	-0.219741476834226	-0.182607881438594	-0.339199857810058	0.316502120257314	0.294306102512637	0.386750525646814	-8.14234309310189	-6.78527124627004	-5.71687946632396	-10.0448299062378	8.98940235190894	11.5985663781745	12.760879931598	1
Olfr94	-5.96265298653689	0.0977015047574494	-0.0210238878948641	1.63340147065419	-4.73894642068616	-1.07000135939848	-0.726362470140919	-0.0675350867504635	-5.70697879221241	0.459834445706011	-36.2214435136507	99.4035782367272	21.5264204669789	20.276441347379	1.57838325831846	1
Olig1	-6.43459102369831	0.0977015047574494	-0.475838466611655	0.864755090598112	-1.53654145596363	-0.922337151706679	-0.288658126287225	-0.194525274823181	-6.15868047188418	11.2312845284242	-20.6941385647649	34.7813083997415	20.0243582053793	8.69567982813837	4.90614585210113	1
Pramef17	4.53501835949417	0.125627468177375	0.506287817342269	-0.380226623783688	0.731601391170193	0.403515902767815	1.01606002039609	1.19004418387486	5.58121982123262	8.42219825459839	-6.41290563689836	11.6717037718982	6.1742990300171	21.5723380148799	21.1536641228693	1
Trav5-2	7.10691450625583	-0.118136110092394	0.0931354445444408	-0.141098332561586	0.933031195845861	-0.00481083502746887	0.391350208073665	0.675624597170068	-8.22487352833629	2.42797950458746	-3.72937666609627	23.3269490106311	-0.115358475971629	13.0210337296625	18.8204503801947	1
Trim34b	-4.31053744447807	0.245539217846969	0.0604391713526295	0.934485951887039	-0.380357704396526	-0.24499259446938	0.562335868504975	0.384520269164257	-10.3685436689324	-0.955649984027214	-14.9808851911913	5.76772205983665	3.56313546054123	-11.3481746654547	-6.49671968077714	1
Tspo2	-5.67796025276811	0.0693650036513055	0.284837350454164	0.196203802545028	-0.662562884499923	-1.58341954771501	-0.473883298741323	-1.72747032136759	-3.85831989621919	-5.93250644693012	-4.1431727792921	13.2342744373185	30.3344625349853	12.596867311324	38.4455794896688	1
Ttll11	6.69245041327763	-0.0494772006308578	0.00218021077055778	0.0786155491948557	4.18876182589368	0.326176872181454	0.22706107922106	0.723990144676756	-3.24381257255467	0.0535220298998049	1.95671192314865	98.6169379056126	7.36522943675063	7.11420971857185	18.9915882118272	1
Ubd	-9.89617966997207	0.278040409526214	-0.230143632376244	0.337480254766773	-2.12202967411845	-3.46513596993935	-0.909827683113784	-0.302986774314669	-26.9551009108224	8.3544039115213	-12.4207899229837	73.8753767359627	115.700652095057	42.1527120863373	11.7526204712945	1
Zfp786	1.55553535412336	-0.397291761406451	0.491436458326476	-0.129286100316366	1.20947301451185	0.594512749045936	0.996211755865989	0.872442048577641	-6.05417424756433	2.8041173990009	-0.747936966824341	6.61845702896546	3.12024727708753	7.25488198719344	5.31936686454583	2
Zbbx	-5.33936823480264	0.0536245405155533	0.0161903799669233	-0.123408768482961	-0.119661217139709	-0.556835309224949	0.0849667336629447	-0.640550627868836	-2.80490998434302	-0.317099712392499	2.45058160124249	2.24762561984209	10.0314703571575	-2.12391729023409	13.4056168732302	2
Yipf7	0.859414296064704	0.0907061916523823	0.261939583623089	-2.17864795328773	0.422220489035467	0.699860882844403	-0.169020025182577	0.0494233134204686	0.763668677424232	0.825757715195688	-6.96342510466376	1.27650512440881	2.02937473108509	-0.680047955993261	0.166486069454856	2
Ybx1-ps2	1.33362315275976	0.0337525744748251	0.52786978606375	-1.15059810807951	1.10104137343434	0.960163383497257	0.174745601506135	-0.755346285094168	0.440966402714617	2.5823129005536	-5.70676591736916	5.16556046595818	4.32042251656284	1.09103374525559	-3.94841408822307	2
Xkr9	2.87801396522301	-0.0987364904106264	-0.524645529177879	-0.320927114129337	1.21514314247649	1.73393942668493	0.878530633921153	0.159201711127809	-2.78378733150498	-5.53869954441908	-3.43504621536253	12.3027166510933	16.8373900658482	11.8371897791078	1.79590804896269	2
Vmn1r47	0.990216481189686	-0.284590104133995	0.296458538875438	-0.791843214857506	0.256666747297909	-0.0334184051232989	0.0812349757159925	0.76630878576581	-2.76067584938741	1.07681983778773	-2.91610143645995	0.894088361737226	-0.111651310367793	0.376592797093612	2.97424968237984	2
Vax2	-2.00000551946343	-0.0449619191065475	-0.282008728260886	0.26550843071575	-1.01130878562268	-0.971455019731668	-0.449635306596353	-0.819211662163585	0.880930212990826	2.06891514025405	-1.97488943595626	7.11534002381774	6.55543997792786	4.21008053786782	6.42200721338337	2
Usp43	-2.24764610800157	-0.124275109502681	-0.864041608644228	0.57527960735832	-1.1074676390541	-0.211945311346657	-0.704531939322386	-1.14907278168727	2.73638724916085	7.12379679634026	-4.80883846246927	8.75668367669658	1.60731019921064	7.41357051250625	10.1232261451738	2
Ugt1a6b	3.52369996089336	0.0927853448944674	0.336195879950248	-0.428903535735564	0.460799509956112	-0.338632904077537	0.0340175965408416	-0.209063648348876	3.20290294676717	4.34550488043133	-5.62071836367274	5.71204492620251	-4.02602095588828	0.561178923173121	-2.88749283471544	2
Ugt1a6a	5.01040048669258	0.0504750975554903	-0.132198972689335	-0.30031592407875	0.324687530945922	-0.313996631520795	0.321308173707822	-0.186363598570093	2.47750807613044	-2.42968210281013	-5.59608211518011	5.7229339801022	-5.30817685920856	7.53690460288833	-3.65996554813249	2
Tead3	-6.59142678568539	-0.0531979305000819	-0.158100298173021	0.361021251811836	-0.548867717812571	0.232247190983333	-0.460595581376127	-0.371909856772564	3.43510203135203	3.82261936010049	-8.85004495859397	12.7270516027191	-5.16508956565332	14.2134008281612	9.60861051924849	2
Smim22	-3.68110146487943	0.263734742689955	-0.130147543867201	-0.0939348064296883	-0.498303168436695	-1.21725579537949	-0.0935833018810075	0.180194817321858	-9.51065885792561	1.7573679368257	1.28599005429533	6.45285819567029	15.1184613394182	1.61277935859333	-2.59994136006208	2
Rps3a2	-7.78291870337691	0.192166654216067	0.861917569528799	0.298723920830811	0.00752196825810041	-0.16797346256556	-0.110047330699775	0.998331419234052	-14.6516317199066	-24.6069145483141	-8.64660802392564	-0.205946622917046	4.41093972456056	4.0097824493183	-30.4551471343961	2
Rps18-ps5	7.00548776954693	0.181906588009351	0.0424748169813091	-0.376262359318849	-0.5757749518238	0.466498410731209	-0.0926393005595298	0.277488144745829	12.4839574034241	1.09148765707247	-9.80307736892905	-14.1896548328961	11.0264700486329	-3.03831257001039	7.61949662659421	2
Rpl3-ps1	-7.94116293072698	0.233119647086062	-0.237808394599338	0.405451056292091	-0.609769352206421	-0.0520235272237266	0.332908678917633	-0.0274300647388986	-18.135454938419	6.92723978973757	-11.9744567437323	17.0345389416681	1.39390076132604	-12.3767901577245	0.85379657413528	2
Ptchd3	2.83579145615613	0.0226005613162068	0.768785875936974	0.0287391826071449	4.59359993961242	0.58506563251921	0.250298362932095	0.455419490035281	0.627854463827466	7.99702804607391	0.303097237589397	45.8255982704532	5.59792186007579	3.32300582536302	5.06208427318062	2
Pitx2	-3.45124915825036	-0.0420842402264706	0.202895329350368	0.431555297864125	-1.30097257606748	-1.4145764753966	0.0984306540835342	-0.513857320694344	1.42285706845707	-2.56860484208401	-5.53918720299895	15.795200389041	16.4721655930063	-1.59039678291678	6.95124075452515	2
Otor	3.97373973116971	0.0380680990198424	0.382513701701492	0.210993044832187	0.303883794613983	-0.833745434650434	1.13461542824326	0.374785202714632	1.4819245062236	5.57564800223008	3.11817750938688	4.2480306723886	-11.1784307801077	21.1079913297573	5.83747888909762	2
Nnmt	-6.26294693973751	0.071397175311139	-0.305717295441928	0.0404793729124518	-1.23623498156739	-1.25325456308258	-0.699092922538148	-0.280278027115983	-4.38051562156087	7.02340439009114	-0.942856902894301	27.2370736602767	26.4829268707042	20.4980449690573	6.88036143260884	2
Ms4a6d	3.61544605521048	-0.227205401575614	0.280075132671264	0.567574618823062	0.142656093112014	1.42094029353355	0.461773190861717	-0.339652832030758	-8.04722249244782	3.71437176901039	7.63164444862883	1.81439941125472	17.3334762626793	7.81608736757687	-4.8132741074384	2
Mrpl48-ps	-6.40740787937748	0.237109141489391	0.43885290344158	0.10949995378787	-0.142348821905891	-0.0315777318324541	0.527684021305523	-0.0406587071530606	-14.8831939060274	-10.3145498808036	-2.60933346101699	3.2086099992048	0.6826706907862	-15.829059746282	1.02112616512779	2
Khdc1c	-5.47538414967738	0.224741796454644	0.326073766850922	0.263283685502428	-1.84951118431795	-0.0146622859007685	-0.96273726484915	-0.124021467126896	-12.0549083649405	-6.54906632087014	-5.36132111255098	35.6247840755509	0.270872073604013	24.6786376078704	2.66167440032242	2
Kcnf1	2.75560616529349	-0.261840048185867	-0.398925273939846	-0.288287256387422	-0.158005988956928	0.30661057475982	0.0385736449931014	-0.0349802421602193	-7.06836049530331	-4.03234454251068	-2.95444472706443	-1.53169177634886	2.85070469769259	0.497630087642851	-0.377818681458817	2
Esrp1	-3.19765488390484	0.151414406563588	0.237404480114256	0.192736533552933	-0.664387378046859	-0.483528732112537	-0.0246135654799324	-0.408233025379305	-4.74312160389996	-2.78464241113322	-2.29207545180404	7.47366534297419	5.21677167994001	0.368472365707763	5.11662034764925	2
Defa23	5.90310542561637	-0.100083623750899	0.563826382419663	-0.0514513625091408	0.320787976097144	0.548773407680514	-0.29621487077307	0.289138704078816	-5.78774025044933	12.2088530488869	-1.12956361905691	6.66161156204648	10.9300349884181	-8.18627256887691	6.69006347433097	2
C1qtnf6	-2.35801258696329	0.09545224270349	-0.431582121345007	0.539124081598158	-0.545713851163076	-1.24186029660287	-0.506133906333128	-0.628588811924237	-2.20494482692475	3.73300436604966	-4.72789831060641	4.52680493295888	9.8802245709243	5.58740760809243	5.80973381169812	2
Bricd5	2.31418140602132	-0.305240858381855	0.104262760578215	-0.43790376246919	-0.136394403878116	0.497121907206922	-0.122760925961214	-0.114358967862933	-6.91999111702676	0.885065786725772	-3.76885434103614	-1.11038768429698	3.88157745101643	-1.33001444919551	-1.03731604477482	2
Alox12b	-5.20462082529802	-0.325443096830182	-0.0370865075553446	0.307787448872761	0.266423428325624	-0.373503143722569	-0.612631837204683	-0.346577635443224	16.593180215943	0.708033760570345	-5.95762657055611	-4.87800444834911	6.55890455484495	14.9275131128786	7.07022277476317	2
Uba1y	-1.16405568679541	-0.176826941735934	-1.40249998584787	-1.19995988747948	-0.0344615631454872	-0.0452503737621527	-0.812907523191097	-2.80634530757909	2.01645095608434	5.98860344618541	5.19485897344648	0.141120274973743	0.177723100836878	4.43010177341356	12.8043734835024	2
Txlnb	-1.64445713359972	0.256493553260523	-0.199795597903292	0.231177624522557	-0.204710794492389	-0.633762429786736	-0.129319445560171	-0.226456334007736	-4.13203966750754	1.20519523464767	-1.4138444474792	1.18425161409841	3.5163897190608	0.995600703617391	1.45965593745003	2
Tdpoz6	3.43705797315615	0.010680099025397	0.0886397947508435	-0.152558440071987	0.874473661699242	0.349662991801522	0.682625948710065	0.539482314198798	0.359606561935452	1.11754374660789	-1.95009771532158	10.5733905815295	4.05494045392509	10.9842005680802	7.26787648336751	2
Scnn1a	-2.71006298216185	-0.324717153597868	-0.402557538788007	-0.0809427394057626	-0.45724290176654	-1.00389445454688	-0.592067980102877	-0.854253250142605	8.62084995727873	4.00180830998241	0.815812882854443	4.35920246682706	9.17942322145867	7.51189938395114	9.07422393163676	2
Pramel7	2.27829237285187	0.117330680980706	0.238234009107671	-0.149823309478739	0.988214736629335	1.848013653131	0.231227114056063	0.809646723979312	2.61870464491169	1.99095823163681	-1.26946905543984	7.92029698699139	14.2056982740914	2.46630633702611	7.23016965096487	2
Plet1	-2.38313107240715	-0.26944753772938	0.0960907384555222	-0.00771264316266802	-0.519385035519151	-1.73626022373987	-0.201894934068668	-0.937169094484845	6.29053552759385	-0.839998273963304	0.0683572282184684	4.35429697959089	13.960812670718	2.25253814839761	8.75405671720683	2
Neurog1	-3.81594253626654	0.042793982827053	-0.112612295557487	0.28345329885261	-0.63132994584174	-0.889854552030069	-0.176209395166317	-0.657713443194638	-1.59974221411877	1.57629163578311	-4.02269048716283	8.4749842579218	11.4569444374018	3.14796351601848	9.83743811532163	2
Lad1	-2.37762416933011	-0.0345933784800318	-0.111121202414168	0.281952282468163	-0.0669947421526168	-0.8074026228105	-0.56558421438566	-0.844960897120634	0.805752489967538	0.969145698452491	-2.49317118102072	0.560356754434861	6.47711066247779	6.29563136395386	7.87450542839631	2
Grb7	-1.82622571885555	-0.0766940645639126	-0.428358512280037	-0.112375875776143	-1.58734350172112	-2.27185002097001	-0.0291212433395178	-1.18019092088718	1.37208709739204	2.86953013363844	0.763239468937459	10.1977898371649	13.9985182095345	0.248979259998731	8.44792778274773	2
Eif2s3y	-1.87200860242877	-0.308939767948716	-0.944389962470673	-0.736823592727194	-0.310178054643778	-2.55955402427987	-0.176696864210528	-2.45450368898749	5.66561588548379	6.48497246026531	5.12984969091323	2.04267649906919	16.1666521946578	1.54858656147678	18.0100532917152	2
Dppa3	-2.69811554884348	0.042793982827053	-0.140961029398433	-0.0873075974745905	-0.391253795218098	-1.24562792684654	-0.148273300067474	-0.994182972070707	-1.13112011017811	1.39511028629848	0.876084221973073	3.71363992687148	11.3395765103289	1.87293326036549	10.514057161569	2
Dmrtc1c1	-2.65162482181755	-0.122616648755226	0.429015511656117	-0.0150789256538769	-0.172127640153006	-0.330952444556705	-1.00723155247172	-0.99455513967542	3.18512872666294	-4.17286182515914	0.148701637980712	1.60562223919963	2.96091284135377	12.5037476894153	10.3367594669062	2
Bdkrb2	-2.03675302809555	0.0261385759934825	-0.961495461046883	0.435832788925233	-0.359775268727717	-1.48387722637279	-0.53153575107533	-0.694077047998131	-0.521537769825302	7.18347430337974	-3.30134983419966	2.57780677817514	10.19727883071	5.06838567650591	5.54101750931952	2
BC067074	-1.86771277844062	-0.277821936164452	-0.684652759907867	-0.3511597189274	-1.46393337577582	-0.941694252651527	-0.767756217786838	-1.20569413049242	5.08325732031668	4.69061066644635	2.43920364048811	9.61860492295185	5.93427904871982	6.71324096826414	8.82654430416972	2
Adh1	-4.94573935927059	-0.114494162796873	0.406346633526138	0.195551284102731	-0.218551295497605	-1.34551194241738	-0.32935628532015	-0.526755373628067	5.54727941947647	-7.37185568832883	-3.59687358184165	3.80246560947332	22.4526050224432	7.62598566979452	10.2113619083067	2
Adamts6	-5.34218962085337	0.0573589112872938	0.0259334316117179	0.0680176522517341	-0.388466899285647	-0.636921032371144	-0.173953091498341	-0.407823584291302	-3.00182707037328	-0.508192464253714	-1.35136981275514	7.30052349072865	11.4802896092725	4.35061100876101	8.5395523477045	2
Olfr1031	-2.62708918187258	-0.101233738165623	1.49084819010022	0.137981158957312	-0.400030972563228	0.136345896527806	-0.0734569395587117	-1.8069938502244	2.60534692098822	-14.36670492484	-1.3481179184615	3.69699717317912	-1.20855061129349	0.903454842760063	18.606940084962	2
Tpt1-ps3	12.197448150277	0.0125523030931304	0.198386920707729	-0.302353376370068	-0.63433591889478	-0.0425200524162807	-0.0653781672459902	0.143753857903912	1.49988467929737	8.87627912477322	-13.7156716623085	-27.2187996456466	-1.74988990718343	-3.73336564077684	6.87277233568826	2
Tmem30b	-2.77065997335648	-0.107591461696726	-0.26558187143937	0.480337682952129	-0.808325833797893	-0.43961315648549	-0.180103359910765	-0.395368311737897	2.9202935509186	2.69917219224383	-4.94952094186208	7.87862398742065	4.10962189304622	2.33616680839504	4.29366896044186	2
Tac1	-3.54866869426276	-0.108897860135154	-0.168744362857746	0.491657595864082	0.366529709342869	-0.801610579004384	-0.13504013243965	-0.321746161615469	3.78573553930586	2.19656299204131	-6.48875662212837	-4.57567660374111	9.59791389986642	2.24350537445302	4.47530149450093	2
Sult6b2	3.36204422306288	-0.152530445280979	-0.270880194189118	-0.0739750509994705	-0.244410894360699	-0.81547120213937	0.291037529077361	0.3236503646429	-5.02372005813301	-3.34063946415964	-0.924957911870794	-2.89071094166024	-9.2503891851349	4.580904310803	4.26503884488817	2
St8sia1	1.55000703602925	-0.160477139120507	-0.0670272760449375	-0.560481353503631	0.787747120683461	0.40531867969494	0.048250459778648	0.320638658339716	-2.43675751444671	-0.381095809495689	-3.23093421174917	4.29537592290805	2.11971875922055	0.35013371313807	1.94801824814612	2
Spata45	1.81854183664618	-0.156804586160051	0.292275937979207	-0.57587306245635	0.203955787013373	0.410395428792636	0.515497062583809	-0.145968813628204	-2.79349261971277	1.94968878317707	-3.89478364317566	1.30478817923717	2.51810459679649	4.38882531605934	-1.04046348580057	2
Sox11	-2.74314340929516	-0.19310560688413	0.17075354763696	0.783903982016108	-0.692891968272942	-1.10231429441046	-0.0272629377729841	-0.606788057402963	5.1893010641156	-1.71817415390209	-7.99732342524892	6.6864364971087	10.2023896565205	0.350122458087257	6.52422613970801	2
Slco1c1	1.88300453543483	0.0237928116525847	-0.0297306529742212	-0.695911238527083	0.765109902881392	-0.777539759897943	0.090922018037713	1.1096885631495	0.438896991320235	-0.205354747368256	-4.87347219805972	5.06822484549864	-4.93994287259141	0.801528992920511	8.19022711195856	2
Rps10-ps4	1.23239635338573	-0.0794047856620148	-0.023322062481192	-3.91379486773667	0.199457893474497	-0.430758299532494	0.678181946063473	0.0549506796389102	-0.958655467152516	-0.105430506420751	-17.9383189083449	0.864733565776408	-1.79115022869337	3.91287011980407	0.265440350061474	2
Rgcc	-1.37514097199879	0.171868790659686	-0.704734318077991	0.901704252617231	-0.166835079988351	-0.517955273526915	-0.177484877004145	-0.356398046596267	-2.31531302029113	3.55485242338207	-4.61152552192826	0.807077574714926	2.40318627791742	1.14263462348661	1.92099398766956	2
Pttg1	-2.32618547460055	0.201008461812245	0.265541511806196	-0.374077443670534	-0.615931567987592	-0.950398419720816	-0.329643149645276	-0.498755182124065	-4.58061879500529	-2.26582151613808	3.23622819937707	5.04031277443488	7.4592987182912	3.58994006814462	4.54752640282347	2
Pof1b	-2.77682435637095	0.14020243647233	0.248586071351247	0.12969742687281	-0.433916811478219	-0.721488655761253	-0.185433547021232	0.00534064923642544	-3.81390123173157	-2.53206082649701	-1.33940848765609	4.23872821736568	6.75967586253251	2.41065754526325	-0.0581280740686978	2
Plk-ps1	1.041642697195	-0.222057888389044	0.24130009877586	-2.37965487060115	0.107778274449371	-0.280470779574398	-0.140820471717471	-0.345039790320208	-2.26595066528137	0.921987868406745	-9.21862236026641	0.394939601845783	-0.985721772852818	-0.68672581267941	-1.40874187184396	2
Phf5a	1.07440295810956	-0.0531979305000819	0.0112383792474094	-1.59744664793375	0.487655226432106	0.112931856231341	0.524805974168668	0.483969523143455	-0.559921835422319	0.0442914412452956	-6.38302924762984	1.84315034932321	0.40938470819721	2.63976197924272	2.03811496498157	2
Pabpc1l2b-ps	-4.88668278514865	0.0221360041762829	0.17480938036793	0.225420593786932	-0.47066763326882	-0.829690929513388	-0.252438840416224	-0.0502450008709756	-1.05969002709674	-3.13348640632002	-4.09676463839598	8.09112976443907	13.6797589485134	5.77522792063135	0.962388610822808	2
Map3k21	-2.87093190501982	-0.115857393215111	-0.637265241061115	0.290556024325364	-0.343667974663536	-0.360856354251417	-0.630123682213153	-0.231614563433769	3.25845790869803	6.71107444153146	-3.10231614350273	3.47090430104518	3.49546697421954	8.46929962797156	2.60634692831444	2
Kbtbd11	-2.66400907370024	-0.068522053321424	0.094011111119494	0.269635813974015	-1.62821026871243	-0.552570335634927	-0.419305595524154	-0.346287212240817	1.78826361070526	-0.918679063193598	-2.67144693941704	15.2590281256604	4.96673764951589	5.22956013679881	3.6158934325322	2
Isl1	-1.54606310835326	-0.0527418711852834	0.25829519914521	0.36107452848166	-0.184950466230288	-0.156672950003113	-0.803111205993404	-0.517594673103938	0.798818698214852	-1.46484773857416	-2.07614339835902	1.00591974319974	0.817276840942959	5.81301852313899	3.13660972037749	2
H2-Q2	-3.51159884899431	-0.0842499407810009	-0.361865873040956	0.455627503035699	-0.117259275926023	-0.885294443428281	-0.508929223587534	-0.263363405897215	2.89827755310065	4.6612399388329	-5.95042665133909	1.44854766533439	10.4891571173636	8.36683281976884	3.62496482410805	2
Esco1	2.35951000423335	0.0548414900918078	0.403057094236932	-0.575133995352101	0.134572455892627	0.320435293653609	0.462701737156771	0.302304652469367	1.26764176806332	3.48848874524554	-5.04689348044908	1.11701417826441	2.55099802247908	5.11118683919921	2.79582589312097	2
Colgalt2	-2.49122489531709	-0.0283114375758028	0.0521642600236647	0.479125377873751	-0.414485961538967	-0.246694533060199	-0.703044014611723	-0.212474657916249	0.690939988484801	-0.476688768924795	-4.43910468302796	3.6324817865808	2.07357818355781	8.19962997167715	2.07473934333966	2
Clgn	-2.22790123501992	0.193789613486255	-0.489226133000084	0.226883717434142	-0.39706498385613	-0.261799291823725	-0.259725221915871	-0.292622206016645	-4.22952797429684	3.99810794469629	-1.87989044413516	3.11199010967263	1.96794227865693	2.70899912047449	2.55532817145784	2
Aff3	-2.36986253639334	0.221415263104663	0.0941775079039608	0.235003042320509	-0.0662211994191446	-0.211745526061845	-0.102224094630593	-0.264211592762544	-5.14039132368944	-0.818689618174827	-2.07123757814475	0.552078561122076	1.69311069434856	1.13416236546211	2.45424826877631	2
Olfr968	3.4362091884515	-0.119909922961631	0.764394066212896	-0.256055576354952	-0.178610466168688	0.0931137316352341	0.255246034865006	-0.140335332306939	-4.03645569329073	9.63486947062132	-3.27225477238351	-2.15907228781249	1.07954631931227	4.10617451125903	-1.89012310415371	2
Olfr750	2.65601268352133	0.392811728428042	0.791484622551258	-0.469835724515514	3.80658865490659	0.828428369966321	0.385192825360965	0.00636721287623359	10.2206863727302	7.71119276280321	-4.64097743775551	35.566962574091	7.42391621977283	4.78968704387638	0.0662861786853689	2
Nhlh1	1.80723929577962	-0.192456071971883	0.533248981305636	-0.582377668764498	0.755655001356507	0.0789731001930326	0.851812053808218	-0.0671731619637979	-3.40731864470462	3.535042415425	-3.91429588637958	4.80418703220531	0.481551569483763	7.20706180269878	-0.475833398366498	2
Ifi203	-1.03541371655584	0.337466517513127	-0.0478130576543639	0.525912349502401	-0.654707892160499	-0.544252418001839	-0.232604103828591	0.216332555575999	-3.42302502961314	0.181597290860054	-2.02516568371943	2.38474624984775	1.90135072903965	1.12753515235165	-0.877969164804578	2
Fnd3c2	1.19536464293186	-0.303147751031764	0.151261883652384	-0.626915774433784	-0.0620873593644172	0.129683178991112	1.1394383531114	0.0333867869642592	-3.54993358154182	0.66325242072958	-2.78703793647685	-0.261086417789445	0.523036513598423	6.37661275099221	0.1564294435795	2
Cd209d	3.07722667946563	0.0226005613162068	-0.038530166874336	-0.347838236362666	0.586223553522746	0.129683178991112	0.480479170857584	-0.212338540452283	0.681309093698424	-0.434919933088054	-3.98079750233401	6.34604923520547	1.34645266906351	6.92202013566136	-2.56113095676831	2
Apcdd1	-4.57417260998918	-0.0482375220929589	0.277280421395174	0.334773652296722	0.234063000638165	0.0751690630397093	-0.451295440510816	0.193255200168547	2.16153867505852	-4.65243900291301	-5.69504416085262	-3.76639618890077	-1.1601112554215	9.66434218539303	-3.46487208830949	2
AK157302	-5.53275562331032	0.0634470971303768	-0.134157438814128	0.107737735594641	-0.290664676498657	-1.01413787244899	0.0893594841546818	0.346938550398779	-3.43889341903233	2.7227337851994	-2.21688215920528	5.65736799567584	18.9315618291322	-2.31462662828662	-7.5238047460171	2
Olfr419	-4.31367386901847	0.151128025045569	-0.0842124937918521	-0.258550480304354	-0.28741758782322	-0.539236384823782	-0.250602607353813	0.110919673773414	-6.38642454779722	1.33251703395345	4.14787760844752	4.36155478747829	7.84827930640558	5.0609459204926	-1.87542352677097	2
Olfr1410	1.91452699342587	-0.164682984425939	0.210021643970619	-0.291566517002791	-0.217724939907021	0.555075829590061	0.0942569471068813	-0.845302882663703	-3.08869975568201	1.47494043255728	-2.07602423715768	-1.46639292879261	3.58559938775815	0.844838442024584	-6.34333010585279	2
Nptxr	-5.6344557357133	-0.0502741930484898	-0.738382529926326	0.223352588731669	-0.554724517473486	0.56988230899455	-0.033044543822393	-0.445593057534571	2.77499721034064	15.2609762922521	-4.68032744826668	10.995374271107	-10.8339069468969	0.87166686247392	9.8408781825762	2
Mrgprf	2.97632574526097	-0.281708829409973	-0.17991727183539	0.28221261301297	0.814600427897959	0.152715242644635	0.408894447177076	0.580087838344322	-8.21384287798856	-1.96427482961671	3.12384989712932	8.52915053014886	1.53359541676783	5.69758060074178	6.76733522534536	2
Misp	-2.57735225899656	-0.0728655028615013	-0.307149931462508	-0.21445616554639	-0.733813176326044	-0.911344806561521	-0.317153737941972	-1.22946311353379	1.83976019018	2.90384302652378	2.05563305659217	6.65334386627459	7.92509463891256	3.82685861918549	12.4203190448719	2
Mep1b	-2.37465106421391	0.100102758919299	0.0184760260023045	0.73191762979353	-0.0956175237012253	0.0111410123039583	0.30166595536633	-0.296157265244366	-2.32868808331147	-0.160937518579303	-6.46390979929648	0.798763073030472	-0.0892631915762808	-3.35370537424982	2.75654865385136	2
Map4k3	8.91083871345985	-0.0963705096418874	0.0636931732490991	0.220485357564358	-0.146273919508529	0.372862569595222	0.288632026363072	0.0528717438385832	-8.41256067718772	2.08190257735396	7.30687390741038	-4.5852832218178	11.2102507144924	12.0409819438294	1.84665466017684	2
Llph-ps1	2.30168421775031	-0.0438763074168587	-0.471012353497884	-0.695811950974188	0.330260678433061	-0.181686482324621	-0.191096592193927	0.116831994323236	-0.989330234370204	-3.97673792536876	-5.95622232725302	2.67413478272534	-1.41096522696088	-2.05919505205164	1.05402521060576	2
Kdm5d	0.888221229001156	-0.284916602360398	-0.509424068657359	-2.08823949785733	-0.565583469502871	-0.859737726202359	-0.761468291605737	-0.820036279741917	-2.47915897476964	-1.65977623690484	-6.8981833175222	-1.76725224060543	-2.57652931265828	-3.16644374066435	-2.85494459322341	2
Hoxb4	-1.54773165338063	-0.236711428430589	-0.925656556939877	0.417913069568568	0.0801623045919208	-0.328476199294434	-0.259525533006682	-1.75111536231071	3.58905705061933	5.25526329961466	-2.40555280426063	-0.436462105429924	1.71532937906083	1.88050529266272	10.6231641264805	2
Hist1h4m	5.83009890374593	0.114670388264223	-0.453289990888252	-0.568929135701203	0.220591078430427	0.167285799320095	0.0397987612773284	-0.0160737176960673	6.54926670213553	-9.69395468655955	-12.3358015521414	4.52422870211456	3.2906595486796	1.08628624694171	-0.367312516420143	2
Hist1h2bq	3.28020466680192	-0.0936645949078691	-0.411686330342777	-0.442863229238462	0.277005683735162	0.341772801002992	-0.165533597726706	0.528657055017339	-3.00982934626344	-4.95354739401161	-5.40261277646619	3.19646760049729	3.78256495228915	-2.54206060372827	6.7970183609059	2
Hcn4	-2.36119510828275	0.133930731666279	-0.124603144047545	0.363199105792741	-0.141473046776166	0.0391234547807543	-0.251059338337435	-0.657700237747965	-3.09797270614917	1.07921956279182	-3.18940684592643	1.17513095325846	-0.311685807453174	2.77528161391271	6.08700056815401	2
Gpc4	1.52496830886923	-0.183789947810985	-0.541456408985971	-0.274265708945379	0.581998417270769	0.135993069567683	0.242565024389354	0.667696963114067	-2.74566813751002	-3.02881850920341	-1.55548421020929	3.12221859899133	0.699722033262365	1.73176039062613	3.99101801408703	2
Gdf3	0.535959528832542	-0.115857393215111	0.21606873982739	-3.01623137612296	0.171515707905911	0.011007904418175	-0.100044500661982	0.454299052265342	-0.608304767665471	0.424788615689424	-6.01215165017577	0.323382549926179	0.0199060275580079	-0.251029072442382	0.954371136071384	2
Gata2	-1.95856774568918	-0.0743533495779401	-0.165851707654167	0.286842871359435	-0.546319724907448	-0.560724143218571	-0.516830442242848	-1.22463520931543	1.42660784252073	1.19153685285581	-2.08937279703148	3.7641434300235	3.70540606933297	4.7389866838903	9.40131941597588	2
Gabrg2	4.42201613217513	-0.0574082395215103	0.223910850033	-0.260060945984238	-0.262688776414709	0.187386305565143	-0.0205417283449399	-0.133720866797622	-2.48690973637202	3.63198791489952	-4.27689646766715	-4.0864155163017	2.79580016332716	-0.425261540394051	-2.31773070524367	2
Foxq1	-1.60420373994933	-0.0766525697831897	0.803604621078618	0.840773530819165	-0.0652966068981479	-0.0953498692367183	0.0798333549070885	0.265056692637243	1.20462456363458	-4.72879931526574	-5.01616521222055	0.368494341114116	0.516092539041077	-0.59957388524468	-1.66663987271809	2
Flywch2	-1.86627854150496	-0.176676381307112	0.00584194428326623	1.05969851989523	-2.03188803930479	-0.712673951712365	0.013808808582386	-0.572949973958361	3.23013318087243	-0.0399928916642042	-7.35515902478916	13.3400335192889	4.48761201950679	-0.120651152783988	4.19118310930592	2
Fgf10	-1.74399520241105	0.175559489491167	-0.401483890248986	0.761968980547879	-0.698436897871148	-1.27848817171526	0.225340751917264	-0.404523372021207	-2.99940468965526	2.56839811823258	-4.94214922267565	4.28502287834866	7.5229808216482	-1.83985598046329	2.76523708911709	2
Fbxo16	-2.76880455367242	0.0581144375546934	-0.188008471268924	0.447923931647966	-0.590441804631137	-1.14133879626083	-0.303278344690278	-0.446417986510418	-1.57631065255465	1.90949555675692	-4.61243058975774	5.75108893890651	10.6623966583882	3.93126667888515	4.84481784903732	2
Epcam	-1.61033539764649	0.0623346957001543	-0.254358413731751	0.741407090902654	-1.64607995921119	-0.49231414248087	-0.327919032239797	-0.497277830934138	-0.98335799754241	1.50248927593865	-4.44023904569395	9.32498090933379	2.67489417881159	2.47218955321571	3.13876576154036	2
Elovl7	-1.43562437028916	0.190070956248573	0.643750268185002	0.459303642415565	-0.413759525857497	-0.234639198118995	-0.46764999332471	-0.883359771404221	-2.67314214256434	-3.39005839002592	-2.45230220269929	2.08963056454715	1.13655208289163	3.1431170775976	4.97074984995549	2
Edn1	1.52547338675833	-0.21019993077702	0.474683016111071	0.0672058213931768	0.499244515242804	0.352374921159596	0.172609722761841	1.17208873702333	-3.14125125455115	2.65617853069247	0.381280685213207	2.67915982484578	1.81366712734314	1.23273206918199	7.008234040568	2
Ccdc170	-1.26568033086658	0.259413050287434	0.271136702498217	0.307117748390021	-0.720787399617374	-1.02867582505261	-0.0909952042656788	-0.44920965914012	-3.21648345928285	-1.25881316001294	-1.44564687866459	3.20931171487135	4.39289192766222	0.539189391702031	2.22852025530771	2
Calr	0.82375433884059	-0.236711428430589	0.124476436069692	-1.67530468963699	0.113900211728686	0.463220716264344	0.304161011784004	0.186076415698809	-1.91021570912268	0.376126379833595	-5.13245081285163	0.330067627022686	1.28745969884888	1.17300553951371	0.600803585196245	2
Adgrg1	-1.82286217058126	0.143598810168966	-0.0809100975596454	0.178734441442429	-1.13653264658205	-1.28700621101466	-0.556996964415823	-0.824652985216186	-2.56430774846309	0.541010246519714	-1.21170069318971	7.28813539030602	7.91557429315318	4.75341206668508	5.89207866264722	2
AA543401	5.85724555625282	0.0177673628355447	0.626958859879081	-0.483617043664418	0.6980911738301	-0.177419551982512	-0.849325501667748	0.14492598415553	1.01948742646007	13.4704284384142	-10.5348487825409	14.3842182217108	-3.50624988365483	-23.28983435219	3.3272325682013	2
Adgre4	1.39440864844217	-0.184931130237483	-0.00629518661095436	0.0775112844119219	0.181224833081147	1.42980352486475	-0.149477606876864	-0.387366351910935	-2.526187388212	-0.0321993874430022	0.40196503529054	0.888972774409556	6.72689092090877	-0.975809423212378	-2.11716852988494	3
Adgrg5	-1.52217217690016	-0.0171110307517155	-0.230966101869938	0.144591973093693	-0.849275914696806	-0.68872943161685	-0.0843858771837133	-0.535088259696421	0.255155786708002	1.28961761777846	-0.818542512465395	4.54771532894312	3.5372061870176	0.601356974680212	3.19251296992238	3
Adtrp	-1.74631078508394	0.010680099025397	0.300719172407283	-0.0205768381357535	-0.99436475406907	-1.03319114900419	-0.391233746943905	-0.483718652727702	-0.182709986971264	-1.92633398730399	0.133639072902809	6.10868797790415	6.08765690006953	3.19857581362962	3.31098977369179	3
Atf3	-1.94989858007457	-0.116565973806255	-0.0643136008019213	0.451143471508383	-0.268985029039785	-0.760384334709689	-0.0591766059730031	-0.213935722215515	2.22663632699348	0.460006302705821	-3.27159832200179	1.84510385601709	5.00256958654954	0.540207836197578	1.63507922006596	3
BC030500	-2.00718797108929	-0.0215743296007508	0.206168693075866	0.330103009135059	-0.150286440071143	-0.805902015924992	-0.270407635869031	-0.462788223523517	0.424219693619211	-1.51795779614074	-2.46417079207649	1.06117870722787	5.45780785655715	2.54100664401073	3.64094244066076	3
Actb	0.33800394954453	0.0707163902900897	0.0163298675968761	-3.41403057188511	-0.607899297966104	0.397282420298144	-0.240963837272381	0.0663758551866788	0.234157099599425	0.0202466591657763	-4.29163182784749	-0.722826558432634	0.453073934090792	-0.381304955395459	0.0879377548094845	3
Adam32	-1.59408356415544	0.126420610455545	0.137294875750426	0.249942992473379	0.0950640266808372	-0.554460944679331	-0.147288711464919	-0.0613914882829274	-1.97421495797318	-0.802812906557916	-1.48178544931714	-0.533099130773869	2.98215353358351	1.09920665878511	0.383585970381792	3
Adgrl3	-1.63398762144912	-0.0263730192093488	-0.223766404458524	0.590909917169324	-0.263038814158784	-0.369874501710431	0.440419834056611	-0.0417998718875697	0.422157086804497	1.34119701812023	-3.5909000543136	1.51199127303666	2.03915908989965	-3.36910413612369	0.267711594946634	3
Aldh1b1	-1.06522049310284	0.147688617305122	0.206638569571822	1.01761885621625	-0.28136075340739	-1.16345436941279	0.0995765353661088	-0.718346737856933	-1.54117518793877	-0.807420614438295	-4.03141897284672	1.05434736159802	4.18154545720745	-0.496586979574406	2.99928064879541	3
Arxes2	0.874927869403169	0.177242603100322	0.20185740961927	-1.22436490486247	-0.00786790780354889	-0.0247480381509459	0.252497953916435	0.1877069201595	1.51916813098209	0.647837196096765	-3.98397312097754	-0.0242165458427935	-0.0730568565571788	1.03425806820256	0.643718518500156	3
Btk	1.44900356207302	-0.133293962945856	0.0938307449659263	-0.560631245786362	0.22099250102231	0.289216661192378	0.567465451753266	-0.251001798815367	-1.89210574424233	0.498727769833823	-3.02120384327292	1.12649086542959	1.41397169455847	3.84952977363876	-1.42557396590943	3
Camk1d	-0.955014055922994	0.054727235641294	-0.0265379800052909	0.743589007646536	-0.372789120052259	-0.0807560483323886	-0.0828276684342212	-0.423174178095809	-0.51201035742037	0.0929665168382999	-2.64104621753142	1.25243061985371	0.26021526937245	0.37032582897704	1.58406278699422	3
Camk2d	-1.72855675058995	0.0402396997877638	0.118863192551699	0.446003423272588	-0.739510944439608	-0.152173573523889	-0.0500156516160008	-0.119893551120434	-0.681402692754401	-0.753667810633805	-2.86718100837827	4.4968555031641	0.887505056878302	0.404751416733059	0.812312123286553	3
Car2	1.70953321540915	-0.130473587853657	0.29750226910036	-0.125163742475386	0.453620989622967	0.480711176562368	-0.282070879577699	0.652489672706671	-2.18507133334409	1.86559238062814	-0.79577329427186	2.72804399232327	2.77274363720691	-2.25753556003268	4.37214598211317	3
C1ql2	3.37923706705446	-0.169157532296822	0.366347606745748	0.201341011859289	0.336707576658332	-0.100628112668314	-0.453317163747591	-0.269468146268839	-5.59983811574601	4.541098817845	2.53037089685243	4.00269255864078	-1.14732364002169	-7.17165892675844	-3.56918914697891	3
Ccdc107	-1.98584353053283	0.0263599985082199	0.160109798908249	0.425727788763936	-0.315978746622504	0.240372347143468	0.0720109624313968	0.234458848954331	-0.512809283505023	-1.16630428692492	-3.14420100437883	2.20741293369821	-1.6105621370656	-0.669487458043486	-1.82496745308843	3
Ccdc89	-1.41263527692534	-0.278774270184541	0.294055223026704	0.601526842474094	-0.257127531351353	-0.236744334099441	-0.238878308238822	-0.199749040589422	3.85787548062353	-1.52372951038354	-3.16022741397184	1.27778949115437	1.12838575750549	1.57981257311896	1.10600787208333	3
Cd3g	-2.84505910058587	0.0661159236802897	0.166374590277303	0.0467365838342949	-0.568026170373786	-0.833948356142543	-0.311232613997282	-0.2977472737367	-1.84273478113593	-1.73630983371683	-0.494517350793506	5.68512897942029	8.0053145984009	4.1454835540543	3.32033997972755	3
Cdhr1	2.03172669866778	-0.112211265359199	0.145762698408984	-0.145236845430207	0.537432673700134	-0.00382575503733413	-0.023557394547196	-0.22438283322113	-2.23340363367527	1.08632711719613	-1.0974263196601	3.84122757848348	-0.0262258999937482	-0.224073938193094	-1.78689232598042	3
Cdx1	-1.43788620183546	-0.13712145870852	-0.135591931385711	0.622289823119462	-0.353810203905497	-0.12545001799629	-0.0521342952194895	-0.78110346093959	1.93150311030911	0.715166720080446	-3.32774846261356	1.78968069892124	0.608615766137027	0.350951276859666	4.40226869964912	3
Chdh	-2.5238218833327	-0.0283114375758028	-0.0445995224046559	0.288368143079882	-0.129726950465745	-0.108115653370403	-0.326922076327448	-0.190521903090919	0.699980746935185	0.41289330721962	-2.7066946167172	1.15178016493833	0.920651432589382	3.86279583064286	1.88472105060308	3
Cited4	0.909316205885757	-0.0438763074168587	-0.221294962353248	0.360024318388218	2.01904620492241	0.312876596655611	0.38843288641155	0.600201739082266	-0.39085032088584	-0.738134309253768	1.21753104744494	6.45865182744013	0.959922042628606	1.65359719528424	2.13922098029122	3
Clcnka	-1.51105315547718	0.0693650036513055	0.0629771460073005	-0.426655031065363	-0.363857978837346	-0.223530087572767	-0.703819783375963	-0.637080505202068	-1.02679944812578	-0.349069296738832	2.39767265319476	1.93415969623777	1.13962950547975	4.97897580628701	3.77326690564996	3
Coil	0.961350047421651	-0.0163354620543516	-0.0266412607048441	-0.917785368272891	0.306863368469007	-0.110621471322258	0.100390828026085	0.33969959212616	-0.15384325008437	-0.0939475065465537	-3.28137570605922	1.03778474983714	-0.358813634170125	0.451829301820613	1.2800296987711	3
Cyp2j6	-1.51844685905455	0.18823761432718	0.538303493569135	0.15148477759147	-0.257508498573023	-0.364398405737789	-0.228316467198508	-0.0517792278742701	-2.80008669911735	-2.9983044507027	-0.855464255589164	1.37553564386639	1.86691274349798	1.62306397052816	0.308175873890144	3
Dcbld1	1.35372358218414	0.100102758919299	-0.0200507522272442	-0.277169382009354	0.792545373561884	0.498952345362056	0.506602359766901	0.569507551785071	1.32752134468795	-0.0995656648993898	-1.39543150736509	3.77428606860935	2.27896165149017	3.21067248844148	3.0218503310245	3
Dnah6	6.96181907752696	0.0988820570595926	-0.0909672676424976	-0.168253635791154	-0.0586988321462527	0.313844784251233	-0.152397327505811	-0.0676936825704542	6.74381574966807	-2.32304068707941	-4.35632695187758	-1.43758283266809	7.37200468736357	-4.96705407000835	-1.84720179500379	3
Dram1	1.66389083430135	-0.173524645540628	-0.159918903366641	-0.146892305858136	0.0436634293439753	0.20650817919377	0.275410105911006	-0.0655270538278221	-2.82846928061971	-0.976053371331797	-0.908985916208315	0.255577934612133	1.15933792036996	2.14537643215663	-0.42735514811179	3
Brd2	0.836491297170807	-0.275169895757071	0.154782545952767	-0.706799255161361	0.0473637467812715	0.0943562145289309	-0.303620542573243	0.329896734784673	-2.25490275506252	0.474932999358343	-2.19882561082724	0.13937605312515	0.266305349436813	-1.18902608610715	1.08164043118379	3
Emc8	0.389321921667463	0.14020243647233	0.420183320961212	-2.54407016156244	0.16206166522364	0.322475539241584	-0.0500052662086354	0.154423559587833	0.534724262692718	0.600062657582283	-3.68358944055454	0.22195750782073	0.423597697118414	-0.0911430181218514	0.235649154601246	3
Enpp2	3.56112962048114	-0.19344748830683	0.576985380653191	0.345935550573391	-0.131721400091394	0.0909554362599256	-0.0319224561246272	-0.0898812646524332	-6.74864134048022	7.53705222551693	4.58159033129674	-1.65015524589757	1.0928596648689	-0.532209820740894	-1.25458596491014	3
Aldh1a2	-1.66634217675856	-0.00677469394815883	0.298302178445012	0.215240957831111	-1.39338085308281	-0.233874832624988	0.126906295867302	-0.143881631185923	0.110590886216328	-1.8233479173153	-1.33389725722555	8.16798082856275	1.31490879723239	-0.990024993843686	0.939751458192301	3
Aim2	-1.69196849869777	-0.162434576689612	0.0958917515144713	0.314993868729616	-0.91179488541297	-0.797400605694392	-0.0330603716814674	-0.554741746981789	2.69237918911201	-0.595144545769323	-1.98210953234127	5.42712855669921	4.55215235178697	0.261877875257796	3.67897292332263	3
Cd59a	-0.913433113511336	0.391714858489163	-0.288444395990807	0.213720974260765	-0.160615714252401	-0.77531180179629	0.118584566861128	-0.133307926650161	-3.50519568132629	0.966468693647705	-0.726034358308486	0.516113797261439	2.38946735044763	-0.507111812383679	0.477283250715042	3
Ctag2l2	-0.915993314374027	0.288098530996096	-0.642057425228642	0.535255505025632	-0.0134273985628723	-0.884578949347323	0.100081828377928	-0.245610850699195	-2.58522780753307	2.15732268472051	-1.82342003850031	0.0432678054675215	2.733863699009	-0.429186782253012	0.881826857443773	3
Fam43b	2.06012441310137	-0.19128449583365	0.400225029439111	0.0249898193494844	-0.192604435456346	0.703171150195738	0.0219925859597007	-0.252372795793077	-3.86045674113971	3.02445151970473	0.191465196577793	-1.39585535581097	4.88767642803682	0.212113617423186	-2.03788398406056	3
Fam83b	-1.21623550749748	0.174104470539444	0.129244951110936	0.604227938457058	0.185425181900327	-0.0326776392389772	0.175566047934682	-0.309283543071863	-2.07440271459539	-0.576607382365242	-2.73307630775902	-0.793354110862854	0.134096149212342	-0.999670819483235	1.47440895110674	3
Fam90a1a	1.2289332218635	0.144722912497552	-0.347816901811196	-0.524747976468347	1.19960923890175	-0.440475907176352	0.270844341721381	-0.478520198023758	1.74233254812396	-1.56793444323261	-2.39834874272796	5.18619415008578	-1.8264105106973	1.5582848757068	-2.30500582434965	3
Fcor	0.958744395241165	-0.26944753772938	-0.0870639684465417	-0.105899510530241	0.425438192318952	0.187578422438699	0.512605046122285	-0.130305411901024	-2.5307108576509	-0.306189455434564	-0.377598332335383	1.43489458674487	0.606783372675509	2.30082993416393	-0.489675933730224	3
Flna	1.14753555892199	0.0646033620742371	0.0594261621533024	-1.04128844443084	0.0409004912724592	0.118623010788264	-0.357866556303102	0.0607553130224638	0.726250999377778	0.250145542971434	-4.4439634415923	0.165110754093424	0.459285832595337	-1.92258730338775	0.273271212266367	3
Galnt10	1.37355881524936	-0.144565747242608	0.688814634543456	-0.253699956507926	1.32863932603724	0.48754973064615	0.0874574767170904	0.0787705165544737	-1.94526215113785	3.47055202886499	-1.29598784971906	6.42000029067728	2.25950931307544	0.562397015564548	0.42408647541842	3
Doc2b	-1.4431809159566	-0.143529734389049	-1.02350852005631	0.0667225407544439	-0.667794893414409	-0.32216736459159	0.0295004393847305	-1.59095023293199	2.02921530595344	5.41827661593975	-0.358118395134519	3.39035016280038	1.56873749233029	-0.199318709003219	8.99955095930249	3
Gata4	-1.89680275628655	-0.0728655028615013	0.08934197597962	0.263864515017213	-0.391864615442463	-0.848429627068562	-0.428671117264668	-0.187588970692298	1.35397176984969	-0.621622404769941	-1.86138597861465	2.61480258605253	5.4298264917057	3.80666973021756	1.3946747591157	3
Gja1	0.995372505992718	-0.174491788416004	0.529776456487241	-0.734288481700736	0.200962063672026	0.584432536866531	0.0985499758416576	0.624754373625295	-1.70147708857343	1.93431512718486	-2.71822644309154	0.703688424092016	1.96276353637523	0.459241330498084	2.43746514590902	3
Gjb2	-3.02862099162594	-0.163687374442978	0.344566868446299	0.233059757791353	0.1228940001318	-0.0710986389095829	-0.403698408104271	-0.146855975070522	4.85652447535577	-3.82795988125052	-2.62509784584396	-1.30935162956072	0.726531032840672	5.72401507415466	1.74333166269559	3
Golm1	0.951773604154276	-0.322306715977234	-0.0482615422315962	-0.18492338640011	0.852349210902896	0.169916665800648	0.198425294500909	0.339101847908794	-3.00516610817896	-0.168493745969419	-0.654574029806847	2.85385500341337	0.545654307697988	0.88415721148448	1.26504880658839	3
Grb10	-2.11057704883266	-0.177505890835738	0.187424446212592	0.314088404888926	0.191253135576996	-1.31834047674469	-0.328688913285446	-0.37842409908587	3.6701131396173	-1.45102996456313	-2.46539432404994	-1.42000691625741	9.38807935440013	3.24776853867836	3.13057033401984	3
Adam23	2.81616540737765	0.117330680980706	0.114853382382767	-0.0267566758554743	0.798774848123219	0.806236237219323	0.0750788444899684	0.622910667812712	3.23694426624803	1.18645393890768	-0.280235785892797	7.91340194178485	7.6606995185526	0.989861751214771	6.87586587810888	3
Adgrg6	1.9692649563927	-0.0987364904106264	0.247100722228057	0.0930710885105849	1.08221511555134	0.434609778946952	0.344525434377645	0.186113753450691	-1.90479090936514	1.78495429771694	0.681635534211407	7.49718853739089	2.88769686202057	3.17631997167394	1.43656767217468	3
Cd207	-1.21050675129776	-0.156804586160051	0.150930329800919	0.224181598096693	-2.51713618632401	-0.259428901446654	-0.0382662023274227	-0.173441676383139	1.85947972585505	-0.670181863071074	-1.00925393964227	10.7190084543917	1.05957945048025	0.216860963597286	0.822932372793967	3
Cdcp1	-1.80787295118491	0.140122403698601	0.481527438577776	0.478999936073782	-0.581580031818292	-0.263563201230978	0.104827640587311	0.0672593940519443	-2.48165243464791	-3.19328646224156	-3.22059889181696	3.69877640306835	1.60768379888701	-0.88724287782787	-0.476611290345769	3
Chac1	-2.22271095927355	-0.164682984425939	-0.166012197699303	0.0992438144315576	-0.989510537849367	-0.562632376299663	0.266590562542876	-1.04497620956374	3.58589187848178	1.35354258238319	-0.8203887863806	7.73720491174686	4.2194482516812	-2.77412844632062	9.10401286289555	3
Cldn7	-2.26452805084951	0.0512284212132643	0.173761511025157	0.259171045069699	-0.563121990951173	-0.924325566396558	-0.254240730175035	-0.961411873071455	-1.13645998157693	-1.44337846937714	-2.18271715261885	4.48601660460935	7.06237256932859	2.69539014167622	8.53356801924621	3
Cpt1b	-1.49355474471347	-0.107591461696726	-0.627346438307362	0.26433583916205	-1.54009610827254	-1.7684016597942	-0.655296995782883	-0.269708595119951	1.5742163711438	3.43698404449797	-1.46828537209945	8.09188409865481	8.91148363922077	4.5820320914579	1.57891736560031	3
Crb3	-2.13780848874163	0.0661159236802897	-0.335489902645482	0.300860071247467	-0.832787483567515	-0.480613398322992	-0.178758931687124	-0.615503631529086	-1.38465104531594	2.63085664632708	-2.39203003185703	6.26301815923171	3.46667098302023	1.78910303124214	5.15754333242119	3
Cyct	-1.56909976178721	0.175559489491167	0.175325971494271	0.543950843494279	-0.340159883017625	-0.687140584369326	-0.124210411706665	-0.0786205954318973	-2.69861131357187	-1.00912680894194	-3.17426724500854	1.87764867171126	3.63784432912135	0.912446398953003	0.483537714833278	3
Cyp7b1	1.50544156850284	-0.115857393215111	-0.00233039365034321	-0.537608735073332	0.92659922152816	0.165190294736263	0.371748313494621	0.156041435547298	-1.70865006459879	-0.0128689207223675	-3.00997921655138	4.90723119091857	0.839066507799912	2.62006288078831	0.920761834173446	3
Emb	-1.07407719446216	-0.0936645949078691	-0.228949616781569	0.488149843309193	-2.13272712833959	-1.2826449260504	-0.5379679073135	-1.16415343637902	0.985544924303877	0.902036995760931	-1.94994304463025	8.05844921062522	4.64825448847212	2.70514573951461	4.90105062476865	3
Etv4	1.81455178511843	-0.103009927564166	0.0271354650887043	-0.214478609671139	0.914839388944389	0.359925262665086	0.34288984098911	0.119862278910789	-1.83110782999237	0.180615729695771	-1.44739353798439	5.83975875570916	2.20358420939528	2.91288130971276	0.852501920715342	3
Fam186b	1.09447853138765	-0.227425369261321	-0.0758924306956557	-0.563031559627041	0.582289109959122	-0.332667080073772	0.263616209712185	0.0947991518851627	-2.43843748909691	-0.304687504179355	-2.29178178242858	2.24195349365083	-1.22847133681434	1.35075990959954	0.406682203241899	3
Gapdh-ps15	0.910215738136284	-0.0428457367760429	-0.994198901858393	-1.7862893204585	-0.881057489249466	-0.339504415671154	-0.668611037641538	-0.221605672005096	-0.382047556865604	-3.31945322285225	-6.0468531097979	-2.82117009770274	-1.04264801801898	-2.84915899910086	-0.790621610593239	3
Glrp1	-2.23050772589397	-0.146620824197374	-0.196939259900811	0.350246058479677	-0.762514162577327	-0.52650679633624	-0.271645401301348	-0.628094669319763	3.20379603317349	1.61133175837087	-2.90542898731011	5.98318361273925	3.96237584828562	2.8366443775296	5.49126380413586	3
Gpx2	-2.70252527952756	-0.0420842402264706	-0.0898313791986234	-0.0958787050833626	-0.96578193529045	-0.91235704644323	-0.105847248059465	-0.083238180479631	1.11417838015761	0.890526332879722	0.963663038028983	9.18183591135169	8.31921886555658	1.33920832391211	0.881730394882313	3
Gstt3	-1.21758907319765	0.136128120123763	-0.191898290267493	0.395208790768188	0.0556300108502985	-0.632763063647399	0.11635284137121	-0.891872635554322	-1.62373091737777	0.857078855282524	-1.78961913581678	-0.238281634818533	2.59949996865487	-0.663248901195597	4.25644523286697	3
H1f11-ps	-1.30609208885297	0.248116438206629	0.184922824141384	-0.12196800039133	0.450687598379474	-0.36522106557881	-0.0369705389909574	-0.92460430914489	-3.17464236825471	-0.885958235968549	0.592451740086547	-2.07076154338005	1.60945030877969	0.226062426466115	4.73339971902101	3
H2bc4	0.97252013837558	-0.273120456680983	0.0884667625357979	-0.460766068538836	0.334298953507021	0.355608537667776	0.284095744000567	0.0893033408474304	-2.60206597682722	0.315593224799553	-1.66652705830754	1.14370575037133	1.16685995799587	1.29348719772244	0.340415853986432	3
H2-M10.4	-1.55735543119883	-0.252277814775301	-0.250289312494167	-0.192454085559363	-1.46241372772605	-1.70545841197544	0.301266060906541	-0.292473201910686	3.84886140986241	1.42981214153733	1.11467472448525	8.01195831997188	8.96141994941761	-2.19652805482033	1.78532501479063	3
Haus4	-1.17597074130034	0.345148865274345	-0.621873026593691	0.318911024602594	-0.348316390457793	-0.229432730101838	-0.296590551717223	-0.0106235833646281	-3.97620198090165	2.68254595007333	-1.39475949288625	1.44095730166742	0.910332072262341	1.63287384285545	0.0489678476447443	3
Hdx	-1.20954423973039	0.288098530996096	1.18687821967097	0.0869612458886939	-0.0510101001210946	-0.294050602743819	0.109216464504273	-0.113109414750873	-3.41372295400359	-5.26595145574872	-0.391183733604752	0.217049414121849	1.20002912302434	-0.618455811716393	0.536245895971291	3
Hebp1	-1.66759474034836	-0.231044966889567	0.310670371886478	-0.159231572090338	-2.08450664167969	-0.615961243608434	-0.33398696772165	-0.721155969944224	3.77443977278528	-1.90037490789027	0.987536090345836	12.2285365031091	3.46570711715638	2.6074671234799	4.71371356356922	3
Heph	-4.40568093244196	-0.19096079423282	0.0746407535952657	0.157664123865325	-0.183434674937616	0.0428172587418364	-0.338795270721657	0.0591429293587688	8.241812398661	-1.206251844847	-2.5833259110762	2.84298887595844	-0.636472809800966	6.98794027807562	-1.02131413259035	3
Hoxd13	-1.69176837307907	-0.0757583593675078	0.199752758512166	0.221277044960448	-0.0970992016065059	0.0894769897978981	-0.472223305099391	-1.08562544524081	1.25555844555991	-1.2396030059687	-1.39222856915886	0.577879442445248	-0.510740410481724	3.74013365401867	7.19887088340108	3
Hoxd8	-2.83039231359045	0.0827605092836792	-1.0250684451153	0.346435310112027	0.202832410622574	-0.212634945798749	0.153056747069728	0.0764931963341752	-2.29474938256712	10.6426170270442	-3.64671701598171	-2.01959679469087	2.03062267471231	-2.02813994593931	-0.848619317263441	3
Hpgd	-0.982303833310431	0.375963395524943	-0.0328022250068211	-0.101386902559208	-0.351442307257007	-0.148115530771522	-0.245007669274714	-0.315125993874025	-3.61790261965621	0.118194719861801	0.370391465131598	1.21445258795446	0.490901537631261	1.1267415805696	1.21331491372122	3
Hrk	-1.82725759196985	-0.107591461696726	0.371993005624074	0.385142984008637	-0.176455744323501	-0.224390394342444	-0.459138870044784	-0.00668993125806208	1.92594133275481	-2.49335135760123	-2.61730926517572	1.13426951576307	1.38341344190767	3.92773917026467	0.0479142725390505	3
Hspa5	0.914219505470948	-0.0428457367760429	0.111728644538708	-1.06376250246084	0.0483254070357943	0.000939091932175149	0.307906506155113	0.570721635430034	-0.383728070027899	0.374682963498363	-3.61683283790709	0.155419922513983	0.00289672019365555	1.31785658979137	2.04511760898001	3
Ica1	-1.56310273078687	0.132209198526793	0.129915332487396	0.276731781321983	-0.203442411320048	0.00693206091710667	-0.348971513700636	-0.0480603903049911	-2.02448547535244	-0.744898096412139	-1.60871768865633	1.11868985831249	-0.0365592978968235	2.55373778797945	0.294454559712901	3
Ikzf3	-2.18833689887433	-0.231044966889567	-0.331551070342246	0.435927966759897	0.0962749896712206	-0.168835694301412	-0.544306633014705	-0.266879943521126	4.95308939727131	2.66142082671221	-3.54782501781698	-0.741153814980817	1.24659794271372	5.57643460820643	2.28914650843699	3
Il12b	-1.06007662205158	0.00117615758973586	-0.191177469244749	-0.49239004329492	-2.95483305844287	-0.046331043047039	-0.414083837891804	-0.134595164644697	-0.0122142904611531	0.743400585513814	1.94124252376161	11.0192209342818	0.165713270669724	2.0550592172849	0.559255396867237	3
Il1rl2	-1.50474351828264	-0.173524645540628	0.425037031759307	0.48339728398993	0.334167460001385	-0.650022440906068	-0.520068786442917	-0.0142736820368378	2.55793272547305	-2.34605497543755	-2.70520364479551	-1.76891646065522	3.30018879817671	3.66371830244433	0.0841864057162952	3
Il3ra	0.965061916124137	-0.0672320883993438	0.280072258232122	-0.942026185919115	0.185004473563996	0.643747623327004	0.02144773920169	0.200665900473875	-0.635619555553424	0.991457732397003	-3.3810487245604	0.628084523380581	2.09613268809762	0.0969026159886865	0.759053215700135	3
Inpp5j	-1.22653203270712	0.271357396913791	-0.334633936651399	-0.252933628644665	-0.464040725076378	-0.883980691196935	-0.514707776742994	-0.636686098553261	-3.26051370783891	1.50555910948406	1.15376868174607	2.00223789194964	3.65821838599056	2.95555080262973	3.06089006052905	3
Irs1	-1.50820657719498	0.0807710556170416	-0.578980237844642	0.0906585871967199	-1.28902102793249	-0.142099400579785	0.262803880836812	-0.415289618346016	-1.19338908176723	3.2031221762914	-0.508514163702643	6.83914036025011	0.723104444214158	-1.85563009911264	2.45502191645727	3
Ivns1abp	1.44311318031604	0.0734914126257786	-0.1077228177972	-0.344590720727306	1.56856417049347	0.799343311021825	0.457200089973047	0.804228568903812	1.03896868885782	-0.570239151519382	-1.84942723275969	7.96312197647398	3.89207941120028	3.08891177473897	4.54907773856456	3
Apoa2	-5.22055359561322	-0.00489870026517756	0.0489920154238701	-0.840512579474719	-0.0610147466381881	0.0404447843274398	-0.364287381329682	-0.1550825436423	0.250531822071705	-0.938189996489575	16.319019186796	1.12055210383114	-0.712405128095296	8.90347390791303	3.17338630343361	3
Gal3st2	-2.33511050144286	-0.0948692269454037	-1.02897615690864	-0.768921869453439	-0.486017727239823	-0.500694319322705	-1.20526948283213	-0.254190541366812	2.17019255678099	8.81376936718478	6.67763884355393	3.99245685484854	3.94482784857315	13.1762067616088	2.32653875676714	3
Col16a1	4.01095091811827	-0.180800556706801	-0.339931484228859	-0.313323412003545	-0.751630672159042	-0.0612944195873633	0.130011280966056	-0.175686528534129	-7.1041575115176	-5.00135487765623	-4.6738360224625	-10.6055336489452	-0.829499710743373	2.44133393892566	-2.7620356367504	3
Cps1	6.50480384071576	0.0516502952250773	0.667285937843493	-0.0488665260496126	0.213257563129364	-0.0314600763248383	0.276840537228954	-0.24942870885356	3.29133799817202	15.9219080219896	-1.18216731330599	4.87999448441672	-0.690465416423799	8.43068167604368	-6.35951669456194	3
Crisp1	-1.85860611029106	0.337466517513127	0.561817080824233	0.31761630083153	0.568973250421479	0.39180803453622	-0.0635404084573897	0.180745743693222	-6.14445717107234	-3.83028626301736	-2.19544934206371	-3.72014522564245	-2.45701977870991	0.552886730270618	-1.31673660272506	3
Dmrtc1b	-2.01350461696641	0.16960297341742	0.212720080144456	0.492850612756147	-0.228992149256517	0.0794072847513646	-0.646108059732454	-0.16640713622102	-3.34542703849708	-1.57112251099365	-3.69063594540752	1.62201141951139	-0.539462089505486	6.09055111188054	1.31331240089353	3
Dpys	-4.02822389364263	0.100102758919299	-0.9743064469363	0.121148379505747	-0.198631115654911	0.238978392330546	-0.182817820506265	-0.137238354250536	-3.95025488982374	14.396539426108	-1.81494925616482	2.81476127526611	-3.24803118818035	3.44771161586804	2.16686857461036	3
Fam167a	-1.6972004174229	0.203175507834806	-0.0941497977303874	0.304247315570314	0.248964980806469	0.233620573153434	-0.232941969924995	-0.260674395619428	-3.37808019039791	0.58614012786246	-1.92040647514043	-1.48645606800711	-1.33780301190237	1.85088603019844	1.73410333642652	3
Hephl1	1.95167627485167	-0.207796312165599	0.734647140043553	-0.0559710856056663	1.30473761356143	-0.495657568950047	-0.338516971627211	0.0485770658779912	-3.97293161242354	5.25939160091558	-0.406260678873954	8.95801220338928	-3.26390477471202	-3.09305066230359	0.371605840066192	3
Kifc5c-ps	3.35617348546629	-0.114494162796873	0.0956702160416714	0.251877525133992	0.0435450710114935	-0.586566552914545	0.760590820004477	0.195766692481367	-3.76437793253738	1.17779604116152	3.14388821780955	0.514119515460149	-6.64216487311172	11.9507258886488	2.5752931582489	3
Kng2	-1.56565999341683	0.221830950934812	-0.165504472305345	-0.21683193514579	-0.077525950745061	0.284451264780897	-0.258848349845995	-0.0293064931369505	-3.40239762303694	0.950508755723009	1.26256567118434	0.426997408978057	-1.50263423033356	1.89732469271976	0.179847653618994	3
Lat	0.8253541268804	-0.0902442685638691	0.0479988635886646	-1.05265987264322	-0.407319206830503	0.482559251791236	0.251762039533	0.161609120526177	-0.729668213385702	0.145318268960326	-3.23118386706944	-1.1826490872763	1.34381327820772	0.972813030263031	0.522816954139587	3
Lratd2	-2.44854444725485	-0.0433579711707592	-0.563926952653324	0.276128841585447	0.0417712147581436	-0.405083487103836	0.545742095184718	-0.56657365846523	1.04002173423342	5.06500382265161	-2.51450810365422	-0.35980382972135	3.34657441311652	-6.25596412549758	5.43760729708006	3
Magea4	1.41653362656237	0.0261385759934825	0.140230021963438	-0.513743933065914	0.162308632417028	-0.0910197188259055	-0.174351287440979	1.55573747291111	0.362722322387153	0.728646400912963	-2.70649277090112	0.808814989717122	-0.435021110294617	-1.1562476177051	8.63787012293031	3
Maml2	-2.88587409776606	0.0507315524087622	-0.0993383252201065	0.221184750005987	-0.341413113027956	-0.131787672672729	-0.307164200178156	-0.269071942578363	-1.43423726812393	1.05158200923635	-2.3739186767646	3.46607744390586	1.28321705505849	4.14998743195018	3.04361182645354	3
Map2	-1.51481172390344	0.199759240552655	0.0294940694415044	-0.14750145255314	-0.355440794166731	-0.151782616944075	-0.318086851756531	-0.0642891077845651	-2.96436042657196	-0.163886163836137	0.83097552299052	1.89411617445889	0.775762261189182	2.25581343680432	0.381715262304621	3
Marcks	-1.35196613268384	0.0615049924597821	-0.617052042165162	0.555226116668131	-0.704109531873033	-0.2398615011728	0.104310976863591	-0.0580607350638562	-0.814594836842108	3.06010648998612	-2.79170147083275	3.34878079606621	1.09414357454446	-0.660229049230363	0.307674717788393	3
Mfap3l	-1.53955683235903	-0.0521497848589588	-0.0628020697018785	0.654632065136902	-0.27820658295804	-0.607284296766133	-0.314690095899697	-0.122494778297669	0.786527148094051	0.354665231180109	-3.7482303780746	1.50675906136209	3.15453776529176	2.26818045588142	0.739191169414993	3
Mgat3	1.22393111715834	-0.20023245170923	-0.61504136747914	-0.434599366402272	0.977165341250231	0.371470191645832	-0.0401294924857771	0.437755503237725	-2.40080514113006	-2.76127866384639	-1.97824165283109	4.20732165392154	1.53401250759023	-0.229942605173447	2.10006172424025	3
Micu3	-1.52715459428263	-0.0224973360948655	0.13485238685856	-0.064169571925793	-2.0751333772129	0.111028123722906	-0.0447824117924541	-0.2993710000209	0.336573229912132	-0.755423645074696	0.364456266410708	11.1483271126869	-0.572089475257049	0.320176376973369	1.79199254968048	3
Mid1-ps1	2.39930700191523	0.0536245405155533	1.74601775046073	0.754731267113116	1.09189649819416	-0.249754808269099	0.428952013286277	0.690260221182245	1.26041881159464	15.366798956753	6.7345943315197	9.2161169881229	-2.02184395460813	4.81829444058415	6.49145627772748	3
Mmp27	-1.06007662205158	0.406691477777043	-1.05852457690725	-0.0504201784957867	0.361397334731483	-0.0929995582226093	0.12560214241434	-0.335039473605107	-4.22345430662908	4.11611155520737	0.198781019000109	-1.34772997245584	0.332633585396756	-0.623351642492175	1.39212009786413	3
Mov10l1	2.35714239027011	-0.209421558724402	0.137240333819859	0.41938738497966	-0.308049982813287	0.0792758885499867	0.0343859937004954	0.309610419933884	-4.8358483919046	1.18663326127273	3.67649904716425	-2.55439285927613	0.630485192176607	0.37946017374858	2.86051912167511	3
Mthfd2l	-1.39812301464272	0.140624690478946	0.791144481206411	0.597861223268002	-0.323194419766328	-0.493006576495164	-0.046136733238835	-0.629389137526719	-1.92607163405735	-4.057421453063	-3.1087016793158	1.58960757194513	2.32565908120705	0.301988934011766	3.44911834998702	3
Muc3a	-1.22676229532509	-0.0438763074168587	-0.688853960269273	-0.33323670855643	-0.257508498573023	-0.279090931119055	-0.580796366165476	-1.29210695250223	0.527297802101089	3.09982026020604	1.5203603406796	1.11130347019302	1.1551918025939	3.33567026593257	6.21301427385202	3
Mup18	5.74936071606179	-0.144714592867429	0.0498267613224043	0.226693763918389	0.409377405950426	-0.333387681284003	0.444162818428062	-0.395368311737897	-8.15074592153641	1.05082682376377	4.84721638180797	8.27988131053223	-6.46721144158427	11.9553022769205	-8.90973698913796	3
Myl3	-2.03841481102971	-0.00603408823803369	-0.143559880406848	0.297362418977076	-0.329006576689403	-0.324529391158473	-0.265531042688983	-0.111563924009379	0.120495185304986	1.07343212291713	-2.25430110486897	2.35927100322717	2.23200187775172	2.53400035196358	0.891373699946694	3
Naip5	1.6642246437212	-0.164682984425939	-0.191695901805856	0.158472099624326	0.941271316870854	0.242046187129125	-0.339255384437466	0.0857564390446276	-2.68488784337462	-1.17023669084476	0.98083970354559	5.51070874246002	1.35912108130452	-2.64324550126928	0.559399606322038	3
Ndufs5-ps	1.16125876227434	-0.310735942545917	0.0630346801711444	-0.345671366476639	-0.419820225265735	0.403185588531667	-0.532259829909571	-0.124021467126896	-3.53497189758542	0.268508161605869	-1.49288270611519	-1.71503523009353	1.57972670059263	-2.89368663616972	-0.564507007216622	3
Ap1m2	-2.3411070609555	-0.0547842857685607	-0.305534656262516	0.273604948663976	-0.0193867952900061	-1.39267476174998	-0.16964111931845	-0.811767275926581	1.25644288073516	2.62379975371294	-2.38220153228913	0.159664359718603	11.0006648760963	1.85930744353522	7.44897099913295	3
Nlrp4a	1.43297641307456	-0.119786651317416	0.350382950523565	0.0602943677222155	0.742120960572153	-0.390275870957966	0.299347149989671	0.801490648102684	-1.68156220341623	1.8417511124901	0.321328364736228	3.74105785330624	-1.8869426373966	2.00822779376894	4.50174581874752	3
Arhgdib	-1.97814256745365	0.0177987465891018	-0.704300216601705	0.0561391626405996	-0.512857929338486	-0.464510802031937	-0.622586761349408	-0.565113197946835	-0.344915315756775	5.11051119565419	-0.413006413475603	3.56890795710771	3.10028315624975	5.7657561909996	4.38163813102964	3
Calr4	-2.04292921073331	0.0226005613162068	0.283146952630682	-0.047823030175532	0.0427535548175092	-0.54778164716187	-0.718816340579405	-0.477498267161362	-0.452311900953766	-2.12184738388502	0.363348762508304	-0.307260146533098	3.77579798356765	6.87495821911124	3.82356596124215	3
Cd300e	-3.26236629344622	-0.00046298797687677	-0.098795628223999	-0.112819521858747	-0.231651721447329	-1.2015819318703	-0.267852753293122	0.0369677162938199	0.0147968034677421	1.18227738415975	1.36883232595233	2.65857512913949	13.2261689180467	4.09098267250327	-0.472714378661819	3
Clec2e	-1.89809891059988	0.201672148595275	0.356860666913639	0.0552417114666769	0.941271316870854	-1.1185072780143	0.0181614215028705	-0.255427119629971	-3.74999109271046	-2.48465706936791	-0.389959263746974	-6.28513121720654	7.1631757809065	-0.161386603500189	1.90033126916776	3
Dkk3	2.11840438577636	-0.164682984425939	-0.272184089899301	0.0908241676547192	-0.00135429825031751	0.285435810063574	0.335304563621631	-0.0879692270383412	-3.41761444537007	-2.11504950022994	0.715555905112622	-0.0100926187647423	2.04016493526112	3.3254248287161	-0.730437584243463	3
Dppa3-ps	-2.00718797108929	0.210984636407312	0.64199974736164	-0.0341837247751876	-0.020867077006649	-0.30005591080106	-0.30757066897767	-0.25229180799995	-4.14862660724141	-4.72685016861111	0.255176517100258	0.147343285202961	2.03206776384197	2.89022575439998	1.98488186277578	3
Greb1	-2.33934441012747	0.0512284212132643	0.0607431314194465	0.0535651524411721	-0.363247110083578	-0.307594520649717	-0.829954906150589	-0.121539393257412	-1.17400678884867	-0.52124304822996	-0.466025614113489	2.9893517315376	2.42784364730869	9.08965638309064	1.11443488458412	3
Grid2	3.14328401602264	0.0506104606701748	-0.0566571810636461	0.113336672967421	1.28161056462691	0.202609496219773	0.697154216229201	-0.0531830664648464	1.55843748416087	-0.653262186722602	1.32491299700571	14.1716489986128	2.14877714067798	10.2591477885288	-0.655240099031359	3
Insl6	1.32445840868273	-0.293057617160397	0.461714262564204	-0.0933377135831672	-0.0970374544254208	0.0819988104808823	0.67480310160413	-0.168801706037565	-3.8023913205583	2.24316153244964	-0.459757433425674	-0.45212487792519	0.366432370097046	4.18421699162846	-0.876311730219861	3
Krt19	-2.67305064326371	-0.0735511257122964	-0.290487167699975	0.0459637140208528	-0.780401314550857	-1.06798886223643	-0.782731971507527	-0.643534865354927	1.92602527478598	2.8482825722308	-0.456936212406354	7.33847575247452	9.63211956462339	9.79532982725787	6.74252765739928	3
Npw	3.01501126564229	-0.169157532296822	0.485250100874651	0.165887262595056	0.337774479463003	0.162584812514319	-0.263885331806021	0.260874524747678	-4.99626829066007	5.36665289768241	1.86009556188631	3.58258461876699	1.65392902274355	-3.72480029840878	3.08293294491852	3
Nr2e3	-1.51955570494283	-0.084800964563128	0.386668597068879	-0.119792884640989	-0.549513321310986	-0.620580147490456	-0.479821014868042	-0.628457447995457	1.26235902270065	-2.15528378492365	0.676987928864497	2.93748416966713	3.1817236642931	3.41345902630305	3.74313914444754	3
Nrsn1	2.08617227500136	-0.0392120593908459	-0.192221251955856	-0.532378267755284	-0.0662933181992294	0.20620539382183	-0.404088906342307	-0.437013494171004	-0.801374081493702	-1.47095878520069	-4.13051082667885	-0.486519902694313	1.4514368497001	-3.94662534757465	-3.57345638174984	3
Nrsn2	1.00105816143574	-0.273236111438422	0.739429162502166	-0.179699454451974	0.533571118328651	-0.50342572429299	0.229335708740173	0.281292693156203	-2.67955624645347	2.71521871866816	-0.669020377483005	1.87902392003577	-1.70036700350926	1.07480529261221	1.10372589139883	3
Olfr1129	1.01169173604375	-0.321539819444883	0.226414220120219	0.0056634448728984	0.510247904218677	0.346113296096934	-0.126451187856611	0.296627332667473	-3.186753247387	0.840235130477087	0.0213089552167563	1.81597604975568	1.18144753393936	-0.598921522117659	1.17625867020808	3
Olfr1366	-0.845099420930316	0.256493553260523	0.54208771364191	0.273744400403315	-0.102813168882874	-0.833281276448016	0.661547823562795	-0.32402212353355	-2.12348759899126	-1.68045273466211	-0.860372112426967	0.305659032139482	2.37600517384493	-2.6173864687395	1.07331188065081	3
Olfr1419	-2.30755150052947	0.090100126966066	-0.165840123776346	0.157707874894761	0.0817519163984465	-0.48395398993636	0.290114387451747	0.492376524410962	-2.0367713455992	1.40375058164929	-1.35343704326382	-0.663636140477305	3.76793525493202	-3.13414780174072	-4.45340517584153	3
Olfr482	-4.24445143833891	-0.196792423403064	-0.453508710619506	0.0128175235586659	-1.00664603116482	-0.541350143604361	0.0123645548950977	-0.062973489657959	8.18267710609486	7.06083618290974	-0.202329389033487	15.0306941981592	7.75260719296459	-0.245696437775253	1.04766587467287	3
Olfr934	-1.88488978778584	-0.059513596793321	0.376922704751485	0.10193424778452	-0.126892184510922	-0.339840597838675	-0.578924621846378	0.279385702347078	1.09892393032206	-2.60607670286956	-0.714561084544562	0.841398086275903	2.16127074519065	5.10865748411311	-2.06411365677365	3
Alyref2	-0.817591031001146	0.574263099505446	0.199752758512166	-0.0115112876808127	-0.311528979521941	-0.241627732578397	-0.140855334187341	0.0999665906959424	-4.59951987939937	-0.59907036672963	0.0350020356537834	0.89601494905936	0.666547112686577	0.539148275863682	-0.320357184539628	3
BC064078	-1.37724805655097	0.331629233112728	-0.372765248126746	-0.450866904451938	-0.362643049873786	-0.388266327614567	-0.229902483339944	0.207617411271061	-4.47435507530667	1.88320031956939	2.30937150220761	1.75700181911445	1.80422148681016	1.4823632321409	-1.1207775121605	3
Hmga1b	7.32056222187949	-0.00128506518803654	-0.0829471649788017	-0.600328057265476	-0.60840852134206	-0.545543773123384	-0.590749996178094	-0.167479747596742	-0.0921584297057482	-2.22738308280866	-16.3443010935634	-15.6682469833238	-13.4747896339492	-20.2463605979944	-4.80562858959818	3
Neurod4	-2.22889231367587	0.273660503248131	0.229708927901416	-0.275227687428395	-0.28695812279215	-0.577385884513789	-0.133722095358885	0.650231696283931	-5.97539581815962	-1.87808781468398	2.28146853869677	2.25002992187607	4.34213381507404	1.39537540399215	-5.68068477998133	3
Otop2	2.69261380373689	-0.269172026051525	0.0559222360584391	0.168638459744297	-0.635081919219698	-0.458657186330714	-0.199541854850322	-0.185290254122983	-7.10018169133751	0.552341315281231	1.68874459286335	-6.01567687828952	-4.16687262358116	-2.51539895735168	-1.95555535326179	3
Padi6	-1.7126734017447	0.238559997669524	-0.761961291206308	-0.23053473748198	-0.140123997532834	-0.361023054440755	-0.234307635464035	-0.0430060745961575	-4.00255811102187	4.78692249239939	1.46839942187851	0.844243559253163	2.08620721822322	1.8787102212395	0.288700692480728	3
Pamr1	5.24691720862515	-0.0607775309340333	0.0351284485712521	0.288049863959095	0.211410802414516	-0.60831490263479	0.270540370625265	-0.109240615903634	-3.12401230283387	0.676101835274419	5.62089098778664	3.90222287539915	-10.7691300578911	6.64561374841296	-2.24663137759527	3
Parvg	-1.38902048230448	-0.0283114375758028	0.0930786273917754	0.207852357256094	-0.747813273289816	-0.998911292843846	-0.591005611368518	-0.0415337121880062	0.385244141487457	-0.474250233676137	-1.07373443355052	3.6541174613991	4.68148382454706	3.84325373545045	0.226127232484439	3
Pbp2	-1.5395215233347	0.173371878367319	-0.187412068099115	-0.264638481298915	-0.471968942597038	-0.628052239549796	-0.228343820185339	-0.334274281436961	-2.61474830679427	1.05835715842631	1.51520724124702	2.55611194972981	3.26234200447287	1.6457877719816	2.01712214577677	3
Pdgfd	-2.55680138769179	0.182301707027896	-0.0963710582246712	0.1004152541712	-0.348739439881882	-0.444539914984715	0.326652775403079	-0.267110767287839	-4.56618180988331	0.903842075607839	-0.954838588031967	3.13674159837596	3.83491471299258	-3.91004854728982	2.67689820715933	3
Pdlim3	-1.12947291728653	0.21804712222932	-0.279722580611214	-0.0569620890901445	-0.182457159452195	-1.05060916081084	-0.198223735693343	0.0910574639485867	-2.41263515670714	1.15891686117929	0.239273723044668	0.724965626675048	4.00373163433473	1.04816651640881	-0.403120460043175	3
Peg3	1.10278308745199	-0.397093890383366	0.282405875113216	0.252425845562054	0.809792296174484	0.888373195462941	0.253815659568703	0.671589216504429	-4.28991584917599	1.14238569964442	1.03527849632959	3.14155322686112	3.30547211434569	1.31041034786016	2.90293478784205	3
Perp	1.27172336136653	-0.152530445280979	1.21830282657223	0.0811045304622488	0.179927460230997	0.135739685236902	0.451085696326725	0.150922358072566	-1.90026713957768	5.68325096816233	0.383593324144842	0.804953482064886	0.582434968506232	2.68565677368738	0.752297641160005	3
Pgpep1l	0.682192287843408	-0.330176647632674	-0.359214234425347	-0.391703655308876	1.55082899364501	0.34900535029747	0.281601605494142	0.332685283725165	-2.20657467842892	-0.898895646026635	-0.993797057238777	3.72178603186051	0.803316790805717	0.899374843507493	0.889577652778448	3
Pip	3.73260263375546	-0.0817808933582278	0.79069565174473	-0.200274670798879	0.182705761921901	-0.0131166675250406	-0.173403260781443	-0.0185091519734247	-2.99039859196888	10.8260503393914	-2.78016813516148	2.39907975732633	-0.16518979832549	-3.03017577523882	-0.270795690179469	3
Pm20d2	-1.11293148239607	-0.0130866872351628	-0.491362586375804	0.825467258868429	0.126835662636428	0.451503474487805	0.0780391422343638	-0.723229545614593	0.142680171257335	2.00594696425083	-3.41665837477388	-0.496581452412847	-1.69542069076206	-0.406611557479833	3.15491785700707	3
Pnp2	-2.36488328172922	-0.174919856427359	-0.256769333358954	0.00534977277975876	-0.993725061080122	-0.0971229059852899	-0.229310901896718	0.267415798881211	4.05241854643488	2.22741837557069	-0.0470520255787086	8.26716561866904	0.774960084022774	2.53882763722663	-2.47879288813266	3
Pphln1	1.11831140474263	-0.328718292681645	-0.551821460692283	0.21931781632721	0.258643246763164	0.270790191200098	0.264758804838056	0.017895504466257	-3.60124026687324	-2.26365518999895	0.912157731760216	1.01752381283565	1.0217476258113	1.38615555476916	0.0784422727136679	3
Prss33	-1.85577367793107	0.0237928116525847	0.113202427333006	0.306022200068841	-0.82760456260888	-1.55768385776064	0.293354516110352	-0.235816102415815	-0.43254993203038	-0.770601203982011	-2.11208416339403	5.40292042366276	9.75331575154025	-2.54868752177165	1.7153073008972	3
Psmb5-ps	2.62972257474696	-0.216908070742001	0.00573296278321834	0.0860377753441182	0.065262886623662	-0.830627021123832	-0.471267029884151	0.142887071676364	-5.58793205975959	0.05530163742718	0.841457883564451	0.603749658342018	-7.36993986079977	-5.80197423215405	1.47280869382609	3
Rab17	-3.6159901192307	-0.236711428430589	0.101954321389517	-0.0615887291202963	-1.12372201958376	-1.72243533812243	-0.472611223493202	-0.355222507657716	8.38517116584626	-1.35232727348143	0.828250590712037	14.2944289557312	21.0144542873618	8.00073838733631	5.03467196780551	3
Rab43	-2.19173084771933	-0.0904455151635161	0.324501002533805	0.314892315071729	-0.846284333928493	-0.357574984555542	0.0704958798710457	-0.651036178138412	1.94195753074506	-2.60886854516787	-2.56674401892084	6.52505544083934	2.6442487221088	-0.723352121244765	5.59288399950341	3
Rasgrp1	-1.10824011702652	-0.11405862713581	0.169766255322161	0.703058402315004	-0.343199436164419	0.15616416036173	-0.134005783878633	-0.566861826955814	1.23830457644769	-0.690135185352372	-2.89773420091482	1.33801541584867	-0.583933232058318	0.695274360652355	2.46237701075035	3
Raver2	-1.77231524646287	-0.0710940823007204	-0.0388161731106918	0.391297138755649	-0.289072323153615	0.00759823717843594	-0.662119188823504	-0.461067723080966	1.23435447864548	0.252349601399286	-2.5791756648761	1.8023045149478	-0.0454361760733412	5.49383929866328	3.20294265201805	3
Rbm12b1	1.16724907781361	-0.0795226416326	0.381225988976474	-0.620782371141687	0.834520135022998	0.527765871300979	0.422767781875507	0.276197599127186	-0.909326418537227	1.63228117786138	-2.69485989689709	3.42673912779362	2.07851324551907	2.31027791554813	1.26365030703972	3
Rbm24	-1.55816221201003	0.00894936241948518	-0.484228228516319	-0.0268007095582372	-0.902913982443926	-0.191752557086229	-0.330278711014712	-0.574354212910249	-0.136606144653733	2.76765342088477	0.155307431287963	4.94925386270651	1.00809575578514	2.40930650145729	3.50780907563187	3
Rbm44	-3.43487389053984	-0.0208923950114159	-0.238030230188024	0.298499742013968	-0.295708913215273	-0.796286231064142	-0.0108974458137998	-0.305748781423738	0.703014845744509	2.99910621561072	-3.81318638403844	3.57318824324657	9.22843287053773	0.175240433486493	4.11641356086408	3
Rln1	1.86729610628863	0.0626142446184434	-0.173813114513513	-0.760518658299975	-0.180514361791431	-0.0442740118894576	0.214968874037563	-0.29991033676397	1.14538583582539	-1.1905418511041	-5.28148853820794	-1.18578413713902	-0.278939503386243	1.87926306015719	-2.19506858696281	3
Rnase12	1.04040009571224	-0.191056774082822	-0.11341854214703	-0.658768181613789	0.790458823347518	-0.429649981748352	0.275322147358254	-0.431769732291427	-1.94727951440048	-0.432845969262215	-2.54897910149535	2.89307917674058	-1.50821458253739	1.34103568749336	-1.76074330803851	3
Rpl15-ps4	-1.332316048504	0.288098530996096	0.860621543574982	0.126499066360561	0.779415392403908	-0.157896187709078	-0.275266068273267	-0.474480794973573	-3.76022449396253	-4.20599164972877	-0.626798366645547	-3.65306098027798	0.709785066936396	1.71695432768406	2.47781778894005	3
Rpl36-ps3	0.872426899372391	-0.222014867964904	0.619700983567933	-0.442225495224238	1.57060099289626	-0.0888302544590156	0.163538983184894	-0.0608583949523789	-1.89747725192504	1.98317101586531	-1.43484867576664	4.82031699862136	-0.261479657962162	0.667957982928606	-0.208110029399642	3
Rpl39l	1.55990349587906	0.0220629949842901	0.182086270819571	-0.321037272728099	0.956658473831546	1.86409528565811	0.285663582856192	0.743743308682363	0.337153497011981	1.04189479008615	-1.86245790366433	5.24971030637662	9.81101170563886	2.08617825390537	4.54741166474744	3
Rplp0-ps1	1.84958656661657	0.0536245405155533	0.444780852707084	-0.850287115851637	-0.368081808368544	-0.0209355827614933	-0.298599353334438	-0.310422672473924	0.971636268462255	3.01765564272576	-5.84889112989727	-2.39496792173247	-0.130649475719144	-2.58560589431187	-2.25046138096582	3
Rps18-ps3	6.14113171920816	0.161366700774833	-0.433452032968992	-0.187120176655988	0.0831500828915624	0.0264440160818806	0.0220373179122776	-0.0586614725294087	9.70795608832151	-9.76423875494192	-4.27368302686256	1.79635341288175	0.547928360053926	0.633586555632433	-1.41203298413758	3
Rsph3a	-1.26080990045315	0.266432664990358	-0.46659078957943	-0.00985951082131137	-0.167537506905061	-0.394590941770792	-0.106529253052794	-0.299048781475292	-3.29080804427219	2.1579168468784	0.0462315288027408	0.743091585144138	1.67859017266843	0.628806896348372	1.4778661987218	3
Rsph3b	-1.2679254508791	0.333235605340819	0.284837350454164	-0.0448850864007395	-0.0872839079577884	-0.0997454525877034	-0.280938421582944	-0.731151516513831	-4.13914450694682	-1.32476727146865	0.21165525791272	0.389321677974459	0.426711924186481	1.66764521355211	3.63366238517921	3
Rxrb	1.20733742369647	-0.0653922174102906	-0.35393955905581	-0.789710301930246	-0.0671493692011079	0.266682878626727	0.144510938256705	-0.103137298455164	-0.773428547311273	-1.56749693970323	-3.54592661017425	-0.285201157831713	1.08635495944928	0.816823430874967	-0.488076483169083	3
Sbk2	-1.36733968631218	-0.144565747242608	0.410924839797724	0.454919188727908	-0.270760753677299	-0.870146699615581	-0.358260223827454	-0.54426284896199	1.93645449324928	-2.06104629591315	-2.31336388752962	1.30239529269224	4.01436493832555	2.29336835613473	2.91694727023999	3
Scamp1	-1.04683775765375	-0.106209189441096	0.13042197370905	0.145839758055561	-0.868358740601601	-0.406221724724883	-0.883607005239148	-0.743830802043286	1.08919827268243	-0.500817020571456	-0.567791112510962	3.19785849998061	1.43479706181458	4.33049291689797	3.05208767894679	3
Sec14l4	-1.191215102426	0.12553555042812	-0.289798316802955	0.220001648225392	-0.31504392292958	-0.82243982097646	-0.533851435452762	-1.2368089214357	-1.46494861993076	1.26629526522945	-0.974651604374982	1.32020685032769	3.30553892093785	2.9772095912989	5.77479097039698	3
Serpina3m	2.40462584881457	0.00638122833938302	0.545171727039997	-0.118791068684363	0.530584687034176	-0.146369531787418	0.341872157042236	0.369191111185914	0.150320173216599	4.80872309850842	-1.06234255184008	4.48831064357757	-1.18753426423917	3.8486644405288	3.4797033088808	3
Serpinb5	-2.39694722612167	0.0661159236802897	-0.017977850226894	0.289374870507591	-0.474182757099572	-0.0160852276709042	-0.905470657543222	0.248325668714867	-1.5524942948328	0.158068438735678	-2.57960115614403	3.99838780434658	0.130086922299248	10.1608878345835	-2.33304735785861	3
Sfrp2	2.15651244842789	-0.192456071971883	-0.00690035661493992	0.218633395044214	0.368679514965557	0.500890779773073	0.311118340383192	0.116970331235354	-4.06582852100732	-0.0545848899284341	1.75348374743162	2.79693041266017	3.64454201529606	3.14106111662076	0.988715079297136	3
Sh3bgrl	-2.68591933042901	-0.130473587853657	-0.0290030352854612	-0.0640868437142006	-0.380357704396526	-1.66808720321383	0.141464239869992	-0.234908973001905	3.43305721099461	0.28574941454758	0.640169714620823	3.59389899115767	15.116793129813	-1.77884635787672	2.47306789548012	3
Slc16a1	0.922286263312045	0.0507315524087622	0.466326036697751	-0.799682648460617	-0.149015363906607	0.545191546291118	0.337179963329893	0.443510986119316	0.458362799591586	1.57762702833879	-2.74294241188147	-0.483478840998399	1.69653493751529	1.45588242403252	1.60329556403457	3
Slc19a3	-1.66218295552739	-0.0482375220929589	0.244553494473176	0.42048719139362	-0.860821381479019	-0.418830929489586	0.0970777587948655	-0.440052717980057	0.785469427968094	-1.49108235535886	-2.59935066827906	5.03352876357282	2.34890539092596	-0.755435465354237	2.86699543209846	3
Slc25a48	-1.66401752782542	0.111630050810634	-0.214943338335779	0.259895742813002	-0.496026716920696	-0.661575763173851	-0.577540590274749	-0.816658809300383	-1.81971967187806	1.3119908910462	-1.60838620269952	2.90364588014394	3.71437234736206	4.49924054593806	5.32650104276016	3
Slc35g2	1.44510948341547	-0.236711428430589	0.406466054747912	-0.166008241668694	-0.106872593997166	0.477290892797	-0.293560006479203	-0.270752868345654	-3.35108503404992	2.15463627227858	-0.892202996191222	-0.54331010948704	2.32719005923374	-1.98607865280635	-1.53361831328597	3
Slc5a1	2.19582932324432	-0.00455518207927405	0.121381043492341	0.106518755844827	0.620441717893965	0.192181938192275	0.225402208792096	0.450086400343939	-0.0979873003549029	0.977683713367396	0.869877188668139	4.79270012517399	1.4238331622349	2.31715748597244	3.87380664368711	3
Slc5a6	1.40691971318415	-0.127307371075122	-1.64697744086006	-0.398139874571512	-0.139765290031318	0.206914765680021	0.408924695429222	0.104773388373036	-1.75464125313755	-8.49974504295398	-2.08323501610697	-0.691750257221674	0.982219954228869	2.69346575032803	0.57778168710969	3
Slc9a2	5.60642200657542	-0.0700678612508679	-0.113184983785335	0.148564237369479	0.0979721351143207	-0.0646992900973209	0.125051600135996	-0.054929572468451	-3.84831060133303	-2.32768137362863	3.09765708767488	1.93227547638168	-1.22386426643527	3.28226651273487	-1.20707838266182	3
Smarca2	-1.20755712272102	0.00552543717646976	0.293226865544913	0.616173158852052	-0.513728921632484	-0.513558453191758	-0.0799597794504496	-0.136367594232487	-0.0653641774472605	-1.29885411740206	-2.76722031095773	2.18233985689141	2.09240389815762	0.452041258414484	0.645449593162726	3
Snapc1l	2.52319590678697	-0.133293962945856	0.486520385119447	-0.38740473770983	-0.526779514387155	-0.0283298603162827	-0.341781936638762	0.0770515992994203	-3.29478380456858	4.50298962978326	-3.63537465995934	-4.67584959939663	-0.241181148561171	-4.03737306677201	0.762037068292566	3
Snx20	-1.02642948475371	0.042793982827053	-0.14074974826658	0.19641475905276	-0.0574554452495812	-2.06564520597046	-0.777115272105296	-0.0972853066324304	-0.430305897159348	0.529938752636418	-0.749784596571075	0.207463164407261	7.15373424929143	3.73433578695219	0.391399115243792	3
Sohlh2	-1.19478068043888	0.2000806393199	0.344256014368276	0.522029623721209	-0.216877224429596	-0.233594938648561	0.235200509773608	-0.28398425918246	-2.3418481377744	-1.50875478805548	-2.31961878331516	0.911554884229968	0.941671820685177	-1.31560420805315	1.32992125953355	3
Spag16	-2.11268903974737	0.216863117504762	0.72980440295758	0.102993700194715	-0.201119512687867	-0.102203881387646	-0.0227469895278895	-0.0165979615070009	-4.48835032266524	-5.65576025879775	-0.809244053904536	1.49475657255919	0.728535842333183	0.224987458949906	0.137446536621363	3
Sparc	1.13060748631864	-0.107591461696726	0.07061133128928	-0.831894189406274	0.512512467245729	0.343020910693738	0.0569005226942965	0.308724866275284	-1.19166761084608	0.292843231064916	-3.49794699570644	2.03843550707188	1.30852012610346	0.301180546143041	1.36812864704945	3
St6galnac4	1.82622981600026	-0.00912207838506455	-0.142701445431996	0.123490552985957	1.52533458646215	0.730973126419165	0.204952483952362	0.288502399597667	-0.163197950259284	-0.955944622846378	0.838730509422045	9.79943939357287	4.50406650225791	1.75229579582185	2.06513443019267	3
Steap1	2.11535854882779	-0.174919856427359	-0.438558418965478	-0.00867567893932108	-0.236254040449303	0.252257280868037	0.121670978121504	0.0446798106516188	-3.62483775916467	-3.40298767356875	-0.0682528417684903	-1.75810139673412	1.80042756892639	1.20495212832215	0.370457833463622	3
Stk-ps1	4.16404804588001	0.00754845901385179	-0.0161570472204798	-0.298092683186966	0.0353164532423516	0.383633302839694	-0.115590307175884	0.093696420810296	0.307921138717227	-0.246789489495656	-4.61636696742657	0.517336949690766	5.38989105674453	-2.25338787685997	1.52926307276639	3
Tbx21	-1.56742530780899	-0.115857393215111	-0.319604803632457	0.305234324777234	-0.28419186204065	-0.579940274444525	-0.427934178256996	-0.251809426278762	1.77900053344817	1.83759197784572	-1.77931771007892	1.56703673189545	3.06703038672129	3.1402384906132	1.54704272122999	3
Tchh	1.47629681852618	-0.28173916004552	0.638605033575564	0.111580904498242	0.281565210636095	0.329023073884386	-0.287381453402063	-0.0066800688794131	-4.07461303617628	3.45823860591416	0.61262799412253	1.46228950111293	1.63888316340004	-1.98623771671257	-0.0386543249312427	3
Tent5a	-2.40208091916143	-0.116565973806255	-6.61255398574402e-05	0.326136451490908	-0.461474810022348	-0.408024978623189	0.165570275637137	0.254139387921087	2.74299427141394	0.000582647379638334	-2.91353508108234	3.89956638045494	3.30690971910148	-1.86195340650944	-2.39278171722915	3
Tes	-1.31408965472875	0.142186492047783	0.248750352707783	0.171176439793293	-0.915725217019742	-0.373551848098154	-0.29638026682675	-0.487183270844074	-1.83041180033364	-1.19905094307952	-0.836569953817482	4.23322014854494	1.6562421773491	1.82336277741306	2.5093476399634	3
Th	-2.02456680686765	0.0219747306400879	0.482736116261915	0.109738741728797	0.1228940001318	-1.12964241439297	-0.235929391583206	-0.338974772372273	-0.435834036542664	-3.58501385007461	-0.826276431340624	-0.875272889891568	7.71651237476862	2.23621194898086	2.68994226445402	3
Them5	1.30521000649761	-0.322306715977234	0.379749416824121	-0.474912476864299	0.229212061814943	-0.464076817952969	-0.304845146528384	0.269388307014617	-4.12111962179072	1.81813632496478	-2.30529894132594	1.05244291021169	-2.04370507651443	-1.86276677642361	1.37816940432653	3
Tifab	-1.87596823638304	-0.192456071971883	-0.518134630696458	0.723577464403828	0.218077043447773	-0.00433086792051795	0.146811617388889	0.181108200227645	3.53689827552369	3.5654720349436	-5.04828412644569	-1.43918331600926	0.0274124829298911	-1.28939121729737	-1.33170203711285	3
Tlr2	2.12006439817833	-0.0482404906940519	0.383981240080566	-0.329139325946252	0.31260292299094	0.693903134002242	0.205660844530095	0.644064925248228	-1.00190430059955	2.9861250684746	-2.59514784853083	2.33143210183242	4.96358949162789	2.04126538823694	5.35207475140792	3
Tma7-ps	10.2958864235657	0.2340916256409	-0.0525175270276748	-0.167651392331483	-1.33587893411255	-0.226072870309744	-0.991920212910428	0.124447860111246	23.6110386266052	-1.98343030341999	-6.41954406582516	-48.38508729101	-7.85344390122055	-47.8122616072752	5.0222074161956	3
Tmem211	-1.82444624152461	0.120793069097444	0.089085896841267	-0.341425184819278	-0.518970141876084	-0.548513828420408	-0.184176396383217	-0.690072742673999	-2.15892998408628	-0.596195867037248	2.31664720229988	3.33084273183358	3.37649885233595	1.57312722141992	4.93479837674193	3
Tmem39b	1.04789969821751	-0.152530445280979	0.025280409693674	-0.961287550204002	-0.0772880077145893	0.132303052747353	0.116116910424121	-0.0564835363857309	-1.56581959771217	0.0971745988793746	-3.74633241191832	-0.284913161693145	0.46777556806977	0.569657724709361	-0.231998439456969	3
Tmem47	1.09237342604396	-0.213158350404356	-0.372024378596706	-0.384135675610599	0.569386479841644	0.350319153426506	0.585229373215537	0.128029207654012	-2.28107176169088	-1.4907041483804	-1.56059081419769	2.18805866334456	1.29116862318877	2.99292646152775	0.548180588742267	3
Tmem88	1.11792918875359	-0.338240809649652	-0.658169557301057	0.23268785774706	0.424313163352912	-0.10727936945764	-0.112827725820852	-0.421331675335377	-3.70429676007571	-2.69898841131395	0.967433882227813	1.66871236853063	-0.404648991396212	-0.590512280604313	-1.84621329641361	3
Tmprss11a	3.53164660656113	0.00117615758973586	0.970059635453557	-0.390376697896581	-0.142348821905891	-0.206942268075727	0.1392586382116	-0.147728524084472	0.0406919241131838	12.5667972057867	-5.12736698111778	-1.76852743399421	-2.46589396949615	2.30249230389645	-2.04496117505033	3
Tmprss4	-2.80847006310484	-0.0131792087069642	0.0145964035733874	0.0254552703091607	-0.449754570033738	-0.550749080694589	-0.41355957046713	-0.100015295484364	0.362597333001743	-0.150371175568282	-0.265877011570103	4.44350904210529	5.21881058026945	5.43759275464499	1.10098065925999	3
Tnfsf11	2.61801742912792	-0.205008645106074	0.290430601465188	0.420396227545906	0.0221586924030467	-0.0279093574216804	-0.0999608898253289	0.356111988636073	-5.2578740659558	2.78909843006916	4.09321559736851	0.204078543811131	-0.246530312033091	-1.22518437831774	3.65428652692837	3
Trav5d-2	1.689535833481	-0.21019993077702	-0.247198040071625	-0.0453738362262436	1.47080698766436	-0.418998682125701	-0.0475957934975054	-0.0502450008709756	-3.47908826374833	-1.53200916632292	-0.285105885749655	8.74185857192659	-2.38851525052112	-0.376473821582972	-0.332739020560278	3
Trav5n-2	1.689535833481	0.100102758919299	0.209592789678929	-0.243265449772931	1.76069314481854	0.165518351039875	-0.073873497391504	0.267362505725063	1.65683372224515	1.29895073152795	-1.52855516081942	10.4648200543339	0.943542599452008	-0.584325542931369	1.77056297636346	3
Trav8d-2	0.630212567986189	-0.180000639393994	0.699257593351339	-0.875763874596043	2.23487086336806	-0.00375272274596532	1.2278075468155	0.121514321943134	-1.11128788195585	1.61649060355572	-2.05261436052696	4.95473210446402	-0.00797960683779043	3.62256479380721	0.300163579865841	3
Treml4	-1.23585239843757	-0.154520949346764	-0.147540569441118	0.305596887560974	0.177997853507885	-1.24776258728073	-0.732760122714772	-0.483563381917011	1.87076589303388	0.668847323575509	-1.40458752917027	-0.773859385746604	5.20291245946188	4.23962295807199	2.34241305391402	3
Tshz1	-2.28465999545124	-0.0614512359180327	-0.353786695377944	0.61750712292324	-0.590610964407042	0.00292275898334615	0.225688252449318	-0.291955294079435	1.37536405572034	2.96491336238039	-5.24682797484659	4.74683096573901	-0.0225300697197516	-2.41395591624647	2.6144563816239	3
Tssk4	2.62972257474696	-0.152820544312971	-0.0684439103331185	0.573377389323477	-0.275544824502546	0.58886517772685	0.390412365019824	-0.0695031789451796	-3.93692505786049	-0.660227609434383	5.60768711852597	-2.54907654653154	5.22484922305344	4.80653713949855	-0.716404115488245	3
Tsx	-1.71023396890835	0.13855723449147	0.0209370881052679	0.00901214903788822	0.644281004731989	-0.788951979799827	-0.184680545274803	0.0822201650855753	-2.32140120599586	-0.13134717676342	-0.0573214503098595	-3.87624786354026	4.55254296240013	1.4786843625481	-0.551159555566491	3
Ttc32	1.20766983638927	-0.192456071971883	0.0306610264978817	-0.255008991417205	0.792718356508116	1.28568174860423	0.442178666413979	-0.0709286041051496	-2.27690708130681	0.135826291485452	-1.14534675427732	3.36781183357063	5.23877386602205	2.50002763027125	-0.335747742088574	3
Ttc39c	1.31234377077829	-0.106237311447427	0.259083530962447	0.182254922488232	0.807261716080413	0.905372670198848	0.156571840493603	0.724186601838172	-1.36580958626098	1.2472007258163	0.889529095101521	3.72685636686992	4.00887900968874	0.961966780041013	3.72513115839474	3
Zbp1	-1.4164134892137	0.104608591781062	-0.125853017401388	0.498043200326993	-0.231487547142525	-0.727106764108202	-0.336534677948777	-0.406609274536779	-1.4515195208756	0.65388687486655	-2.62355604375533	1.1534489330431	3.47485105066394	2.23161195999701	2.25741186392853	3
Ubn1	-0.351956576090834	-0.107591461696726	0.644560248213793	2.80499811611306	0.203748807283178	0.00120588680071102	0.0644720368682229	-0.0824168954368	0.370964509988686	-0.832149842866435	-3.6715963945708	-0.252269556478834	-0.00143200185337481	-0.106232959146301	0.113696947178343	3
Usp26	-3.76545105573258	-0.147342815727257	-0.116916061554627	-0.413577466904395	-0.27510481115065	-1.83672848222481	0.415278048631343	-0.351009789558305	5.4351488557989	1.61487948588586	5.79171459484939	3.64414691086058	23.335113735021	-7.32073667767645	5.18059574495733	3
Vash2	-1.02898073959011	0.0127351662895448	-0.155859606413759	0.287840513220553	-1.92808801648659	0.405804019204877	0.00804563213384778	-0.313007765497368	-0.128374077825576	0.588287681351388	-1.10152014159823	6.9793469094266	-1.40887202015678	-0.038758433976393	1.2624256982836	3
Vav3	-2.4400204808263	0.0296878980718326	0.119686082400368	0.311094215315012	-0.102865275768758	-0.133621442059868	-0.307178166357541	-0.0542305174837719	-0.709640499570374	-1.07123821447968	-2.82305074002444	0.882963906111743	1.10006305781093	3.5089939473259	0.518657531753915	3
Zfp951	0.857746185833158	0.209229106772451	0.334719388242343	-0.410884036962502	1.25988487629404	1.35953202358405	0.695850745766261	1.14944483830046	1.75811130899385	1.05314603772643	-1.3107242704363	3.80163434586641	3.9345601745389	2.79430428248421	3.86447407836584	3
Vmn2r-ps2	1.6498518154317	0.175831761303934	-0.0449671039326215	-0.442133984863628	0.748274444304089	0.184119558674674	0.47234900608665	-0.0502450008709756	2.84189309239819	-0.272137750507544	-2.71288955902638	4.34296707076288	1.02492672759333	3.64843613651022	-0.324923606979842	3
Vps52	1.86819004624559	-0.221884536610144	0.199454261587117	0.135557124574985	0.0659015587469814	0.168639865388631	-0.0470069545579639	0.00842447005226869	-4.06081833787999	1.36682623877152	0.941839018733304	0.433109216101882	1.06299018635927	-0.411132655202788	0.0616889123562045	3
Wwox	-0.730564967465561	0.510619056687134	0.325350329333897	0.0598059292424617	-0.286165150808106	-0.389697869836816	0.176869199346946	-0.132046293068056	-3.65444418115688	-0.871884640427958	-0.162493638046532	0.735455282111596	0.960582851036758	-0.604936593528449	0.378119021367189	3
Zdhhc15	1.0551365524909	-0.118136110092394	-0.16216394313192	-0.832145841071879	0.47047194471933	0.42501375080182	-0.15634635160305	0.166812443750598	-1.22111567428078	-0.627641855728303	-3.26543762125041	1.74631700612256	1.51307203310816	-0.772316340018043	0.689891162418099	3
Xlr3c	1.45644863883723	-0.235862989699693	0.368395689402048	-0.129850716215796	-0.0442573894120629	-0.172864855270585	0.179393417701356	0.446082137602328	-3.36527410824967	1.96815205205052	-0.703352118766086	-0.226757495287341	-0.849473500063388	1.22320847561637	2.546557435722	3
Abcg1	-1.16138749236621	0.208030950560133	-0.582587570272062	0.383208689713768	-0.186647421036471	-0.0269371448650215	-0.273777480217759	-0.60737862890917	-2.36684909440083	2.48191722190753	-1.6551820576742	0.76257018724533	0.105554477627332	1.48858510948079	2.76490440264661	3
Acot1	-1.42941247650908	0.159619809643341	0.186861606402179	0.268402409323452	-0.556083695160403	-0.16131428836584	-0.0901699418871627	-0.403021454278822	-2.23516623380467	-0.979775510422925	-1.42684650280486	2.79626556320145	0.777997783117415	0.603417862414711	2.25802737586667	3
C2cd4b	0.740196610594646	-0.222057888389044	0.326987979132468	-0.642840226508571	0.383884388752595	0.455767904382403	0.675957805078799	0.267362505725063	-1.61019609385499	0.887825905224003	-1.76963383866475	0.99960455792893	1.1382529511634	2.34242385901763	0.775695127606975	3
Clec2f	-0.725637785065534	0.283126428431328	0.384840078429634	0.214863571169912	-0.633954267653532	-0.230194477657812	-0.267469499833101	-0.583087557646494	-2.01263847390172	-1.02435175771654	-0.579850392391483	1.6182980215593	0.563589306378356	0.908642316151118	1.65842994875399	3
Cryga	-1.29593486696212	0.172123831158742	0.205404628014855	0.0228603955494196	-0.310850480653643	-0.174865189421613	-0.288871041921123	-0.321673766234467	-2.18519224085347	-0.976432739387907	-0.110179346457148	1.41714863332073	0.764600348668048	1.75261282874447	1.63396326035387	3
Fzd7	0.991182626704513	-0.222875402515563	-0.187601329519808	-0.134884456249814	0.0239248895715518	0.523268300311911	0.0473733606716697	0.261107032993932	-2.16411977108325	-0.682085043441932	-0.497220313887921	0.0834227126185458	1.74995169794803	0.219829858160112	1.01441513362684	3
Gfod1	-0.991324371612191	0.227887627177886	0.0231652861898298	0.174898259718838	-0.460141267740838	-0.359542611843709	-0.16364629663673	-0.33246771733197	-2.21310490552444	-0.0842369021015804	-0.644814133715379	1.60467709092053	1.20258035970712	0.759487741825904	1.29184001758837	3
Havcr2	-1.1279817322963	0.190070956248573	-0.0629214442624406	-0.103015799850434	-0.34938836418136	-0.54275241856781	-0.220297213707351	-0.398365999689305	-2.10030950090145	0.260345264395182	0.432154641508209	1.38640842256359	2.06562645979119	1.16334860752324	1.76127755012814	3
Hus1b	-1.72509482587194	0.132050779790093	0.674913849471931	-0.0732089510944518	-0.251820751509543	-0.254599079267248	-0.221740749635357	0.0309941284649061	-2.2316157287928	-4.27080995319973	0.469689048161809	1.52821751425677	1.48189610218395	1.79084206835071	-0.209573260434978	3
Lpl	0.814969269150899	-0.281708829409973	0.120637086283604	-0.0635342650578573	0.888694096751934	0.708312716115369	0.136756135769712	0.765118497271767	-2.24909169900276	0.360637601016275	-0.192567290552611	2.54785209017432	1.9476648463675	0.521779313665876	2.4440686633997	3
Lrig3	1.05936116507265	-0.227425369261321	0.0379539317056257	-0.287594891052018	0.732526670656266	0.305817963119131	0.0278506957435751	0.448406679703482	-2.36019794388421	0.147485645548949	-1.13307456741448	2.7299090241794	1.0930876661193	0.138127102213016	1.86191388328552	3
Paqr8	-1.19339406237812	0.169050385300139	0.000873106052197965	0.283134957224513	-0.520227377250733	-0.338198670358662	-0.192742889292185	-0.579454023032053	-1.97635751136749	-0.00382208028031054	-1.25663931305124	2.18402578069257	1.36176987634337	1.07686445345816	2.71048072835932	3
Rnls	-1.15434049638802	0.215000554705486	-0.161335427865953	0.48124323945873	-0.561986746613241	0.0526883394950972	0.296823430746259	-0.0511884714498872	-2.43130242452598	0.68314455390274	-2.06600729183443	2.28213162780401	-0.205208997109119	-1.60409806890328	0.231605869619604	3
Samd7	-0.834635222063184	0.263846329365085	0.00583209688962486	-0.227425488745791	-0.475137343746158	-0.4539406408461	-0.138211994813896	-0.612987573852258	-2.15731337410358	-0.0178554324104799	0.705942163507799	1.39507179386301	1.27833220153356	0.540059048833749	2.00535768967738	3
Sncg	0.982191534432503	-0.19344748830683	0.052165589014213	0.0805059413848387	0.856143317264501	0.368886740369611	-0.176097237790208	0.545937558524282	-1.86133589617705	0.187944333173376	0.294074519445864	2.95817145553473	1.22246711665886	-0.809743618712735	2.10175760935882	3
Tgm1	1.05731464532284	-0.181664083081585	0.479500024946485	-0.131216489259811	0.390900556261761	0.00942171367315577	0.344076632754469	0.300531175669848	-1.88164976254945	1.85969539404225	-0.515971766877974	1.45395585505151	0.0336110518708325	1.70317091102759	1.24548140175249	3
Tnfaip6	0.958164216928398	-0.257895251818271	-0.243613682954625	-0.0732170152720002	0.743531463162314	0.444975742256688	-0.136375794243306	0.0628892725675468	-2.42074344868332	-0.856230233851252	-0.260906708086132	2.50622456867443	1.43854760551819	-0.611752910978545	0.23618917427303	3
Zfp990	1.08884725367948	0.195101193378889	0.329202330831629	0.182878566039985	0.540769592074453	0.635357087554917	0.496670799868025	0.655539641410846	2.08109716174835	1.3148578241877	0.74056476393447	2.0713806138506	2.33417166846438	2.53182912611166	2.79775311476724	4
Zfp697	2.02940613809203	-0.0575702910082723	0.372921960522561	0.405233752197065	0.255094298912026	-0.0621129790451846	0.396557339709535	0.00493795606790631	-1.14454498117913	2.7761048305918	3.05849557952013	1.82116966073693	-0.425303819769517	3.76767788351406	0.0392789310277809	4
Zfp536	0.932247934945994	-0.18245964296641	-0.580829268991329	0.382414896658407	1.97092312226208	-0.399919841581473	0.21996835679329	-0.01941076714521	-1.66634039196267	-1.98622688737761	1.32586561633159	6.46370904372481	-1.25791801296812	0.960042467183312	-0.0709279811264072	4
Zfp703	-1.36402040516269	-0.0482375220929589	0.317708423858075	0.254380968633381	-0.983403969398474	-0.173745699753006	-0.15090584880623	0.187456368804237	0.644571840793544	-1.58963907911744	-1.29044280525429	4.71882105530695	0.799618597061685	0.963664240352553	-1.00222339419566	4
Zfp455	-1.04442639487798	-0.133293962945856	-0.124897498259035	0.771481202441568	0.0949326749422824	-0.200472598385453	-0.187189735272237	0.00292031465980403	1.36380974685785	0.478498424012236	-2.99665305418934	-0.34879820517964	0.706448996678627	0.915289905605786	-0.0119550378666764	4
Wfdc15a	-1.1382721468289	0.0518287272026874	-0.347980868141685	0.569112704675359	-0.179358641301615	-0.249705971969869	0.138826196989704	-0.374233224705437	-0.577939161595887	1.45294913144821	-2.40922669335502	0.718206115271174	0.959009683398199	-0.739803428149735	1.6696749034219	4
Vmn2r-ps91	1.7079496055818	-0.000236250186565724	-1.0100651332655	-0.351787468542081	0.748683194472469	-0.248845887700799	-0.540898501935067	-0.253834400604924	-0.0039528713811704	-6.32810046861853	-2.23454288432306	4.49835598884114	-1.43401427624121	-4.32503508397728	-1.6992958623859	4
Vcp-rs	0.470755934983782	-0.303147751031764	0.126201210736465	-1.83811054593474	-0.235671199637524	-0.100818846634446	0.122709200487645	-0.196351572283534	-1.39802721470013	0.217925604296953	-3.21810868535726	-0.39028602516615	-0.160134712067264	0.270440502532818	-0.362304439650106	4
Wfdc2	-1.41696838232128	-0.127307371075122	-0.183940830430943	0.278120301955969	-0.895157104703681	-1.08636260899422	-0.187741466516275	-0.902623833467667	1.76717346037149	0.956064595720352	-1.46563601574879	4.46210830160199	5.19377251131859	1.24542956010355	5.01314683214473	4
Vmo1	-0.928547007751873	-0.068522053321424	0.0747591704595921	0.0284081664727411	-0.224145169073982	-2.09068700024568	-0.576740213204506	-0.937558066231331	0.623303742162391	-0.254634533365559	-0.0981025679653319	0.732173426104309	6.54999348547037	2.50716509132573	3.41228689354039	4
Vgf	1.07272604914217	-0.275768567291857	-0.434359064280732	-0.207760725054079	0.229486807295934	0.127248371309152	-0.103301360886721	-0.0170413032086147	-2.89800453390652	-1.70917546185504	-0.828868348276123	0.866018630685917	0.460562966279174	-0.518792481448149	-0.0716531189201142	4
Higd1a	0.569469455420586	-0.256587691497816	0.0723108193693854	-1.22847213090722	-0.0121030217017416	0.610182699052896	0.359187339317459	0.590137841328794	-1.43143530760534	0.151050668259959	-2.60177070886652	-0.0242462696761781	1.17240666541734	0.95761349751474	1.31724745204529	4
Vim	0.508628077298297	0.0330896326603086	-0.765536766284351	-1.90683594383459	0.0817026563582292	0.34290380283714	-0.300597215454434	0.453933648666956	0.164876115685548	-1.42828645371792	-3.60700659917197	0.146189840274907	0.588464930664965	-0.715787462973975	0.904974153812677	4
Tubb2a-ps2	0.780783074639354	-0.0535479030142733	0.297197775248287	-1.32334232607265	0.187280139300435	-0.747019787436948	-0.317733791789874	-0.110613476034607	-0.409579611281579	0.85118679584047	-3.84269460231637	0.514402177709472	-1.96793364409526	-1.16142882327056	-0.338518103603819	4
Ttll10	-1.45117925252253	0.0118879676536705	-0.37079215587967	-0.269362775626326	-0.848911239435358	-1.11194177864456	0.149795778885772	-0.369165584560086	-0.169002895891684	1.97378812696758	1.45375732458226	4.33375173628789	5.44441301126723	-1.01769921596068	2.09983773757221	4
Tspoap1	-1.52678779714607	-0.0766940645639126	-0.43121046440003	-0.142386025272172	-1.00387838504392	-0.517559325579863	-0.250767159158309	-0.514823093028228	1.14711221909226	2.41499872183607	0.808498695753512	5.39188310158195	2.66616346477987	1.79245451539339	3.08091820410434	4
Trpc5os	1.52501695619348	-0.21019993077702	-0.0453686527508085	-0.0717279362886489	0.234063000638165	-1.15692734972198	-0.0467027344485078	-0.149414223201678	-3.14031137379224	-0.25379291199051	-0.406814369737943	1.25570645044585	-5.95290175028985	-0.333438532229577	-0.89312055029873	4
Trnp1	-1.42926444289986	-0.141404279099988	-0.299106302113027	0.509815406978407	-0.611965999099805	-0.00549228623817114	-0.278370194893172	-0.141936250452856	1.979887950438	1.56814813770708	-2.70993467614384	3.07695090822593	0.0264858373019606	1.86266230938315	0.795150591536896	4
Trim69	1.64474469205553	-0.11405862713581	0.100250649047265	-0.122342272459034	-0.277221823619238	0.0366546668996326	0.35938706453417	-0.339303296187466	-1.83777400580391	0.604831804473473	-0.74835611762771	-1.60400823629416	0.203411604308611	2.76732227407589	-2.18740923227717	4
Trim12c	-1.36803974867566	0.263734742689955	0.305782301657981	-1.07855975089213	-0.618634724574618	-0.499371385313982	0.295996647001281	-0.434835500309135	-3.53452885715626	-1.53447562782096	5.48752108842565	2.97723896475923	2.30499678259427	-1.89576417219832	2.33167049788496	4
Trh	-0.670457285710977	-0.186764980537716	0.123480024499619	0.152423935453509	-1.47378256806404	-1.97298666312538	0.0958869312686455	-0.225485968409864	1.226682112496	-0.30368039454759	-0.380064723677262	3.47604359299216	4.46316783404211	-0.300974248084175	0.592562419370567	4
Trgc1	-2.29505500487901	-0.0428457367760429	0.0248873797523057	0.412361665314459	-0.343667974663536	-0.721488655761253	0.0852352877035117	-0.229997127135705	0.963310257941197	-0.209517935827345	-3.51969199241711	2.77467963403849	5.58689565080744	-0.915822552054099	2.06899279626297	4
Trdc	-3.05486580757849	-0.0224973360948655	-0.0748734051803371	0.1845772615994	0.11761741888574	-0.165044528400083	0.0962287938548301	-0.480062636593254	0.673269134411246	0.839012934249352	-2.09702502266713	-1.26399241122223	1.70114456908249	-1.3762457272463	5.7482217311483	4
Trav18	0.612813947933114	0.0507315524087622	-0.253047081774017	-0.453032771560679	1.45364969232235	1.55249464054697	0.434402258336665	0.52793023210334	0.30455957979324	-0.568825304816055	-1.03250351154345	3.13378419997198	3.21001236621751	1.24629117452421	1.26808581017607	4
Trav17	1.33869689930086	-0.183789947810985	0.428749791449799	-0.708375333548888	0.171131236691255	-0.202080050621899	0.346860987071571	0.19263680117717	-2.41029102101101	2.10540239567524	-3.52678483178407	0.805920551470065	-0.912753808791579	2.17388475478229	1.01079942006031	4
Tnc	-1.2136837919857	0.0853898483131308	0.0741777646629688	-0.183474998316229	-1.08659214866583	0.687525837862802	-0.0956531023422557	-0.0904035547528914	-1.01525997533876	-0.330238898861594	0.828162805019587	4.63930365590997	-2.81541571645074	0.543504840364679	0.430065424581478	4
Tmem215	2.7824987220386	-0.090207745285096	-0.0751570077364063	0.0652540305945797	-0.155786020505638	-0.102724534146353	-0.0395469885976727	0.229629874224244	-2.45891928128512	-0.767102482164103	0.675267102589872	-1.52490975097014	-0.964399792717323	-0.515166003945769	2.50441807826935	4
Tmem213	-1.98432573864688	0.0296878980718326	-0.158712462965925	-0.199606185527643	0.0774031057464423	-0.953917947383181	-0.177758779749705	0.0985235399436636	-0.577109052792401	1.1552418953653	1.47305932497899	-0.540321236108799	6.38663269430347	1.65136406493564	-0.766295794088634	4
Tmem132d	2.38030226925194	-0.0283114375758028	-0.0208239154217294	0.350667207617921	0.537432673700134	0.450974831319578	-0.0753405936340855	0.164246858973363	-0.660175653189248	-0.181820745997638	3.10427753753402	4.50025228677295	3.62186592803732	-0.83957587790954	1.53240179563603	4
Tmem125	-1.52926592895979	0.0148662552826993	0.201688917987083	0.405960035823227	-0.706570358571677	-0.402140129454758	-0.190940116567421	-0.22580295002225	-0.222715308723577	-1.13139428959819	-2.30887048292454	3.80118591693701	2.07495355769246	1.36703300463538	1.35349324602217	4
Tmc4-ps	1.46924054747571	-0.256587691497816	0.283417917184466	-0.185748669807061	-0.515485682439597	0.182149412150514	-0.104948103982851	-0.0784319787020847	-3.69312660231946	1.52745751989075	-1.0149669351017	-2.66434338692907	0.902960252944993	-0.721882154784673	-0.451678632125633	4
Tmc3	-1.74975420759321	-0.000537697168182416	0.348406998719524	-0.142625412676628	-0.423690968065129	-0.116866872585319	-0.315161987226815	-0.670923639546772	0.00921680218884939	-2.2362113655623	0.928126637485193	2.60799609659313	0.689948100276107	2.58172321826427	4.60143836736101	4
Slc1a3	1.31523591849468	-0.068522053321424	-0.00836720821277535	-0.495999134895788	0.235554621965873	0.0817431008509644	0.320998552492288	0.3962848584203	-0.882875571166765	-0.0403676223735782	-2.42615116317837	1.08987320491539	0.362746076197773	1.97653968493868	2.04293527855405	4
Gcnt4	-1.17677099642398	0.0187376861155475	0.0483306981451522	0.572842503902299	-0.396162385865626	-0.597723172048129	-0.235711041896993	-0.772748912651597	-0.216009766017118	-0.208623851111425	-2.50703540344664	1.64000766873349	2.37323094658882	1.29858591263184	3.56429652478696	4
Akr1b10	1.4682423613112	0.131462844771592	0.133722774932522	-0.451592291772024	-0.420360493465444	0.940249544892096	0.283036438988031	0.403346849934507	1.89088992104758	0.720198253358186	-2.46591184682309	-2.17120248632467	4.65788579839151	1.9455343604969	2.32123915775116	4
Tjp3	-1.48994782415523	-0.032179923707586	-0.457840854052622	-0.0868390694977451	-0.676687047970938	-0.123597772608454	-0.203215377204989	-0.830217390270361	0.469701061242754	2.50227211851523	0.481193218552302	3.54682375670511	0.62134049486603	1.41751098056043	4.84848833504071	4
Tex45	1.81854183664618	0.0924007328971457	0.168017490628245	-0.433612712382182	0.176962486978309	-0.113460043131322	0.14921035044258	0.0407913482481743	1.64613020400285	1.12079639234192	-2.93263882227025	1.13210105267849	-0.696168222443994	1.27034315221537	0.290760110559671	4
Tex24	1.57756913215342	0.00365979512932588	-0.13738451257631	-0.55278164451471	-0.433916811478219	-0.0146447880109651	0.158423003219493	-0.702141914646695	0.0565601621398874	-0.795014611721498	-3.24321164109228	-2.40810578456713	-0.0779505966722516	1.1700527607833	-4.34166957110045	4
Tex15	1.23241525901845	0.0226005613162068	0.134288030158913	-0.126682888878759	0.460608493144096	0.777579720714537	0.200392264988526	0.797713178816699	0.272861186595385	0.607076335105823	-0.580641806428037	1.99696150380393	3.23332936783224	1.15621027531551	3.85342847646535	4
Teddm3	-1.65511184870932	-0.029928528609326	0.196365794819182	0.107061607686883	0.0672346537168004	-0.863317776366166	0.327326172733454	-0.372506067553422	0.485264123924607	-1.19218079385189	-0.659013611975054	-0.391472450652878	4.82109828837635	-2.53633657264864	2.41659664103103	4
Tagap	6.92336182684397	-0.0987364904106264	1.25674005993113	0.112854016774513	-0.276422619072986	-0.304919623949229	-0.219391440251745	-0.0721915383600177	-6.696689862483	31.9162179096059	2.90581075760177	-6.73242138972705	-7.12279358801426	-7.11107914283555	-1.95905574612133	4
Taf9-ps	1.95167627485167	0.0277771735088728	0.183862710965125	-0.25884689483769	-1.17945272840246	0.0648589065399607	0.249159820714508	-0.00403788910722832	0.531081661589969	1.31628634355565	-1.87881500033884	-8.09783654930444	0.427095858107865	2.27658880668807	-0.0308891273415823	4
Tac2	1.36458916158283	0.255766972054194	0.324872323058028	0.428961500985432	1.11541258567569	-0.135237982526174	0.117943406411507	1.12034833724139	3.41910037431955	1.62616108885833	2.17697534470349	5.35449037741527	-0.622656541800154	0.753484613245881	5.99236777811364	4
Sytl3	1.85332642961983	-0.0103867384973334	0.180761578373929	0.0473106435054804	0.582894655554213	0.22575694147448	0.210342293326616	-0.196661357136664	-0.188580415286457	1.22887292968354	0.326094933296065	3.80034196075217	1.41169535648763	1.82506075976243	-1.42861241382493	4
Syndig1	1.32547125640881	-0.204940130314137	0.653919658257105	0.219815896260681	0.367438421825324	0.229548608074935	0.105280945906019	0.216182518808182	-2.66110979340828	3.17938880827217	1.08358425696575	1.7133084851693	1.02658031507975	0.653309383882939	1.12314119176946	4
Sv2c	-1.54927043069005	0.0278942904034433	0.0625459850554438	0.0100834443270548	0.00964525587110982	-0.799531511211409	0.0763354089295399	-0.377014220274818	-0.423358243839716	-0.35544761315292	-0.0580991011521081	-0.052568026075046	4.17936952197784	-0.553671376712541	2.2894356014226	4
Sulf1	1.72910950788512	0.00714883587581306	0.0725169058996004	0.262029140240051	0.692441418118999	0.156091321921526	0.0927562582979417	0.448696155235244	0.121094187177101	0.459950079228711	1.68502119261675	4.21197922478446	0.910645219110543	0.750869603894133	3.04101327284225	4
Stra8	-2.20639278270109	-0.0477119569770629	-0.573987501548587	-0.154723098432617	0.322595129634964	-0.242848716305131	-0.37592130361467	-0.157994607747435	1.03127746860301	4.64551853878701	1.26961270207271	-2.5039250153174	1.80786748846342	3.8830999565784	1.36637076696911	4
Stat5a	-1.40128998205897	0.0676137958333554	-0.126974580902018	0.0832822555645154	-0.34599563669213	-0.269686445815017	-0.552648774653044	-0.746922858662838	-0.928172733233371	0.652670132190824	-0.434024027548353	1.70560838971138	1.27507312282327	3.62556781124192	4.10248721724265	4
Spef2	-1.24844848350308	-0.176676381307112	-0.0890644877761473	0.770450313309749	-0.476991711612472	-0.587473753371437	0.151593398092794	0.044417564537312	2.16080010646282	0.40787222702289	-3.57724379409383	2.09489443553423	2.47461162567773	-0.886032634254199	-0.21735460047957	4
Specc1	-1.41358851566048	-0.0172883457153623	-0.446275553002736	0.0643952083088641	-0.722217833133689	-0.219254723964303	-0.161645705216357	-0.327152604423466	0.239409796637067	2.31406225475036	-0.338539881054156	3.59146716705109	1.0457308537651	1.06975908206583	1.81266211848246	4
Spaca4	2.37962217444741	-0.0731746369975214	-0.0535605714976775	0.948799586901961	0.634333201998526	-0.43128411940085	-0.225449082848185	-0.0813292241353643	-1.70582334994008	-0.46752209790866	8.39683793038481	5.31014200553484	-3.46273637116639	-2.51162781439492	-0.758574265223394	4
Sorbs3	-1.03936490969934	-0.273120456680983	-0.0902418407920157	0.0998573684559433	-0.387743064919378	-0.281596584538099	-0.774859944215095	-0.312164561667158	2.7809152348805	0.344052667646704	-0.385994791041602	1.41772753297276	0.987514287476393	3.77042290555136	1.2717305888409	4
Snx18	-1.20445258806104	-0.0021267763842463	-0.340241252599807	-0.868227709096489	-0.651695754390813	-0.793495961912356	-0.314097980428707	-0.706693242541579	0.0250944111583766	1.50323061197679	3.88916732053819	2.76131076019696	3.22464852129023	1.77114312193725	3.33629247829798	4
Smr3a	2.66611646444761	0.22599948142154	-0.216993121528447	0.012288618652159	0.479216668555863	0.109726548375594	0.185563105279968	0.0299014584922794	5.90271793190412	-2.12213993300168	0.121847173892584	4.49460692852659	0.987049173607548	2.3161653069733	0.312474770485871	4
Slc7a7	-1.35901731493078	-0.0614512359180327	-0.128136511050164	-0.0591163810354972	-0.947618771744666	-1.3075835400461	-0.31251811379909	-0.74909622931322	0.818127673167485	0.638773393192187	0.298790033110131	4.53042901083759	5.99573444513508	1.98837817821285	3.99030479108263	4
Slc7a2	1.12831571925599	-0.103786888823585	-0.0812238847071544	0.036948402655601	-0.820963176727122	0.0901135522098877	0.107402835765569	0.678046803033694	-1.14719858612888	-0.336173386274066	0.155045648938607	-3.25862962015337	0.34305890936829	0.567342333493094	2.99870524898387	4
Slc5a11	1.30263854263734	-0.0653922174102906	0.0181222769638276	-0.198272504295867	0.932850414715794	-0.20986571926737	0.28288317988443	0.633133585204438	-0.834479090873405	0.0865935652634071	-0.960549372596157	4.27480803798436	-0.922387443976105	1.72516187928822	3.23268020841612	4
Slc46a3	-1.28957812193559	0.0895450393752343	0.195732972853716	0.0856875764500424	-0.983720657625491	-0.252341629482468	0.0968171792050111	-0.245781023321773	-1.13123975571109	-0.925892534621055	-0.410959280978849	4.46272506849081	1.09795493265103	-0.584519340439597	1.24233715301521	4
Rnf224	-1.37157957358202	-0.0428457367760429	-0.095393135330997	0.308610891066267	-0.281599346815596	-0.601014896913063	-0.547798488798814	-0.295667467748395	0.575697170658369	0.479940130634825	-1.57422039223457	1.35873053723701	2.78134075637934	3.51755293946046	1.58952740187628	4
Olfr763	-1.54553536580624	0.103120031112391	-0.29241430945102	0.17425409606265	0.109313840460837	-0.103656755099581	0.0702189605761536	-0.804777245564881	-1.56130393273851	1.65777849661891	-1.00160208397757	-0.594339759331977	0.54053586011688	-0.508080055937389	4.87526362221683	4
Ikzf1	-1.91588108021521	-0.0600878211501138	-0.184383612508688	0.148683261694301	-0.284715815846506	-0.164719449207188	-0.396286548377303	-0.684154522297818	1.12776983981371	1.29580544864975	-1.05940960253738	1.91893748157339	1.06478367614434	3.55448497902639	5.13767016397418	4
H3f3a-ps1	1.15607275050383	-0.00455518207927405	-0.781421157972772	-0.154419995683605	-0.175707551972795	-0.328533524256419	0.793796631554742	0.687967037409781	-0.0515889129617629	-3.31374636450906	-0.66392951754058	-0.714588918495743	-1.28148288871433	4.29628635460108	3.11742679288502	4
H2-Q3	-0.773501960494637	-0.171005851966419	-0.0481068573707038	0.52764635824213	-0.131414923055664	-1.21625803324949	-0.958543623633173	-0.458193725956208	1.29579966206686	0.136495187480599	-1.51788070551968	0.357591171704514	3.17420590284871	3.47113979917144	1.38916561664336	4
Gpr85	1.65789724620161	-0.0905598088077738	0.387424107005081	-0.218176622471347	0.0409887501495702	0.584998335579475	0.36187614662251	0.152271929988286	-1.47081678740655	2.35609709797568	-1.34523792086268	0.239057828565105	3.27235336654143	2.80877124986384	0.989511694098994	4
Galnt3	-2.64434009497506	0.0596111929416986	-0.145068822760041	0.156210328618468	-0.261203599271921	-0.362659637319362	0.34048596830052	-0.0745454360367527	-1.54422505323689	1.40714979032873	-1.53624447064121	2.42983705911688	3.23567197476208	-4.21517231195814	0.772648272773436	4
Slc22a18	-1.70304559863698	-0.13597386815374	-0.508984403570268	0.232062046019514	-0.283274735651634	-1.04892616561793	-0.160665630890074	-0.207863189697871	2.26854396104774	3.17965268603525	-1.46981836637395	1.69712880061729	6.02724922420769	1.28099685573726	1.38754581601055	4
Slc13a5	1.13006044269303	-0.249142972125508	0.245171255861283	-0.315028820642835	-0.379434116419251	0.202661244515573	-0.159236272487691	-0.0219693479558504	-2.75813668615382	1.01629586381712	-1.32399162182087	-1.50840767927363	0.772716760862622	-0.842446789238376	-0.0973110836551397	4
She	1.22395158510652	-0.0728655028615013	-0.176606285413096	-0.421046256059993	0.663123930820258	0.629731667079048	0.370042357137033	0.855047654221176	-0.873678556404769	-0.792901662849799	-1.9165816499268	2.85522031195331	2.60056507966771	2.12038381995769	4.10202239987848	4
Sfrp4	1.64410680865425	-0.0208923950114159	0.11953761705184	-0.0546779509072589	0.230524585970202	0.593005511173658	0.0100292015938488	0.979532164799789	-0.336498960749884	0.720914159176968	-0.334330143904606	1.33330025739012	3.28955166570777	0.0771960702490125	6.31236637777768	4
Sfn	-1.87129885942057	-0.216908070742001	0.870229548703868	-0.175985095933552	-0.571383769142177	-1.2502998284578	-0.0118657180217139	-0.0636019818353112	3.97634753960842	-5.97345934259315	1.22476373580446	3.7614191979982	7.89414826458289	0.103952749371165	0.466506038817653	4
Sestd1	-1.03685882198429	0.137518371833783	-0.0830192524284687	0.241687269241976	-0.354516546066561	0.524076279478411	-0.468734695082834	-0.291078565222748	-1.3968372884701	0.315752922541385	-0.931980184470652	1.29311402195479	-1.83342050776845	2.27533596492698	1.1829688838165	4
Serpinb9e	-1.50731003399539	0.201198281491166	0.095339589125115	-0.0575029522031416	0.0749092243251544	0.156171797160211	0.401402097154267	-0.0409381069601314	-2.97092937676268	-0.527138576747507	0.322348763640969	-0.397208537590891	-0.794242555082284	-2.83257247816999	0.241865439141478	4
Serpinb6c	-1.41708688809834	-0.0705986232077623	0.287368999314457	0.0357102861894333	-0.646861388772988	-1.44791198600538	0.0560707225851344	-0.410338926833454	0.980072452306164	-1.49377548859739	-0.188201502832838	3.22469313376554	6.92287671036748	-0.371990146628057	2.27920120885162	4
Serpina3f	1.06114887019833	-0.0705986232077623	0.191187079176519	0.184096262857543	1.34047222685715	-0.425756738371064	-0.0675081529535465	0.0415893846488325	-0.733901911175561	0.74418992800095	0.72653169490879	5.00397142156962	-1.52435388023795	-0.335375509527903	0.172982543773667	4
Brd3os	-1.14141010181861	0.128927582350612	-0.593444490505122	0.0955400380463182	0.421547989080712	-0.480067964174585	-0.101297898371479	-0.967202809794374	-1.4416273789601	2.4846816212308	-0.405564934461524	-1.69265877954044	1.84881046996139	0.541303644071676	4.32715776952327	4
Rps3a3	-1.3818195081984	-0.045207643111513	1.39471038009631	-0.387866437032275	-0.314175390756161	-0.310060922405525	-0.628573459598301	0.427001218272869	0.611967919819177	-7.06942817273253	1.99327305976201	1.52722902052667	1.44559390594966	4.06636316982152	-2.31272450663384	4
Rps12-ps22	-2.00718797108929	-0.116048791908331	-0.86583423344854	-0.0963642267877052	-0.813505263684423	-0.433713460196799	0.234435453239344	-0.0253272584464534	2.28188703237938	6.3748758612207	0.719344890776639	5.74419397805311	2.93723639323541	-2.20297789431272	0.199259802855787	4
Rpl10l	1.5499703540847	0.0549968423098526	0.193145841594906	0.0960818598394638	0.698015126349831	1.29177729923602	-0.10019951244203	0.122146106993233	0.835077182796021	1.09813993998261	0.553857536049713	3.80600110562328	6.75552327013235	-0.727089383998637	0.742072760407702	4
Rph3al	-1.23606059746321	0.103941498305793	-0.290838078296673	-0.0144056806113085	-0.16738387803727	0.136463329285156	-0.569597010281306	-0.548457252774544	-1.25861877602523	1.31868164836902	0.0662226904326804	0.727836904478264	-0.569119779183807	3.29614468800406	2.65721083710598	4
Rnf227	-1.4021256523699	-0.0511129647553364	0.319448478317919	0.0318025776129259	-0.783757480349464	0.0409373596973846	-0.238155709268084	0.00294342061627895	0.702074951169906	-1.64299670386416	-0.165837420053696	3.86588844886758	-0.193666595573956	1.56331586754656	-0.0161764317967112	4
Rnd1	1.22953523748648	-0.0119295659436289	0.420479895840824	0.159640455116305	1.23831829693282	0.655199432020055	0.140735836641313	0.573962106162556	-0.143691504809963	1.89642271788441	0.729990509041286	5.35616508469187	2.71808132354318	0.810110913387656	2.76609867721036	4
Rnaset2b	-1.14948779953086	-0.0620406207859483	0.391111729774214	0.200640000990457	-0.121604494467246	-0.746451625191803	-0.331444979577992	-0.463227632714429	0.698627974761183	-1.64912714604685	-0.857739013569961	0.491739026519291	2.8950361323	1.78367043996049	2.08709536208294	4
Rnase9	0.625044984941692	-0.147342815727257	0.165480398021421	-0.268721549807344	0.646976018095666	1.42623877383873	-0.278399690751042	-0.438094653462216	-0.902205999877945	0.379408245753539	-0.624664818903326	1.42259127914212	3.00781740710743	-0.81466456648869	-1.07330387330555	4
Ripply3	-1.10255951744439	0.0514867604965492	0.47723690632708	0.055330183618008	-0.447288501537315	0.111528882136208	-0.175180997986882	-1.21762468397687	-0.556113042547141	-1.93012305230298	-0.226880635835862	1.73488407601689	-0.414894183258287	0.904248594529896	5.26209827548276	4
Rhox9	-2.95729581172613	0.0516502952250773	-0.022941970942839	-0.14323087894251	-0.304194012289202	0.119566309327695	-0.228068576775732	0.687967037409781	-1.49634951572931	0.248871076913023	1.57530518289128	3.1646531214638	-1.19303050002114	3.15761389442536	-7.97454415731525	4
Rgs3	-1.79995488423803	-0.0352318551480569	-0.0689360565370828	0.231198524497536	-0.305809798835667	-0.570545108927814	-0.0989158706479037	-0.709684599935095	0.62124456514254	0.455152559505781	-1.54767566663865	1.93639387896734	3.46497065375469	0.833539915140729	5.00691789192126	4
Rcn1	1.40632570808426	-0.0446324727016174	-0.0877595329105549	-0.260770906334421	0.887385424440053	0.798098398711737	-0.0703649093204618	0.494031429301743	-0.614896944372061	-0.452719449115787	-1.36388680871212	4.39014527008906	3.78695644094276	-0.463277119865276	2.72322774574318	4
Rbm46	-1.7658605648827	-0.0840822129910244	0.143610305304446	0.459179538005903	-0.588575648815469	0.351995678001953	0.27519564468064	0.177244538293504	1.45454115094924	-0.930231297065693	-3.01558942345074	3.65627945785122	-2.09720890649811	-2.27508050048741	-1.22679709275758	4
Fam83h	-0.848990257849247	0.0301938180238812	0.0919798535725	0.79195456524194	-0.145632398049566	-0.276932562726306	-0.423020696189709	-0.349434963676548	-0.251122838120179	-0.286447050076807	-2.50055407139855	0.434952059939648	0.793276676908249	1.68136934946386	1.16282010678764	4
Rassf6	-2.02260772263426	0.0661159236802897	0.257569729699904	-0.147951146507033	-0.416304049031458	-0.56039557486446	-0.395007300409533	0.0412410548359312	-1.3100359139551	-1.91097680981954	1.11291827193617	2.96212226409285	3.82432077521376	3.74037880249011	-0.326952674727832	4
Rasip1	1.03612698862467	-0.168309055091538	-0.612988126522259	0.314136628280691	-0.664387378046859	0.628680619157352	-0.0237830853320532	0.124629983590323	-1.70838574509316	-2.32977500734523	1.21050013124606	-2.42167045755363	2.19781439114471	-0.115366570896095	0.506149710336497	4
Rasgef1a	-1.09822885699481	-0.112211265359199	-0.122399611015019	-0.00819057530875283	-0.411080101063144	-0.596225417566805	-0.504749896571001	-0.818941245317395	1.20724323868341	0.493085035147906	0.0334534209605685	1.58818097788442	2.20928270021811	2.59518243690176	3.52524304305954	4
Rapgef3	1.09224723443859	-0.0521497848589588	0.257369069306587	-0.0482629699432681	0.952147754601827	0.837949947074525	-0.0410147894903917	0.263326684294717	-0.55800609906699	1.03116043086224	-0.196050644280024	3.6585246517227	3.08806893134061	-0.209729849108717	1.12735135998624	4
Rab20	-1.10982056474472	0.0626142446184434	0.161898618771346	0.570650418389107	-0.367861428458111	-0.248638767029338	-0.160055343236034	-0.320668477482639	-0.680755853817356	-0.659090186146982	-2.35535397604079	1.43620920295977	0.931042628295875	0.83161391734059	1.39493029499049	4
Qrich2	-1.15755295035842	-0.247615291493971	-0.722144344904255	-0.669519992727727	-0.519111487955153	-0.71001596930826	-0.628061460315983	-0.707827354142172	2.80791397452711	3.06629414949629	2.88229011984899	2.11388905712201	2.77304512878556	3.40362585986512	3.21152773440094	4
Pyroxd2	-2.08874131161625	-0.231036772876117	0.206623526184432	0.000523784314666284	-0.983511833211098	-1.11712169051443	-0.193137524042016	-0.0180858647224749	4.7274967297396	-1.58311826204925	-0.00406883821595391	7.22678160337308	7.87287026985353	1.88864407170579	0.148070111402737	4
Pvrig	1.8364245222392	-0.208170724050638	0.212049461711537	-0.145217223259617	0.109803846553217	-0.226295912669067	-0.789072806302381	-0.651830196822241	-3.7450550601586	1.42843075156988	-0.991800877669502	0.709367556830037	-1.40216056167176	-6.78404880746661	-4.69192463776788	4
Ptger3	-1.22811623985379	0.0352573488259908	-0.701984883386098	0.123063895859609	-1.10026081416465	-0.425536881490198	-0.197153760764058	-0.186850518969735	-0.424184307230509	3.16239538700229	-0.562086831006786	4.7535252423835	1.76329361623567	1.13355694947566	0.899450466329177	4
Prss45	0.941247611887042	-0.13464238360569	0.0612546316409278	0.103902867969872	0.497693049502307	0.451974411118371	0.232867575537673	-0.806949913059656	-1.24151265214172	0.211490933121944	0.363717920399841	1.647958031747	1.43537602946633	1.02615203966393	-2.97710351224177	4
Prss43	1.40720017373466	-0.281708829409973	0.102114065417211	0.0543297035161555	-0.414485961538967	-0.513201712415521	0.169639567295126	0.052913915608744	-3.88348659192921	0.527096801002002	0.284332492257998	-2.05185369284529	-2.43664315293189	1.11758828289296	0.29185641869182	4
Prss39	-0.773501960494637	0.266432664990358	0.0375012578574566	-0.125391946846384	0.157415513419493	-0.331444780618388	-0.747721130938776	-0.216506837958416	-2.01889791073277	-0.106403567012653	0.360715114910991	-0.428340987304014	0.86500886353568	2.70769583385839	0.656411989126087	4
Prrt2	1.05077179108936	-0.231036772876117	0.167732058516146	-0.664635302587779	0.109172330511534	-0.058522025271153	0.106593515501038	-0.325375153980723	-2.37823620304313	0.64650727415278	-2.59731777300986	0.403554013573416	-0.207479745679695	0.524370190294273	-1.34009707883981	4
Prex2	1.39074745017231	-0.0251415801096423	0.316924793130572	-0.403223206100773	0.0258402254860225	0.194743213401803	0.126180683914814	0.785445414224028	-0.342536071302892	1.616789281566	-2.08558102789909	0.126422756631757	0.913815580891434	0.821561261615591	4.28161634268039	4
Ppp1r3b	-1.585989972182	0.0807710556170416	-0.313095836728281	0.555083794974821	-0.102682495545755	-0.492455741991796	0.390098223276663	-0.403248962704767	-1.25493625688494	1.82148946330153	-3.27410243274542	0.572898303855854	2.63521222827232	-2.89649786775093	2.50678544597241	4
Ppm1k	-1.25747360880066	0.14020243647233	-0.235164699529241	-0.333682428804251	-0.926158536061222	-0.265701376839961	0.0085190134331798	-0.627431112506767	-1.72710965116373	1.08472573311002	1.56050618291347	4.09698993742425	1.12730293668871	-0.0501518532358627	3.09249066978412	4
Ppfia4	-1.04484873433659	-0.173524645540628	-0.466606020786038	-0.0568310937254674	-0.435352228802077	-1.56826586771314	-0.329517633716639	-0.973874041725911	1.77615170841803	1.78835071558989	0.220837443964323	1.60020225308508	5.52867506185821	1.6118732390463	3.98840892681138	4
Pou4f2	0.941190909730354	-0.305240858381855	0.0811778027993103	0.0904537528410641	-0.203442411320048	-0.212412026606786	-0.0107491350738548	-0.0147816876874871	-2.81440025307177	0.280261827633527	0.316619450401789	-0.673596625937198	-0.674535453261484	-0.0473641827408046	-0.0545312200858962	4
Plscr2	0.907399953470082	0.0237928116525847	0.402410320269393	-0.303185149020256	1.14015441825406	-1.04947269835239	0.416126981330609	0.117144711989769	0.211499814263683	1.33942005198639	-1.02315151975255	3.63951163083819	-3.21305272418601	1.76776052820225	0.416643787230439	4
Pld4	-1.18121385624681	-0.000537697168182416	-0.178607177080028	-0.270262327514983	-0.859461728346173	-1.54080684443484	-0.259928021028205	-0.0344489977084156	0.00622202501843382	0.773884899861506	1.18726406204754	3.57137751172321	6.14079622655802	1.4374092552518	0.159495557915906	4
Plce1	-1.85398266089242	0.0504750975554903	-0.00428700411863216	0.206791298817073	-0.900128276569947	-0.224946801261014	0.0649617079618387	-0.554503503793381	-0.916744485309362	0.0291546949970023	-1.42584135157036	5.87071175236675	1.40712747971395	-0.563847821351909	4.02952107449247	4
Pkd1l2	1.26577451073685	-0.0651909253005928	-0.285202512238384	0.0926893961710284	0.808943795479363	0.49874094683984	0.070455101743431	0.00320983461893565	-0.808367718939868	-1.32421537536744	0.436334623049726	3.60209679280846	2.12999863808359	0.417510686533491	0.0159251111157887	4
H2bc14	-2.24298400524937	0.193503029599972	0.0460224246446279	-0.47473209594194	-0.0834886283457506	0.179661768576774	0.0146484893461114	-0.0160737176960673	-4.25186450775698	-0.378655793004903	3.96011728141133	0.658770566683098	-1.3596583732195	-0.153821775508059	0.141314257761377	4
DXBay18	1.6498518154317	-0.19310560688413	-0.0991979822538146	0.170497861685735	0.30650303924584	0.353629300710317	0.154953641787517	-0.384637397443195	-3.12108282506916	-0.600339212102481	1.04615769119449	1.77893634703963	1.9685259109194	1.19686600140263	-2.4873672681888	4
Pdyn	0.843985881092404	-0.180000639393994	0.654938660119285	0.013729465189188	0.666335443549904	1.21499158374098	-0.174646466437779	-0.247425370062875	-1.48824591866974	2.02761148214211	0.0430945230376491	1.97837575272489	3.45984310756424	-0.690071018493452	-0.818507905852076	4
Padi3	-1.80656220503639	-0.106209189441096	-0.699311586400247	-0.0822005009914632	-0.718116977787658	-0.745408843246588	-0.190497844419362	-0.551804467424392	1.87966513323817	4.63417657353623	0.552281710526148	4.56382306632684	4.54355108426902	1.61117156919851	3.90734357784518	4
Otogl	3.22953765650597	0.127064624328308	0.252828877175709	0.26035272799897	0.422220489035467	0.248083092199032	0.196780252754855	0.00202123779607216	4.02004098277742	2.99513196602018	3.1270567439415	4.79689642920567	2.70324540634704	2.9752308643078	0.0255859314587772	4
Otog	-1.71795203645412	-0.0575702910082723	0.146771333282506	-0.0688749156773159	-0.0100057735251194	-0.1371878330191	-0.594340797921285	-0.140201806863222	0.96889101906366	-0.924913689664724	0.440053410705846	0.0604703368205038	0.795196729361208	4.78019244712099	0.944078514254417	4
Olfr958	0.708960760902236	0.587305592581067	0.529136977599742	0.0560918253595868	0.00747488179036658	-0.653218869995455	1.19023347453874	-0.278474475671874	4.0789821630041	1.37606593737996	0.147895530206048	0.018642631372962	-1.56253183787786	3.9505099768488	-0.773839799653891	4
Olfr895	-1.06007662205158	0.391714858489163	0.370769809982313	-0.122429732243261	0.0760794515854609	0.122436208219354	0.114109047602445	-0.0787203621576092	-4.06792346645538	-1.44175197485656	0.482677920968875	-0.283716971144548	-0.437920305222336	-0.566312491800943	0.327090408457114	4
Olfr838-ps1	1.68281786363522	0.338639675389705	0.481922440155216	-0.171372125053876	-0.134433735765895	-0.0334184051232989	0.575047514088938	-0.208634418433124	5.58265029245253	2.97483714909321	-1.07253277468478	-0.795840552889811	-0.189745195272316	4.53043232824075	-1.37615241862432	4
Olfr769	2.60676525312847	-0.0280016403979572	0.566580910353886	-0.125305599913001	-0.823662322259424	0.42004057393581	-0.139988528606135	-0.760561408078311	-0.715073804072185	5.41767308066694	-1.21480250885853	-7.55321431995573	3.69437622800781	-1.70841421354083	-7.77104952975349	4
Olfr498	-1.42907191479438	0.111630050810634	0.167396965796278	0.445870995056182	-0.102254255032738	0.349932540692503	-0.121277541192264	-0.21227643386025	-1.56279019445077	-0.877507020061566	-2.36971753567423	0.514062776616629	-1.68727693047051	0.811396764129784	1.18904786083983	4
Olfr283	-1.72049731284961	0.185417255939778	0.16848650462293	-0.19270371910209	0.99749104810401	0.214748509106581	0.11608534215065	-0.107569843510249	-3.12514101827006	-1.06332996538392	1.23304058589874	-6.03731296915455	-1.246614317416	-0.935039996285961	0.725417459573839	4
Olfr1222	1.57756913215342	0.127064624328308	-0.0610097050977579	-0.330685397309513	-0.829682026924217	-0.625727092234456	0.172310317879547	0.812216104317547	1.96371531746826	-0.353050035262132	-1.94015619139268	-4.60448186273575	-3.33059107152311	1.27261924751597	5.02230941026736	4
Odf2l	0.994885830457116	-0.0390832086719738	0.242002360006022	-0.0503728072092405	0.50845048304603	1.06981249764807	0.53040146742142	1.18007575621419	-0.380915748083957	0.883164859079451	-0.186381445820589	1.77951885593173	3.59111131215066	2.47045396880094	4.60178794788499	4
Nsun3	-1.11208148909182	-0.0168758060556165	0.0788015374944635	0.748896834655544	0.0641967104458528	-0.363303205836053	0.315211914562377	-0.156796992763439	0.183851259102503	-0.321455037853723	-3.09736141223234	-0.251148200569559	1.36318185417801	-1.64111131744182	0.683467407964886	4
Nsg2	1.21833055532745	-0.0795226416326	-0.242702576524273	-0.626396336292282	0.0980876117915285	-0.116638333352503	-0.0193180892980134	-0.207171106408319	-0.94912061318183	-1.08464709298288	-2.83823023320677	0.420397361160934	-0.479462224594106	-0.110186429249028	-0.989322281488822	4
Crygc	-2.56479125068157	0.177242603100322	0.427839512012991	-0.353013334485355	0.310791640607415	0.0411967879145059	0.511240280157057	0.376508788214505	-4.45333754577393	-4.02514794181808	3.36725813342675	-2.80415513741275	-0.356503118844222	-6.13869267296058	-3.78504118819961	4
Nptx2	0.866449943061822	-0.299832883683213	-0.111547031259259	0.00544127428503447	0.550435685502356	-0.157841645063875	0.146725590030608	-0.309904861064575	-2.54500248172613	-0.354527907485979	0.017533853462538	1.67776350750384	-0.461437653784028	0.595179749010641	-1.05248359353154	4
Nphs1	-1.52960159902859	-0.0557284290945499	0.0171378513921494	0.260567191117685	-0.374028420474141	-0.527422553028582	-0.236213835601642	-0.847731822592651	0.835065614312062	-0.096157604385777	-1.48228371387156	2.01262849215512	2.72198031416254	1.69154074916462	5.08253389734984	4
Nacad	-2.03107391701218	-0.107591461696726	-0.663259920071928	-0.142967085339474	-0.556280008466784	-0.479039246687352	-0.521292975902382	-0.368981137194576	2.14076505898492	4.94149564257455	1.07992866503557	3.97465891811581	3.28280267859249	4.95685717965936	2.93746947737214	4
Kctd16	3.02614953883247	0.228426739418734	0.276047500054592	0.075751026508683	0.0206572448072162	0.568632725190144	0.660145809815843	0.133178345409341	6.77177931934689	3.06424253698514	0.852534934412198	0.219909234027088	5.80590853168808	9.35252892202061	1.57967399489884	4
Dmrtc1c2	-2.42304246617624	-0.173001769440426	-0.238489542800168	-0.693710600455976	-0.438887555105424	-0.564331704997762	-0.60144143892295	-0.634729098842066	4.10654930656166	2.11972391761084	6.25133299177015	3.74106260859185	4.61363709532042	6.82265132194443	6.02827287837305	4
Camkk1	-1.06038280659529	-0.198307720199586	0.137980848674301	-0.21730266705847	-0.695716022875699	-0.382940377657943	-0.599094730563602	-1.14542776930032	2.06000260756629	-0.536698550839782	0.856960906985334	2.59522709858178	1.37006695935305	2.97410968197713	4.76073331177072	4
Bin2	-1.39346531608202	-0.174919856427359	-0.36980833374826	-0.130667029343919	-0.864312469409974	-0.619298627145254	-0.481379300239798	-0.629695561505335	2.3878153879017	1.89026107301644	0.677166488702689	4.23689426924252	2.9116839672307	3.14038127006636	3.43930161924281	4
Fam151a	-1.35118540939031	0.0626142446184434	0.106020948650936	-0.269297511638101	-0.260605596599403	-0.511734525497854	-0.713524585277808	0.175879777363182	-0.828807292146934	-0.525479243822818	1.35325787807503	1.23873774054211	2.3329617590458	4.51359608895733	-0.931481690602278	4
Brinp3	2.20069895984173	0.0882086823573689	0.336227894698744	0.211576265740846	-0.00616024992457837	-0.0135140759193278	0.647963891463339	-0.0112554262237846	1.90168002129716	2.7142091668913	1.73165297177649	-0.0476913542240969	-0.100344817388938	6.67590652216564	-0.0970881112566227	4
Avpr1b	-1.39681064765439	-0.00677469394815883	0.16428719773445	0.0860012803854724	0.182951462280806	0.0321294203449879	-0.676640751908989	0.43142128529327	0.0927027651073396	-0.841763697817197	-0.44676148996426	-0.898988438215177	-0.151421792068953	4.42480861591478	-2.36201457914396	4
Arxes1	1.06130908975974	-0.235862989699693	0.481663368961961	0.169941833075459	0.00390778858842024	0.19187258064693	-0.482689336762212	0.222945023492766	-2.45226361258429	1.8751431870524	0.670772823800896	0.0145899441208074	0.687072798523563	-2.39832697626911	0.927434260220684	4
Ldhc	-2.02210196890999	-0.0984918879605162	0.0914869126835615	-0.251899221271297	0.274490348814786	-0.210211438403137	-0.683894068816621	-0.24280274056421	1.95105263315944	-0.678595472391046	1.89436278620116	-1.95258889741852	1.43419218079104	6.47426830096431	1.92442107816611	4
Lgals9	-2.08813984993921	-0.0766940645639126	-0.346585838895703	-0.104688102261157	-0.184422060951983	-0.216194892650668	-0.34029367716216	-0.526283976860458	1.56886945357841	2.65472371200321	0.812999325628997	1.35473121262105	1.52318609329994	3.32668948157278	4.30747928830187	4
Gch1	-1.01017166596551	-0.0215743296007508	-0.126224560629204	-0.327066827067602	-0.78160121476768	0.255978238112638	-0.960673049292771	-0.369369712042483	0.21350004125729	0.467722200320584	1.22875403619284	2.77754493091626	-0.872461321903063	4.54328095105821	1.46251366430815	4
Fmod	-0.594507341315916	-0.0654898653045454	-0.333140703473702	-0.0930723727032056	0.065262886623662	0.0376890083452305	-1.51529697762918	-0.426231735977017	0.381414140591549	0.726497047869802	0.205783848095096	-0.1364910533332	-0.0755996677700403	4.21748729220276	0.993222326454459	4
Cyp4f39	-2.01767391435718	-0.0224973360948655	-0.220956337402757	-0.412260436749961	-0.0444359182394439	-0.0768066270260713	-0.578607645504338	-0.381881036186919	0.444679948452532	1.63533365696945	3.09354127515495	0.31540300201053	0.522874698359031	5.46555099776846	3.02010846179965	4
Asprv1	-0.955507008216969	-0.00912207838506455	0.34836633009374	-0.199298527400851	-0.097093547650079	-0.415916592986326	-1.12024907576115	-0.251531098442114	0.0853872737336626	-1.22100933332454	0.708224983849384	0.326366016738719	1.340874334364	5.01126391072871	0.942039325385471	4
Nlrp9c	2.18543822674937	-0.0171873862480304	0.139558780091437	0.382586160252416	0.666110090589563	0.186587692694598	0.143961162699642	0.250532030175859	-0.367971211932817	1.1187798435949	3.10957522654762	5.12112329962482	1.375844918081	1.47293195645307	2.14607680967705	4
Nkx6-2	-1.13299140238684	-0.303819676636665	-0.354816812920758	0.743354711858608	0.0625194145799015	-0.363360771990455	-0.0453625371599486	-0.121222081611821	3.37215852369064	1.47461870463451	-3.13224691050853	-0.249185175286424	1.38903314267879	0.240615031658519	0.538334013029075	4
Nfatc4	0.851671819988551	-0.295193161802993	0.0162426473803885	-0.101181497581331	0.22014232543044	0.0378472723285813	0.24456601282329	-0.342297976024224	-2.4628844762553	0.0507432205275989	-0.320484224990267	0.659563344797547	0.108756398445466	0.975140478707998	-1.14266803192792	4
Nefm	1.59201187750106	-0.115868721539005	-0.094443940855077	0.181770602623681	0.494653210116089	0.892913185967619	-0.0761500503592082	0.281455874478886	-1.80708253948186	-0.55153025031301	1.07622537430683	2.77030649213281	4.79626857713169	-0.567564602982336	1.75630561483321	4
Naa10	0.442391956755666	0.18823761432718	-0.212172741151579	-1.59509929867189	-0.201443676720608	0.0195778925783275	0.372272528947352	0.647640301338534	0.815791363735529	-0.344306913421763	-2.62438908661166	-0.313502888243723	0.0292227523749849	0.771022435847866	1.12301241423096	4
Myocd	-1.74248258084975	-0.0521497848589588	0.284969981002353	0.0428187699532887	-0.109937914937767	-0.24803818416953	-0.4718868802793	-0.124446615191495	0.89019763747163	-1.82144680465839	-0.277482698396692	0.673901814335264	1.45825993181683	3.84950733952725	0.849953179164322	4
Myadm	0.841376508893164	0.139424861121182	0.0820150015888916	-0.811603557390694	0.421293890353631	0.036426899816918	-0.160331545855647	0.0901100575462134	1.14920120835937	0.253123585442017	-2.53961334802243	1.24697063911489	0.103409526163825	-0.631550620369808	0.297171473766863	4
Mup-ps22	-2.3418751103223	-0.262762049952306	0.291767023745554	-0.216969502837598	-0.658060664287603	-0.482150672331315	0.0973337738925356	-0.125869735975616	6.02825816797705	-2.50639127266562	1.88971235021846	5.42138621088898	3.80973231744549	-1.06715154417316	1.15538977752838	4
Mup9	1.2857860795036	-0.261504024913304	-0.281046377817196	-0.0381376179087412	0.0377316246654122	-0.218849353091968	-0.0728375138103923	-0.0160737176960673	-3.2939163673916	-1.32554856979744	-0.182370907661331	0.170669104453481	-0.949427793710875	-0.438452586916524	-0.0810081146542822	4
Csn2	-0.566048305685703	0.192166654216067	0.458166525089645	1.44431447547554	0.769172742991953	-0.529849016427563	0.138779034891243	-0.272319362434978	-1.06560682780685	-0.951318151974334	-3.04052469715663	-1.53164481489372	1.01193724727234	-0.367769882934614	0.60419271573402	4
Mlycd	-1.34638214733178	0.210775623364233	-0.266746000452712	0.552591700580831	-0.116706587527261	0.145942222985687	-0.0129880164367432	-0.157328309225829	-2.78006018357365	1.31739252313397	-2.76697973839502	0.552769916541517	-0.662975158627114	0.0818672076724307	0.830268743006242	4
Mgll	-1.1318235215572	0.0288745899628093	-0.16100866496089	-0.0547885199293906	-0.471501527056654	-0.0475193350506658	-0.504588083147763	-0.450562767170095	-0.320154795874888	0.668462267306614	0.230622438742845	1.87733813939829	0.181466734614845	2.67371128165003	1.99883747980058	4
Mgat4e	-1.02146835105862	-0.00455518207927405	-0.191248944655797	-0.000753020235446942	-0.218521151222906	-0.512862576253508	-0.548171346518797	-0.0838407117048036	0.0455822886864109	0.716593551835018	0.00286065074722537	0.785233969941135	1.76755883688494	2.62144077079693	0.335678356355777	4
E2f2	0.869524771411691	-0.275169895757071	0.0600422927545096	-0.346955253827655	1.22744908175482	0.505081825734505	-0.167543859576304	0.449903027375096	-2.34395003185666	0.191508546494157	-1.12198927048914	3.75462120532547	1.48180704402169	-0.682039109024395	1.53336075271426	4
Mfsd6l	-1.49822921649776	0.0393102470901488	0.0501565572995706	-0.108323582372068	-0.255641513519489	-1.53989747831775	-0.170686074972601	-0.361571361338887	-0.576965050249106	-0.27564804371346	0.603579599661614	1.3473807129706	7.78427238173819	1.19722329153161	2.1233214881854	4
Mfsd6	-1.36762142311008	-0.00455518207927405	-0.0760710206512427	0.542844328552716	-0.436633933734462	0.0584173772017439	-0.266231503486672	0.115578322487877	0.0610291199500374	0.381622587585794	-2.76105130527242	2.10070013905558	-0.269560283151065	1.70460651396447	-0.619563394590667	4
Mettl7a2	2.25643258312355	0.147688617305122	-0.156371367836531	-0.00254796414501704	0.797995268732123	-0.442822894276982	0.245678016539283	-0.710971578092811	3.26463669529765	-1.29428086639442	-0.0213820308264121	6.33436906128229	-3.37132315102909	2.59529938212641	-6.28808017755894	4
Mctp2	-1.33879856471482	0.0882086823573689	0.127667354837714	-0.0239462774519185	0.111507078415455	-0.692595943108943	0.0383734306680489	-0.244339681898001	-1.15688993793253	-0.626966060494611	0.119230269300554	-0.525168125934838	3.12855025665387	-0.240516386089057	1.28219096076923	4
Mcoln3	-1.5679620399842	-0.0360950642771847	-0.151786169536857	-0.0730878513029552	0.0132420139704609	-1.18893619564928	-0.0969093621955217	-0.118090839879361	0.554432697597435	0.873004895500571	0.426200559291948	-0.0730415987281139	6.28987547490908	0.711377432031885	0.72576366940449	4
Mblac2	-0.609780456624649	0.476914364869257	-0.336690239118892	-0.0428346244605652	-0.0338444107262664	0.126660207446525	0.276951112067599	-0.0920423352775318	-2.8489142395689	0.753100543016475	0.0971408147140488	0.0726007558961505	-0.26059234293883	-0.790633875710882	0.219990840383068	4
Masp2	-0.850214857396756	0.128927582350612	-0.0400325590587091	0.127032031075136	-0.399597339936127	-1.10326778508112	-0.0849645682587122	-0.0725854062783555	-1.07384104492235	0.124850698505548	-0.401675375681622	1.19517627313621	3.16488243106278	0.338193571898143	0.241891980638669	4
Marveld3	-1.22822317333102	-0.0215743296007508	0.248475309131036	0.0977355062606002	-0.813373153601438	-0.131260427057158	-0.519688059395507	-0.0843576782593698	0.259585283387154	-1.11946226833404	-0.446439826508266	3.51437260902022	0.543950091839041	2.98826308087418	0.406111580732581	4
Cntln	-1.61834066591589	-0.0454618151543627	-0.208041289135207	0.132783265234379	-0.357119875881897	0.278607708029616	-0.468139196486046	-0.229209817471879	0.72074591581184	1.23500415013391	-0.799183608878117	2.03312768264502	-1.52128656273323	3.54685763074513	1.4539404902428	4
Cerk	-1.28860436713322	0.0213784492503886	-0.0742544177537709	0.36204898749602	-0.728719608622261	0.183458959046674	-0.556887521799356	-0.564193630092754	-0.269874138521445	0.35098683690476	-1.73508283266967	3.30339676440995	-0.797639179768356	3.35958697909859	2.84964818699368	4
Lrrn2	1.71440020643986	-0.0360950642771847	-0.114031928481674	-0.0389986569974875	0.750534589574501	0.0522812737710001	0.0179239963782622	-0.0784266011245453	-0.606213356560362	-0.717113028608392	-0.248653821632285	4.52651127950445	0.302417086336606	0.143861923126725	-0.527010263047472	4
Lrriq1	-1.30090588420368	-0.00455518207927405	0.192710612012327	-0.0386695499454569	0.0575363485192202	-1.29549753780232	0.0405688494902993	-0.108777477102511	0.0580519871283016	-0.919603133034415	0.187089008034605	-0.263310912962657	5.68630858586863	-0.2470798752465	0.554661891847673	4
Lrrc9	-1.87316435713477	0.00488742734448551	0.313225940496037	0.0496530515032359	0.144293818230577	-0.213876054505206	-0.404887868441123	-0.0461161140894864	-0.0896853837316245	-2.15219957246736	-0.345903619065996	-0.950833107913857	1.35171770904368	3.550662990835	0.338588387355186	4
Lrrc18	-1.44110372462261	-0.0866952490371241	0.327033355437436	0.0276350501176441	-0.595601613547142	-0.335704335256332	-0.385257077090419	-0.406998172467397	1.22392839392355	-1.7287660472956	-0.148111497803935	3.01947745070586	1.63230061691126	2.59922975364605	2.29895869472731	4
Lpin3	-1.48813642802104	0.0567904914796631	-0.00313921560203914	-0.164925941952609	-0.59332861137583	-0.752654686148307	-0.0989024308538407	-0.696239054087977	-0.827911368325357	0.0171361330523569	0.91277765041171	3.10612353028843	3.77908336389228	0.689046478657303	4.0611085408824	4
Lnx1	-1.96525259799272	0.0165067032570363	0.31617246975446	0.173251804430493	-0.846413298363421	-0.422076378929609	0.0996782812758656	0.0167361533096596	-0.31779290285521	-2.27924685524912	-1.26627905151748	5.85169310960817	2.79870666117841	-0.917102175824738	-0.128919167745352	4
Lmo7	1.3606936868475	-0.0251415801096423	0.0400467129727183	-0.126024951864852	0.249922945160823	0.662287180357239	-0.0360627753280777	0.642113331958575	-0.335133937999775	0.199883146968465	-0.637749587991611	1.19631950687267	3.04056766633278	-0.22973032120602	3.42464473591638	4
Lmcd1	-1.59354159070404	-0.175880711213372	-0.20408621214915	0.389325372369614	-0.321058364353141	-0.449259477680885	0.0128643170914789	-0.314278292403292	2.74566208746997	1.19296032842399	-2.30732826980306	1.79981586649152	2.41550869477182	-0.095972971826354	1.96300432406144	4
Lexm	-1.60448569804977	-0.12258568668397	0.203229164759073	0.044427702261577	-0.554589926765795	-0.630297405424668	-0.197612900524182	-1.34159468962797	1.92681973322191	-1.19610915929482	-0.265108089297871	3.13031838346274	3.4121595012664	1.48439658568557	8.43724478913405	4
Ldha-ps2	1.20353868563935	-0.284404415858757	-0.592067128869146	-0.015411877747213	-0.47471783431042	-0.701109293728369	0.105885479078105	0.237121850399097	-3.3532185555041	-2.61384564694702	-0.0689840815511194	-2.00990849870219	-2.84704107528711	0.596616505691644	1.1186007301108	4
Krt20	-0.594507341315916	-0.0486377116062497	0.215985049249308	-0.14177461238011	-0.45375708613984	-0.614048785185051	-1.46800556097791	0.185410214339436	0.283266897654618	-0.47100969358439	0.313464935408969	0.948989323775562	1.23170882421111	4.08586230271124	-0.432050335277156	4
Klk7	-1.01391570645244	0.104608591781062	0.267285378083822	0.222967778810097	-0.34938836418136	-0.376964688850228	-0.560355262133827	0.501983730119165	-1.03904576710512	-0.994090641748054	-0.84077005392704	1.24620925583033	1.28958649338589	2.65989264828084	-1.99496352988029	4
Kif21b	-1.19104650434727	-0.114494162796873	0.00672270237499554	0.200973242597509	-1.17290585175475	-0.168532921274821	-0.0104306984182891	-0.658986741067035	1.33591102992929	-0.0293711896184664	-0.890225920057003	4.91442324204497	0.677269349986987	0.0581622115184221	3.07644293696849	4
Hmgb1-ps11	0.941247611887042	-0.309373283727364	0.201606708562795	-0.831530691040456	-0.186291044147631	-1.25283961036417	-0.565440383733025	0.157255857642979	-2.8526741409079	0.696077827510768	-2.91082065012463	-0.616845709926274	-3.97875610044592	-2.49166420759223	0.580168556353625	4
Glra4	1.10086661799781	-0.277856837792336	0.209592789678929	-0.0380153608422896	0.384696927441846	-0.370087360598346	0.310603009942082	0.188268930066997	-2.99654816320855	0.846369440899483	-0.155642105230575	1.4898210446804	-1.37463345771169	1.60080770665272	0.812375515916227	4
Ces2e	1.18060885649461	-0.244471190562981	-0.210466298277194	-0.354128561291487	-0.0163641469308144	-0.538951140035509	-0.106310135312954	-0.42023918523277	-2.82747774522402	-0.911459829706378	-1.55489214111435	-0.0679641815782114	-2.14685832803587	-0.58759692112418	-1.94467061225071	4
Kctd12b	0.915048194761087	-0.176826941735934	-0.0171895048212114	-0.015031242305375	0.845520664377408	0.208142135312142	0.849196377807351	0.542866704095749	-1.585104413921	-0.0576974033303569	-0.0511531191799519	2.72175405802736	0.642616583124161	3.63790124433198	1.94706586439301	4
Kcnk16	-0.881063328958808	-0.0224973360948655	-0.044260324952831	-0.334409538351636	-0.665542653338566	-1.04143545545032	-0.474237527047302	-0.954815779537101	0.194179640682742	0.143044333105828	1.09576912329972	2.06283125922455	3.09590367097284	1.95614861636183	3.29738897851298	4
Kcng1	1.38332718525708	-0.198083777512687	-0.0174082872009216	0.181918273225781	-0.13753744755845	0.421635788982389	-0.0956258139640827	-0.0123274425442661	-2.68435093638619	-0.0883344050549173	0.935910917733351	-0.669308833115686	1.96793311344657	-0.619296834963372	-0.0668407581798029	4
Kcna5	-1.09639750792573	0.029522998964313	-0.819715740944157	-0.304096458431661	-0.92441251063245	-1.14824837730108	-0.402333511444803	-0.522669556679244	-0.317098349854229	3.29670622467997	1.23997428494139	3.56545154373602	4.24768041910832	2.0651568925822	2.2461497820646	4
Cryzl1	-1.23135566277501	0.202540109772087	0.0821992851908157	-0.526757612178395	-0.243352236220885	0.07386847531823	-0.185186212895106	-0.506132745618676	-2.44320564966001	-0.37127908607224	2.41227940454249	1.05414302089517	-0.306895557233935	1.06755673824605	2.44281971671064	4
Cftr	2.32839731315533	-0.111074576376318	0.0623835561991242	0.181321502396356	-0.0953237527010276	0.426036826392194	0.120564924518855	-0.176929623900513	-2.53359519094202	0.532814642322376	1.57014469072232	-0.780798382819341	3.34697281380861	1.31424662925532	-1.61473445544378	4
Cabs1	1.67802418999343	-0.19096079423282	0.374127312042666	0.327674614947184	0.189495656148816	-0.141109860421725	-0.0989711897965062	0.323481374119921	-3.13911987418375	2.3028548467744	2.04491043756794	1.1186086172433	-0.798920442542514	-0.777509693478523	2.12760481807296	4
Btnl4	1.95167627485167	-0.124955606631293	-0.224854724891348	0.266554379303737	-0.0240175835938309	0.264892570908394	-0.644995089843432	0.204502168665657	-2.38907069409103	-1.60975111323462	1.93475902639628	-0.164898907407278	1.74431741011259	-5.8933603246923	1.56440490607709	4
Igf2	-1.54974175978518	0.054619941591175	0.0614620667670818	-0.0868919170666247	-0.853528261363286	-0.134485718926681	-0.194915182372993	-0.454635144022829	-0.829231971462791	-0.349393989238065	0.500808846122569	4.65326649938336	0.703207443552348	1.41417712546974	2.76163201525608	4
Ifitm3	0.852590390872761	-0.116112054034227	0.125518788165397	-0.707958851433672	0.397478503426129	0.330213558573964	-0.167764398153075	-0.890344714084422	-0.96980230600216	0.392552822892648	-2.24482105074764	1.19216059820605	0.949911814970456	-0.669636380926681	-2.97537758485462	4
Htr5b	-1.63441193800049	0.0421748328994702	-0.0774994357804026	0.395912406879708	-0.218226272031511	0.111278467297929	0.0689115558776202	0.567027128909041	-0.67527452691531	0.464631874727991	-2.40654459622789	1.25472700095483	-0.613649826023059	-0.527293460266132	-3.63252684286154	4
Hspb3	-0.915405872801808	-0.0335103948426141	0.160497778667207	-0.271667476349587	-0.912857162201912	-0.544856055997486	-0.259427140962026	-1.1101629643907	0.300509849044894	-0.53892912415407	0.924878362782497	2.93966069781546	1.68284234329933	1.11180316904704	3.98330808604056	4
Hsp90b1	0.638702930623844	-0.0575702910082723	-0.336354583983418	-1.1081095978364	0.0407701297284655	0.173072306381259	0.143424845052494	0.429626922705929	-0.360215838509884	-0.788034430950017	-2.63217586132266	0.0916055289215074	0.372970467096646	0.428866478725741	1.07555807762879	4
Hs3st3a1	-3.36186929869954	-0.0677069506266926	-0.132442550160567	0.19861673596772	-0.122582067661224	-0.217122692874562	0.0113916436268975	-0.0431017046678558	2.22987003067337	1.63326739776411	-2.48330430993287	1.44973442638868	2.46282751095707	-0.179294108465609	0.567961294735606	4
Hrnr	1.69678354899391	0.177242603100322	-0.0808245141529395	-0.0981680922513129	-0.391050434040368	0.0960419091033542	0.141387001069883	0.895393723949389	2.94618514617051	-0.503058487874735	-0.619483969803872	-2.33420987227971	0.549838547408165	1.12314216411672	5.9550300791083	4
Hpcal1	-0.911530166801232	-0.000537697168182416	-0.00115202768763718	-0.103399971784359	-1.32296287863523	-0.0636128011175052	-0.557952498553337	-0.174476539122718	0.0048014705151828	0.00385197000397699	0.350529636899782	4.24228057927405	0.195642642509884	2.38104211201094	0.623378116997112	4
Hoxd9	-1.23918872984156	-0.0428457367760429	0.0725010258508688	0.30843108677515	-0.275544824502546	-0.142856464464192	-0.151838168649399	-1.05544819362833	0.520128368358835	-0.329556999492404	-1.42144112335888	1.20118637543707	0.59729008698741	0.880880945396501	5.12646320422505	4
Hnf4a	-1.53974614408471	0.0929173946288389	0.543760331146348	-0.219486965335025	-0.516935990165495	-0.366697310880089	-0.398225125286948	-0.156522225862755	-1.40155975990718	-3.07118218616055	1.25687224432931	2.80005511118745	1.90504309581136	2.8706258180882	0.944644954044049	4
Hmgb1-rs17	1.31332970908498	-0.0423548808098888	0.477672888619674	-0.161315282554524	0.237158015648628	-0.456229567949499	0.45682219493189	-1.14958629242201	-0.544932491694914	2.30119432727981	-0.787920787441915	1.09570151183982	-2.02164618800591	2.80879322281569	-5.91777997509125	4
Hmgb1-ps4	1.15927285779739	-0.0168758060556165	-0.642799699584386	0.00827712127587073	0.150809274772998	0.990379213090439	-0.336216901574347	0.142887071676364	-0.191653018812013	-2.73344453793568	0.0356860321952442	0.615027313987052	3.87378165928647	-1.82475269249141	0.649265120160022	4
Hck	1.05753594983261	-0.0771497109575269	0.119405442406031	0.365301403270706	1.09677887897218	0.706883090037674	0.198344460564046	0.161866686930779	-0.799272579542364	0.46319962084428	1.43674520657884	4.08032637497734	2.52226484467818	0.982005724139228	0.670959159578037	4
Fthl17a	-1.09756657130529	0.331135469087146	0.642915923287453	0.227137240358693	0.0812405656671211	0.119566309327695	0.865542494430506	0.620795325916907	-3.56042665952456	-2.58841547074651	-0.927155316156617	-0.313678313489852	-0.442779646925665	-4.44752163843423	-2.67068568272322	4
Fabp6	-1.37091708734714	0.271357396913791	-0.918084026649219	0.0206906519407372	0.0899267078767566	-0.125815182641912	-0.00409840161206178	0.139187738294475	-3.64433527735946	4.61681587286214	-0.105491785076899	-0.433691158677142	0.581958741957717	0.0263041642099665	-0.747920842719283	4
Erich2	1.38826766003563	-0.261504024913304	0.524925219960606	0.0369393876260209	0.12666962143964	0.108698014062036	-0.00994283572882028	-0.00604446519567149	-3.55645285059958	2.6731269178297	0.190719972300222	0.618623428869571	0.509146509417189	-0.0646222797206977	-0.0328908090687533	4
Cstad	1.6498518154317	-0.177108561254444	-0.195278726286929	-0.112351517079435	0.0559282091493289	0.0172336825637496	0.0114718164485628	-0.606982383433713	-2.86252946055385	-1.18181311772561	-0.68937758249818	0.324605995181583	0.0959336531196869	0.0886086117320442	-3.92522443983937	4
H2-T3	-0.380621051633786	0.177242603100322	0.0710273111828216	2.02546864233425	-1.98539085992753	-0.196711226305649	-0.485405645509035	0.131517814808953	-0.660885761951293	-0.09916698572361	-2.8671578632217	2.65839497562301	0.25262126471985	0.864960811989671	-0.196209873535292	4
H2-T23	1.05431269946726	-0.205852612050138	0.171200914927117	-0.0775295695561829	0.303735664554401	-0.811587165343774	0.126837624283887	-0.0105313384687977	-2.12613722271069	0.662101318183192	-0.303997552558952	1.12653817119801	-2.88703841400478	0.626060552928419	-0.0435207606433492	4
H2-Q5	-1.65000313519583	0.00032505951881566	0.0424261747117037	0.152336282142247	0.26507528354312	-0.888602709107414	-0.0897957582643995	-0.513994400130832	-0.00525427898346727	-0.256783774888731	-0.934805799901452	-1.53863174467785	4.94698230325552	0.693648410343219	3.3241960224929	4
H2bc8	-1.31711825130897	0.0907061916523823	0.0151449997058044	0.193807253470432	0.245662117093096	0.530526049219662	-0.285316004770736	-0.356935209307015	-1.17038075535191	-0.0731716705849477	-0.9493537527829	-1.13826568228263	-2.35765055310282	1.7593397115409	1.84271269057241	4
H1f2	-1.18818099213945	-0.295193161802993	-0.254943048413389	0.619545348824863	0.225375688471342	0.221743934169643	-0.103976930279252	-0.126078687134184	3.43600956593963	1.11115516271609	-2.73771968110925	-0.942042185428028	-0.888960171246801	0.578386830567281	0.587175257549303	4
Grid2ip	-1.21993707158968	-0.126288246507597	-0.0147045382626746	0.410143880362057	-0.238293372240603	-0.0361956801054979	-0.570281027721178	-0.357416451960017	1.50926615459136	0.0658017970177739	-1.8608310388422	1.02265719115441	0.148984855680168	3.25705547965889	1.70905262948802	4
Cacng6	0.717579549590081	-0.247202175860673	-0.211678510016065	-0.336601048589458	1.58671113206848	0.394699945380854	0.228798414466164	0.105001690629722	-1.73775206493866	-0.557180304786621	-0.898294611267543	4.00542501942788	0.9556196554996	0.768638028596073	0.295331528766162	4
Gipc2	-0.938914083923836	0.11919755083523	0.0229372774630123	0.695374403530326	-0.472519151713035	0.215456523807063	0.00923316083329509	-0.150426569030817	-1.09637382004177	-0.0789981016571022	-2.42816296425779	1.56072344250634	-0.682548405823049	-0.0405858885120466	0.553597184059503	4
Gab2	-2.02699127496988	0.0152963648537882	0.427832023737947	0.389668059278948	-0.623646898449764	0.0975842989014414	0.18404338818665	0.0483110482427188	-0.303742514778416	-3.18107641479607	-2.93751413133416	4.44704301766165	-0.667390130557916	-1.74650930174295	-0.383832556615237	4
Fosl2	-1.32988928187641	-0.0420842402264706	-0.130240190663266	0.538194469328674	0.00820545237595172	-0.185697571134567	-0.292295837167832	-0.134297100316882	0.548277530313814	0.635344745751471	-2.6618770570535	-0.0383882840334851	0.833239143091654	1.81985556015597	0.700044407022394	4
Fgfrl1	-1.23483565685184	-0.0196192476421394	0.0162506619845494	0.553456480499881	-0.546425007010063	0.0870374745792538	-0.40224034554161	-0.0030983457501881	0.237332373015788	-0.0736087007400266	-2.54170951821528	2.37367039115451	-0.362629722242558	2.32537818784626	0.0149962444132924	4
Adig	0.625044984941692	-0.297054823645762	-0.151893483082168	-1.08158077728327	-0.744294286025594	-0.0590330403148952	-0.293828420925793	-0.379588092436629	-1.81891898063078	-0.348256595020638	-2.51422135982528	-1.63657775682616	-0.124495708229633	-0.859812748030762	-0.929966541826415	4
Fmn2	-1.33054101886087	0.0627009619540113	-0.106259499709061	0.47145886792276	-0.480089243154505	-0.462048898115037	-0.033782106225016	-0.394901228228753	-0.817274488758921	0.518614873851164	-2.33294958353422	2.24714412445246	2.07426462625569	0.210432974866988	2.05949252943588	4
Enthd1	-2.05493642156061	0.0581144375546934	0.652670280678653	0.14824550288968	-0.527237718610612	0.0581754222667874	0.671313784886977	-0.103142452674203	-1.16989773342151	-4.91972877425073	-1.13295639190298	3.81140892112225	-0.403353554370743	-6.45836756768855	0.830767144844607	4
Dkk2	-0.557836557024958	-0.0654898653045454	-0.163393391399106	0.319761205969916	-2.60839115785552	-0.298703605006986	-0.561683711222471	-0.278880309430862	0.357887508196742	0.3343415814228	-0.663385571673386	5.11870823351693	0.562205888677539	1.46689019296685	0.609773142602088	4
Ccnjl	-0.916142279600259	0.0177673628355447	-0.231947307255065	0.654534388786658	-1.08559784190094	-0.242803941397778	-0.249329909298495	-0.745577014092793	-0.159459856331934	0.779473212313941	-2.2301222557259	3.49874734425801	0.750527505187699	1.06938997611125	2.67731151038898	4
Ccn1	1.1521128831813	-0.0766940645639126	-0.794438189393416	-0.52321297562753	0.348869085766481	0.597244568484126	-0.0924786896146317	0.175031077101702	-0.865609987544613	-3.35740767940616	-2.24185136584321	1.41396351896828	2.32164170295572	-0.498810405031304	0.79041225831019	4
Bend7	-1.7818896001582	-0.0482375220929589	0.00944460544542418	0.158305178240941	-0.747506296582529	0.12878523510851	-0.0590577488075074	-0.391571846983807	0.842037153782795	-0.0617324546891188	-1.04908140899751	4.68571999420282	-0.774274261536141	0.492670416860312	2.73486391706464	4
Aqp8	-1.10892038160016	-0.112211265359199	0.22335435326437	0.559448509158599	-0.431288631154092	-0.632924048739072	-0.138190740756943	-0.263465488041945	1.21899604476642	-0.908539305638089	-2.30724526436237	1.68247670697619	2.36809934503985	0.717427656223237	1.14516368765641	4
Ak8	-2.29400446559599	-0.0259582893802345	0.282412509654909	0.158371318322533	-0.692727389732411	-0.125268139508136	-0.0538026453948333	-0.207315923654167	0.583358861722999	-2.37644147131178	-1.35115156175631	5.59032816761356	0.969578196474687	0.577825485077654	1.86410507384683	4
Gem	2.39299850679928	0.0606833909407259	-0.148935948823463	0.334471595247578	0.418207688396394	0.522053560852274	0.217246216933875	0.835635775721269	1.42258340914096	-1.30734706919545	2.97669916624438	3.52058735449548	4.21507633775085	2.43384801093912	7.83795780599115	4
Fbxw10	-1.72671376989509	-0.0278615148211533	-0.0143992085354991	-0.336048478767696	-0.509939996086357	-1.11147883520574	-0.0136779174790318	-0.542465807552351	0.4712925216281	0.0912027444580682	2.15802048443164	3.09756275021661	6.47544328582772	0.110570464839225	3.67143792810492	4
Epha1	-1.19421769375974	0.0177987465891018	0.146606988264582	0.348217684972907	-0.579032509280639	-1.31713672728597	-0.0284193683218263	-0.113916897647656	-0.208227647340752	-0.642224851718674	-1.54656295071424	2.43258000902197	5.30716164771585	0.158890058845895	0.533230667912755	4
Enpp5	-1.52205354146305	-0.0428457367760429	-0.196226277289564	0.18880931456016	-0.263730706003554	-1.25261985789896	-0.0482791474699304	-1.00810983155821	0.638856056395207	1.09555964882155	-1.06877582603337	1.41211904951289	6.43275745325584	0.344023671378741	6.0142468411201	4
Dtna	-1.54523483366489	0.0136795320896911	0.286563964314085	0.294339420908971	-0.670086219065346	-0.149896007035823	-0.211339852226962	-0.380006254371049	-0.207076684672168	-1.62429534534449	-1.69151634029057	3.64255283991405	0.781506344838246	1.52888455339259	2.30159392674276	4
Dsc2	-1.39281467474835	-0.040571021618425	0.397642503025888	0.415917287829732	0.452047488653945	-0.267886782973133	-0.400789258186665	0.0450570983531948	0.553572807538889	-2.03158532109955	-2.15443592842692	-2.21492017566696	1.25890388892884	2.61341398545957	-0.245980127631537	4
Copz2	-1.92116031283005	-0.0826874913472166	0.175089438871423	-0.0526400344139988	-0.312135403548903	-0.937175575630095	-0.139819708766447	-0.640797932735846	1.55621247895465	-1.23387876704671	0.376108412626266	2.10953784777134	6.07480752809378	1.25756604718479	4.82534285921868	4
Col6a3	-2.66120567829757	0.0188551672460891	-0.157061691329577	-0.105219659538909	-0.303440313199708	-0.0315777318324541	-0.144297282302419	-0.578930643389554	-0.49155747125978	1.53319588444172	1.04137850768423	2.84074599979602	0.283535425390161	1.79777524870164	6.03876943045844	4
Chit1	-2.47651966150792	-0.0648466770613097	0.282618280325194	0.0576241136890499	-0.492120320297023	-0.0433509245640675	-0.214402320857937	-0.118194827597177	1.57323999193772	-2.56738478560565	-0.530736939249435	4.28739762129332	0.362233071955272	2.48582222292282	1.14731777074813	4
Cd3e	-0.904621256003168	0.0661159236802897	0.180435320743322	0.00607836769638953	-0.147967543240483	-0.292770079325714	0.0744730002028497	-1.19239640656734	-0.585920008427465	-0.598738627740208	-0.0204497043222009	0.470884001908783	0.893596446314551	-0.315401999386776	4.22796044314799	4
Cd209f	1.34318011459911	0.054727235641294	-0.0795395482976137	-0.139811566030948	0.79944118846808	-0.00193357261163626	0.376501865522858	0.133523730071417	0.720117286536857	-0.391891918249324	-0.698410291783869	3.77747377551211	-0.00876279584775412	2.36755561603939	0.702969007605935	4
Cbln4	-1.18489864594711	-0.112295902818431	-0.183646947489168	0.101168822818241	0.19376368261001	-0.439386993664835	-0.395717184389558	-0.946398885942269	1.30349864854926	0.798203909803598	-0.445821672202578	-0.8076705871554	1.75661406091167	2.19515361538807	4.39540494249215	4
Catsperg2	-0.749310136115353	0.0477098239508924	-0.241163322270626	0.280719028978616	-0.121989372230407	-1.61950750294595	-0.708604821257793	-0.302158330432257	-0.350215120248753	0.662859979448135	-0.78228812374486	0.321561679460782	4.09442128481842	2.48579044385094	0.887441324617192	4
Ap3b2	-1.55568290423829	-0.0412432952589913	-0.657382522381503	0.358402829035171	-0.00464432964456664	-0.373652039533022	-0.242750560517327	-0.67021920372924	0.628550111032906	3.75135501435703	-2.07360382323117	0.0254170299703879	1.9612655083471	1.76799130301473	4.08678146726452	4
Bcl2l15	0.897061465038249	0.219117432679082	0.275473746382555	-0.188786205473599	1.26362898808517	-0.00574441621476009	0.489600649136086	0.581905635430964	1.92559346301173	0.906465647077673	-0.629833469199358	3.98769988463805	-0.0173866557352075	2.05618880299726	2.04605937707565	4
Asb2	-1.02897848622465	-0.0259582893802345	-0.237930394606286	0.230654866467063	-0.29262728994607	-1.05144160772253	-0.0557958379318456	-0.691604588497312	0.26166632518107	0.898059586206495	-0.882677778531706	1.0592581260284	3.65039119338841	0.268786159853295	2.78937965702439	4
Arhgef16	-1.7557174857301	-0.0360950642771847	-0.034274782280291	-0.00803993445918522	-0.706510204538873	-0.463031936987674	-0.235750457216218	-1.03778910505058	0.620823181307462	0.220738594355913	0.0524977172586642	4.36368866804045	2.74292249210292	1.93778674948485	7.14179220739884	4
Arhgap30	-0.684027840531874	-0.175102456013059	-0.984499980176571	0.389959521967765	-1.63323824785826	-1.34462681655465	-0.571956042223982	-0.701082497397779	1.17336056159621	2.47023586830842	-0.992034062263835	3.93010365159372	3.10329813911803	1.8316193979681	1.87969060998747	4
Anln	1.21011152507125	-0.040571021618425	0.302859923221294	0.274501235327845	0.799388983179158	0.403226360376575	0.408530931817264	0.756598552657621	-0.480957622369889	1.34436172282091	1.23538685813527	3.40301795306626	1.64635037658942	2.31445715489194	3.5886770056221	4
Aldh1l1	-1.33651021139041	-0.156674660571852	0.0876747359914213	-0.0551390259601747	-0.845431315113193	-0.339660499368182	-0.42354270662106	-0.759292603106379	2.0513346443193	-0.429828968454673	0.27407198666979	3.97494657467946	1.53167025844251	2.65013679920812	3.97763491337823	4
Akr1b3	1.07335172091042	-0.0494772006308578	-0.165661970886619	-0.272393703377612	0.730031636191346	0.860132307541481	0.304024255092393	0.356273505046966	-0.520250669344478	-0.652249589280291	-1.08735760893627	2.75654078252705	3.11498006682373	1.52773874800803	1.49888754890082	4
Adgrf3	-1.47130103800945	-0.0614512359180327	-0.234887762586247	0.00311731013298704	0.00785518337505479	-0.739464143236903	-0.351078343789224	-0.653697134633877	0.885722412460131	1.2676835825512	-0.0170574783715042	-0.0406573018087909	3.6708498061184	2.41826776051625	3.76982848193323	4
Gc	2.86458699865842	0.296257880353548	0.447069366438868	0.180259356600444	0.247920251924857	0.365727313845934	-0.43112043167191	0.612241354364337	8.31375838237506	4.6977063150819	1.92040624574293	2.49835820181099	3.53482051730121	-5.78175155277451	6.87429469698392	4
Ccdc90b	-0.804923655382245	0.35277824800886	0.57498708333585	-0.220338241431512	-0.264541185345358	0.0877358799521926	0.0696601896381181	-0.278648649385087	-2.78177475065499	-1.69770298776218	0.659595746477881	0.749080808155238	-0.238275769854306	-0.262505342738792	0.879134051213072	4
Cox4i2	0.948290991157378	-0.161330321695899	0.0445471599691719	-0.403626979307235	-1.15037719767228	0.032554412087698	-0.0530400083857516	0.342000721878742	-1.4987289470664	0.154956778784587	-1.4234921913347	-3.83762534635604	0.104159631751099	-0.23547457004166	1.27119482474204	4
Alx3	-2.13126285837714	-0.0799302960808017	-0.131236561342804	0.171516768557325	0.257522587565547	-0.486050519846077	-0.25547934675895	-0.0402485479416911	1.66883695865748	1.02598448292898	-1.35949269717404	-1.93078105304234	3.49515453871567	2.54912784733952	0.336225541718282	4
AI429214	-1.28395334490728	-0.24066024557028	-0.212069115276731	0.188865875985311	-0.378053680108878	-0.82175544903527	-0.284906368729327	0.236493859029363	3.02704634049989	0.998793255599997	-0.901853545554684	1.70758919241625	3.55991632405724	1.71257738308719	-1.19017981267497	4
Chl1	-1.23018858679299	0.0700229389743095	-0.144868841074022	0.15042556443128	-0.855904685104713	-0.343134740843702	0.0822966256152294	0.000764058700291728	-0.843873792030871	0.65372578137913	-0.688218939254337	3.70405802624599	1.42424380314955	-0.473971824515414	-0.00368418888086029	4
Frk	-2.14724825213211	0.0330896326603086	-0.132172885215382	-0.360212346024296	-0.0373961128139565	-0.98125747749811	-0.304337886317877	-0.0708565265759026	-0.696048777143096	1.04105473011196	2.8765645792485	0.282481105088671	7.10907656341381	3.0594057720016	0.596355989839898	4
Fgf21	-2.02224948340807	-0.127307371075122	0.0270371253316538	0.028338156710978	-0.771093503427225	-0.729940383844898	-0.175779067777323	-0.0186377432855155	2.52205035900258	-0.200559935310042	-0.213127557305538	5.48557884596088	4.98046714080389	1.66418151534525	0.147730962471525	4
Fat2	-0.961081635172682	-0.00455518207927405	-0.667213055734239	0.0303018147246172	-0.193731974746821	-0.838704081135772	-0.582223201887196	-0.769944178432482	0.0428875750288761	2.3521973042189	-0.108308413346644	0.65500146046828	2.71967487589645	2.61968208837178	2.90043399601541	4
Fam124b	-1.45887120335312	0.0767223247458306	0.112593539536035	0.0171285618774344	0.0430848929384698	-0.928366101659695	-0.291542761514682	-0.0639964926094601	-1.09648874111564	-0.602530946197705	-0.0929332508869985	-0.221117265204898	4.56966307632178	1.99121437442104	0.365945653454581	4
F8a	-0.856406300558208	0.312093626749986	-0.13280573759601	0.0710081310118194	-0.260931992921384	0.205549107901512	0.0366758367895258	0.364519950100646	-2.61836522723594	0.417201273514415	-0.226162820804007	0.786118233225692	-0.593941134748776	-0.147047853348468	-1.2236145273529	4
F2r	1.33472932182231	-0.0224973360948655	0.37007842287437	0.250973472028495	0.789106479235322	0.621043490280479	-0.060120915227564	0.349390678485495	-0.294164166866936	1.81190698592876	1.24581712625736	3.70518156897447	2.79681132559	-0.375679578847301	1.82788127556545	4
Exoc3l2	-1.26246328818876	-0.0807281268668444	0.00641074069193037	-0.220961271548912	-0.941440011198905	-0.23189210799213	-0.576229136987433	-0.308069173435848	0.998410419197515	-0.0296876555072397	1.03745243656896	4.18111482052436	0.987762833147703	3.40575008594476	1.52444047074247	4
Epdr1	1.32161241137866	-0.115857393215111	-0.109331502972203	0.183195753712606	0.0408152289365385	0.630159062223098	0.561849030457778	0.26637068279648	-1.50000716023968	-0.530027447744418	0.900435871597894	0.189761030324885	2.80997366063436	3.47634242092974	1.37985674574535	4
Entpd3	-1.06988198432141	0.159443238712135	-0.577120699896457	-0.0171546677415561	-0.436143587452356	0.12746243200684	-0.508714041771967	-0.157602260929916	-1.67111929225467	2.26491266183162	0.0682576704204791	1.64151951600397	-0.460114616296267	2.5480526863179	0.660909183651441	4
En1	-1.06172898548898	0.0615049924597821	-0.159030153420564	0.600248290722663	-0.329006576689403	-0.163466475971956	0.288960775321426	0.112305929328971	-0.63971939000279	0.619358475920181	-2.370161190224	1.22885018063846	0.585585518941618	-1.43632054146382	-0.46736892001108	4
Ear2	2.30168421775031	0.111678946771339	0.0477860191819749	0.0244988141878673	-0.146912374117419	0.587085421126724	0.35138942978376	-1.14958629242201	2.51815535737297	0.403455394263268	0.209712385440777	-1.18955575185066	4.55926662163813	3.78645881042017	-10.3712424066582	4
Dnah17	-0.72496412164548	0.00292513087967552	-0.370108434306311	-0.0598792792904283	-0.447343004344159	-0.702470920214591	-0.757406914793572	-0.642513648315619	-0.0207743425038796	0.984225084864828	0.161445652700689	1.14087443502539	1.71827558422795	2.57065966584994	1.82575433285341	4
Cyp2w1	-1.18489864594711	-0.0620113361273356	0.587305649386803	-0.270101526823219	-0.4343317445059	0.0680990995426814	-0.536491036691417	-0.675644916804661	0.719809813252146	-2.55266788802977	1.19025912329866	1.81043717986802	-0.272251654047244	2.9760654459148	3.13792952507137	4
Cplx1	1.65290610646917	-0.144565747242608	-0.087570865851587	0.386248897857186	0.00566765167857475	0.217085721410833	0.10191014549789	-0.0933307848023712	-2.34087951138472	-0.530953834280439	2.37437173655033	0.0329558122592651	1.2106745070281	0.788613867160054	-0.604667421975396	4
Cdx4	0.966937168928696	-0.279202184870385	-0.405448583785822	-0.0440183160061613	-0.85084970394588	0.210060638983203	0.0739718907482211	0.0380523127064093	-2.64473728735477	-1.43807976704016	-0.158294182864681	-2.89422167228975	0.685316031617303	0.334860389543574	0.144219099805424	4
Cd44	0.871414142867033	-0.299832883683213	-0.399660134087169	-0.113482097657884	0.0827368197858687	0.23849632179027	-0.100801058678228	0.00153606244458892	-2.55958370586402	-1.27751017368885	-0.367777567254665	0.253632038449587	0.701219918717859	-0.411233514478334	0.00524658778675322	4
Adam3	-1.42907191479438	0.144722912497552	0.155681146203163	-0.44933655106191	-0.0118647196291113	0.00675270776448163	-0.218601332436863	0.062739555096317	-2.02608121129679	-0.816091845121985	2.38813629116336	0.0596475003838818	-0.0325596699485886	1.46253306284085	-0.351430125429895	4
Crygd	-2.92470509581916	0.052758049943871	-0.459739228600812	-0.180156092108764	0.0558051574074646	-0.748798733340944	-0.0689066597352599	-0.272319362434978	-1.51159792630608	4.93222156907785	1.95958592382157	-0.574165513566652	7.38916113469199	0.943500388837944	3.12179278131304	4
Clstn2	1.24330348924866	0.029522998964313	0.457420365827619	-0.0326782606776153	1.25556115202374	0.426968212663517	0.0311424158814213	0.0298894911890171	0.359586264980331	2.08613102926053	-0.151101704005363	5.49155966760197	1.79110336712757	0.181270968993229	0.14565961012115	4
Cdh4	1.21267433243502	-0.18245964296641	0.135005184225888	0.0924269606320003	0.0031198842283752	0.564222633805884	-0.482428901443293	0.0663719901191253	-2.16758669736276	0.600542247077667	0.416846475625105	0.0133095492743545	2.30856785234651	-2.73890082506073	0.315480480662315	4
Cdc20	0.542738173973168	-0.000537697168182416	0.150613933292097	-1.28155515721132	0.488965697806794	0.428714082527098	0.0294825756603308	0.267153400316582	-0.0028588646154643	0.299850276006367	-2.58678866024381	0.933575502044579	0.785065826422299	0.0749125524285511	0.56832209931897	4
Cd79b	-1.39655598806976	-0.326932067405582	-0.0974029766368044	-0.0972313161064488	-0.448078408936018	-0.547509989954727	-0.327528741213469	-0.598855701498678	4.47281919573671	0.498975835366069	0.505007458487761	2.20137004850309	2.57987315509226	2.14144325709335	3.27811366814502	4
Cd2	-1.68602593405199	-0.171005851966419	-0.167207763840489	-0.253967585088034	-0.584926198438567	-0.779989194093365	-0.510069849126628	0.135035775953081	2.82449424456976	1.03411686973463	1.59248670988809	3.46933317089584	4.43711608512483	4.0261755479411	-0.892393839481253	4
Ccdc36	-0.330400107931777	0.0991411262518718	0.55525030962973	0.0364252271053378	0.0277253143817626	-4.24031582649869	0.140064610677349	-0.256804460507853	-0.320892450480264	-0.672942447583026	-0.0447585208061723	-0.0322253278412032	4.72700802676152	-0.216654344758565	0.332572405717623	4
Ccdc136	-0.933737479656429	-0.283588144772319	0.0501955457896061	-0.0206284371156742	-0.63165663648739	-0.255113848708472	-0.53551874578388	-0.72112373112617	2.59404994705974	-0.171924949624085	0.0716348562380793	2.074849207628	0.803723710483824	2.34098307126363	2.63923491463125	4
Cbx4	-1.38708239619886	-0.21961910462911	-0.630914781352033	0.0861805251220679	-0.523227496096694	-0.100474930824931	-0.41067175654949	-0.326214006501187	2.98426817586273	3.21012464547716	-0.444574626948406	2.55313337559836	0.470227398441184	2.66683348551432	1.77356999509063	4
Card14	-0.965024125720257	-0.17734159022922	-0.0231456118453851	0.0315723565874626	-0.460220405196746	-1.15709067949272	0.0239256762485208	-0.311055863997004	1.67654123837493	0.0819324176346348	-0.113312663156408	1.56237300223536	3.76750225210807	-0.10809390250758	1.17657612794144	4
Card11	-2.11414827478288	0.0661159236802897	-0.073735734668457	-0.378521238413234	-0.560241493753629	-0.297100755339112	-0.275022620555001	-0.132796175807179	-1.3693264078833	0.571824012013916	2.97617847975568	4.16669199970719	2.1192742114503	2.72209114498818	1.10043521638273	4
Bst1	1.26818965954685	0.164904207570447	0.274994162177308	-0.0505603625635764	1.15452253567218	0.297479195356232	0.30343229161881	0.408286661443418	2.04871437942295	1.27925350506332	-0.238466657275351	5.15071246881035	1.27288380293877	1.80154373032196	2.02951781698964	4
Bco1	-1.37341192113319	0.066582879746413	0.245885251191688	-0.0819054308576571	-0.451320942992707	-0.754398544122159	0.123653222251331	-0.263707744760129	-0.895836716658657	-1.23874588747046	0.418356757804099	2.18055469212119	3.49582439531596	-0.795069428430716	1.41960384185809	4
BC048679	-2.3050349075765	-0.176826941735934	-0.220726861705424	-0.0854612874000694	-0.0508245417484228	-0.977941340268855	-0.124937295530644	-0.353266303905495	3.9929273967864	1.86630074222952	0.73262243558466	0.412127564629363	7.60568380827853	1.34824373607916	3.19170827707704	4
Akr1c18	1.16381722574827	-0.095154651821549	0.0924389889924623	0.186847811867038	-0.0837871290460058	0.924488327403518	0.214701674395607	0.1980260802486	-1.08487643641489	0.394628913123688	0.808734693123865	-0.343038429162881	3.63023021739011	1.1698199300273	0.903338750672568	4
Aire	-0.855366807342038	-0.040571021618425	0.17927816389973	0.117355425773859	-0.460285150040563	-1.46469806762748	-0.639269960458532	-0.828611668196374	0.339964687047441	-0.562508024820205	-0.373326521264169	1.38503274604465	4.22715776109506	2.55997364581975	2.77809380855227	4
Ccl22	-0.8764745596249	-0.000236250186565724	-0.518396103087717	-0.0465846066625737	-1.04510499178784	-0.94171555384657	-0.140532109624328	0.833124843320391	0.00202850903313685	1.66667137515292	0.15185007977295	3.22240350572348	2.78488337634349	0.576651843080569	-2.86215315006719	4
B4galt6	0.351081297526165	0.0399408378211653	0.325406823879942	-2.15026161529208	0.631956643465882	0.242955958259349	0.121256776830253	0.309061461031977	0.137369505970476	0.419066827428636	-2.80758086442463	0.780504952100322	0.287794972744427	0.199302395382479	0.425300620849823	4
Cacng8	1.0188587621217	-0.00240863036301703	0.852084200066633	0.385579361867849	1.07392219832192	0.608427485276299	0.566168164090469	0.248794693580746	-0.0240408385803155	3.18453063109136	1.46103641889675	3.84917351237791	2.09156210119034	2.700587378574	0.99357022127416	4
Ager	1.00099218671304	-0.191056774082822	-0.5927929217744	-0.457500979000046	0.10356516296279	0.280925229065026	0.130198635984171	-0.588611042759235	-1.87352114565777	-2.1766200752239	-1.70316213018779	0.364691016064599	0.948788442222533	0.610149030831541	-2.30941808117906	4
Arl13a	-1.52465260583065	0.0857755717268935	0.734592803599583	0.645688186852588	0.276516464780377	0.236364338369784	0.21601911817056	-0.200171934847619	-1.28115003512845	-4.10834118606543	-3.66123004724787	-1.48310732757816	-1.21590825632269	-1.54192018241664	1.19623789488704	4
Arl11	-1.71709891171714	-0.0131792087069642	-0.0496245867293669	-0.494382025090293	-0.834147592627466	-0.510144258184177	-0.16479209354107	-0.185854201387976	0.221692050083849	0.312565578594964	3.15712125276233	5.03870460044909	2.9555361131142	1.32473950583551	1.25086708489988	4
Adarb2	0.927664758857059	0.0767223247458306	0.312853011518133	0.0784810127048586	1.85088998186063	0.010720093689406	0.22249900892661	0.0118893183628456	0.697233560631407	1.06458497333997	0.270762760744044	6.04021430620954	0.0335534818609622	0.966313268909056	0.0432306219304668	4
Ace	-1.356639923894	-0.0420842402264706	-1.19376642767034	-0.043033564815608	-0.392082981181212	-0.776071606047805	-0.487880186793546	-0.26150204048595	0.559306099488401	5.94063525302116	0.21712268146959	1.87121318782097	3.5523384962019	3.09867892759309	1.39053890485472	4
Zhx1	-0.814659245325437	0.288098530996096	-1.3491317267662	0.160974266734106	0.183210037434658	-0.334457421448151	-0.0135391700807483	-0.0920665563457441	-2.29923046558313	4.03161710863468	-0.487714561904322	-0.525056378081052	0.919315922487759	0.051637693840598	0.293982418442799	4
Zfp956	0.920088279498231	-0.261840048185867	-0.109397887108958	0.0434044530544829	0.262667570513875	0.62113900474942	0.166938575407965	0.046345635215558	-2.36010346068602	-0.369221826337843	0.148524145742612	0.850191267827158	1.92826294124468	0.719092907617909	0.167140541985599	4
Zfp683	-0.579741327463584	0.234792858205593	-0.774250905803038	0.346413104387974	-0.29476001036111	-0.425756738371064	-0.628453157048182	-0.200106542407221	-1.33347419034526	1.64651206050622	-0.746898951482855	0.601150908973968	0.832805807811152	1.70571306765824	0.454714723981308	4
Zfp429	-1.05054735509782	0.0991411262518718	-0.249980420741506	-0.0206745348782699	-0.024836461763696	-0.416821229038812	-0.0807904958844356	-0.41213198046216	-1.02031660108449	0.96331996645782	0.0807764305735579	0.0917880289237445	1.47745212809198	0.397351366839322	1.6970530490938	4
Zfp185	1.10882757690722	-0.146620824197374	0.329433269457292	-0.0928810683131373	-0.247364245486749	0.451298591877667	-0.138012014848112	0.414036002063653	-1.5926676025948	1.33992474768902	-0.383022685652467	-0.964898494749215	1.68840236301068	-0.716439823868316	1.79947407207589	4
Zeb1	1.2526914941592	0.121743419025576	0.0799360017045933	0.00105620983712195	0.715524395318902	0.570280160817716	0.021729183681514	0.4378841643899	1.49401546768256	0.367312310213663	0.00492070821448439	3.153183594057	2.4103513128133	0.127434301687195	2.1500414709347	4
Vxn	-0.649645597947644	0.137518371833783	0.156186350845604	0.592499605006881	-0.725208413905118	0.16416356880356	-0.26670821726373	0.0333264956043559	-0.875190697386446	-0.372193266268007	-1.43152139035217	1.6573720802627	-0.359833206752643	0.811169663300381	-0.0848612876150237	4
Ttc28	1.14352219936837	-0.170366816662158	0.220849022724713	0.188473925194764	0.696165072348319	0.453989527473287	-0.0123370095930937	0.0409516684330186	-1.90851281150814	0.926379669436938	0.8015472935905	2.80051249524541	1.75161392548244	-0.0660470320085581	0.183552231593975	4
Tspan11	-1.19874990801065	-0.159350110339625	-0.00864229031813716	0.454576592932442	-0.19550806262174	-0.497556725129597	-0.40077440837844	-0.264124256661626	1.87131296435645	0.0380019928320713	-2.02660417396207	0.824468264425772	2.01242239614556	2.24919636164834	1.24102446560048	4
Tmem64	-0.850246857124042	0.212427712208187	0.118873882889899	0.56331136479891	-0.14994130978916	-0.0171748227954147	0.221218245881638	-0.114809196849879	-1.76938229858629	-0.370749366371786	-1.78125798884853	0.448484068185158	0.0492703054298746	-0.880571820589912	0.382617811001334	4
Tlr3	-1.39941381934616	0.122232342508005	0.741302228610827	0.0360452720093638	0.124497381921317	-0.075898328118631	-0.195908306964739	0.13075061076059	-1.6757057662719	-3.8053131119084	-0.18759780049917	-0.612896387213945	0.358365606289299	1.28350573502527	-0.717188559499372	4
Tesmin	-1.01528446624889	0.153378925840149	0.0624234805097277	0.316590899106622	-0.156397701132441	0.206167211419944	-0.208816599200366	-0.170629063627088	-1.5255235083134	-0.232479495647548	-1.19541704637044	0.558597247156691	-0.706244848085955	0.992548103524687	0.679022581970674	4
Tesc	-1.30361275537501	0.0737842669438924	0.10590766065992	0.337865787437678	-0.677332942772868	-0.329275389750241	-0.121788008995208	-0.478564110555663	-0.942275369510604	-0.50643639651047	-1.63804600500746	3.10621479619287	1.44829098739288	0.743279124701406	2.44530027028848	4
Tdh	0.543275236430541	-0.275768567291857	0.323566887072434	-0.475894241357681	0.431225529443571	0.395755534777173	0.424611434952461	0.558905641637791	-1.46767583354003	0.644811706881703	-0.961531764170666	0.824147713268167	0.725428913324582	1.07996678560966	1.19015046750269	4
Tcp11	-0.820295187200737	0.149733360440667	-0.461700687818391	-0.13117398019448	-0.125519978298127	-0.963031695411881	-0.309325438986894	-0.794356553608078	-1.2032453886936	1.38924748269439	0.400176090081723	0.362212724835406	2.66537732524491	1.18791291825306	2.55404835297279	4
Tcim	-1.43670836436673	0.0907061916523823	0.0620471805867807	0.373596786572214	0.388412249399423	-0.508451364908802	0.013793062292666	0.121514321943134	-1.27664757438206	-0.326993865839207	-1.9962044937717	-1.96309909312788	2.46471093615769	-0.0927743930005756	-0.684288996726205	4
Sult2a4	0.572997977204355	-0.23428740735336	0.822545856570023	0.0411226335276537	0.387383405852051	1.27320422217665	0.868362610208612	0.214964487446698	-1.31512643129928	1.72886921583127	0.087632920397584	0.780862894661726	2.46149588100104	2.32944793473107	0.482795570573896	4
Stt3b	0.721271242602289	-0.284916602360398	-0.612377137891852	-0.170995853551071	0.154879340518007	0.226886184837466	0.220228336637946	0.327233507440968	-2.01317646545283	-1.62019213331584	-0.458688099941582	0.392982120872724	0.55214688171297	0.74365348825387	0.925123798104041	4
Steap3	1.13064005699975	-0.0527418711852834	0.115701141743086	-0.45058765135114	0.724998604759515	0.111085445817252	0.0215237066088639	-0.0731491118697556	-0.584178235417629	0.479856018186881	-1.89468462073255	2.88364784747567	0.423769293694674	0.11393056080699	-0.324173040237243	4
Stard4	0.692707001133765	-0.152530445280979	-0.355971663099163	-0.545486070203324	0.477850735217951	0.31868297013839	0.120127354258933	0.387900053091672	-1.03507444433154	-0.904511177741433	-1.40529182036906	1.16445449046257	0.74482867411621	0.389574294531238	1.05320493328211	4
Spint1	0.823966798332006	-0.275768567291857	-0.20675242279506	0.061807940436958	0.20792958345009	-0.0586093044423322	0.0636774381048805	0.244519245890835	-2.22597327552928	-0.624898170435047	0.189403177727205	0.602707617032139	-0.162938695099442	0.245637177432676	0.789707438069415	4
Sorl1	1.59096957804593	-0.0420842402264706	-1.01550041272809	-0.18998707556812	0.0940241736316708	0.512899934370262	0.257271759404651	0.34601920074965	-0.655913904219662	-5.92639935016286	-1.12413691531679	0.526237853703035	2.75322987375143	1.91625276983889	2.15777194696724	4
Smpdl3b	1.08925693588559	-0.152530445280979	0.471044372470473	0.0421840882416419	-0.13064024577345	0.315861330489896	0.216313319505579	0.358844897868198	-1.62761747145722	1.88209303349693	0.170888279551137	-0.500596728601704	1.16084637303452	1.1030936885777	1.53207694879157	4
Slc6a1	1.49026489356077	-0.0647571162371719	0.121510257919382	-0.383296495647996	0.572654298500128	0.41610828351703	0.00933908480335019	-0.0743101946109689	-0.945401838053871	0.66424049264702	-2.12437702618922	3.00217967359308	2.09227028268888	0.0651578272056396	-0.434065569076326	4
Slc38a3	0.934247208428439	-0.239093496716854	-0.105860186385529	0.172907060709972	-0.077368308652239	-0.0401930286091291	0.263067352382584	-0.0462155100102587	-2.1882404581445	-0.362780050259354	0.60076941351419	-0.254276131812917	-0.126695297440689	1.15060846954456	-0.169236107375126	4
Slc27a3	0.748436456384452	-0.305240858381855	-0.0377770710325742	-0.274210791202668	0.58094807905203	0.315456467340046	-0.00622739641577843	-0.294990569983336	-2.23801540206122	-0.103712750033358	-0.763260438299351	1.52958261299874	0.796603708311367	-0.0218202765234918	-0.865379365571686	4
Slc22a4	-0.895075241043301	-0.0575702910082723	-0.0395487374340863	-0.0539250777534128	-0.928058215608732	-0.709950851819504	-0.300740607875824	-0.23610942204949	0.504804758241722	0.129849745012758	0.179507914255938	2.92223708694317	2.14405431531189	1.26023176216962	0.82835468124355	4
Slc15a2	-1.27505825728033	0.168264836425927	0.299993501429918	0.450530706404408	-0.253395029152991	-0.136712655208322	0.0627132442210778	-0.0454941886364859	-2.10178779965857	-1.40310705577249	-2.13642524370428	1.13660301456751	0.588148103093118	-0.374358845898029	0.227368041432191	4
Slc11a2	0.696535795749791	-0.21992016628178	0.134545224160263	-0.356573641687996	0.0177509224289257	0.437681811820109	0.306961662026957	-0.112485450539433	-1.50063118158466	0.343764210693182	-0.923689386327158	0.0434955724237799	1.02860799160256	1.00098226212877	-0.307102435722499	4
Six1	-1.36731613829476	-0.125007060529617	0.165483548392433	0.386739779399566	-0.488546347291803	0.0357698314281518	0.0700901625931275	-0.590802624287448	1.67443754681836	-0.829989690568401	-1.96662276267688	2.34993253805803	-0.165018937920785	-0.448667705774944	3.1663201456352	4
Setbp1	-0.908962944063147	0.0536245405155533	-0.0945540753788447	0.580196049653418	-0.503099835672284	0.0279889113859937	-0.26090962949838	-0.143361587735091	-0.477502042391872	0.315264713376572	-1.96134603923216	1.60872213861791	-0.0858381087024533	1.11028657973789	0.510766552017554	4
Sema5b	0.849517559693352	-0.113506961576643	0.317727534893107	0.36533677690861	0.655313760503446	0.676892639893143	0.618684011756103	0.117953688698339	-0.944626945355821	0.990093357861988	1.1542477321216	1.95840420138613	1.94017143639337	2.46059454578736	0.39276009441017	4
Selenbp1	-0.907403464870917	0.22599948142154	-0.259570979877963	0.515785292376437	0.157415513419493	-0.905970800909393	0.029962920755179	0.109576757879885	-2.00896951614423	0.863983608917768	-1.7406147683357	-0.502491416799177	2.77371981092153	-0.127286804188434	-0.389728663726552	4
Sdcbp2	-0.579310750215403	0.400377731258249	0.0818546972824268	0.263283685502428	-0.398390941879329	-0.998478697880848	-0.270956741625432	-0.163330346451273	-2.27220218448827	-0.173941867279765	-0.567242566175122	0.811898478516844	1.95163386729766	0.734869719614543	0.370870200979759	4
Samsn1	0.625044984941692	-0.235862989699693	0.18564212638596	-0.838218972438745	0.213257563129364	-0.0823925258335625	0.0286464665150241	0.119101926275161	-1.44423060877374	0.425634421672928	-1.94850730429016	0.468917457577345	-0.173758895048634	0.0838264624574033	0.291792099673062	4
Samd1	0.984427739308669	-0.129691344393886	-0.598596393001296	0.0229911408882914	0.752660179308787	0.477816773913689	-0.218433413740758	-0.153466541751067	-1.25072060878544	-2.16155789357612	0.0841739373266956	2.6065344350967	1.58705942638326	-1.00670382720541	-0.592162659388894	4
Rps10	1.03416249724327	-0.177108561254444	-0.321546112089088	-0.331009093592873	0.0464445146576759	0.20666538173211	0.0533406032910783	0.396107242617431	-1.7942948497979	-1.21977851860071	-1.27309844066748	0.168967779886089	0.721114907050383	0.258253081113315	1.60562838230174	4
Rpl9-ps3	1.03115914525551	-0.207796312165599	-0.0769832232321852	-0.3169670973017	-0.202411919822058	-0.0799772782662887	0.198556262379251	0.289138704078816	-2.09908006692175	-0.291186155202678	-1.21555092243145	-0.734247482775677	-0.278253267344869	0.958535254577795	1.16862560237536	4
Rpl7a-ps2	-1.14175112168971	0.147688617305122	0.368395689402048	0.401921462063344	0.131916271335325	0.311014441772071	0.219566129166745	-0.245610850699195	-1.65190072003201	-1.54288984394164	-1.70665572198112	-0.529847023119147	-1.19811900468161	-1.17364187431847	1.09916392163909	4
Rpl36-ps9	0.695769872474882	-0.171005851966419	-0.0955268482773422	-0.213777540503257	1.0334288962412	0.444650214748019	0.0473836376653785	0.364519950100646	-1.16557993602591	-0.243803537179026	-0.553172997455748	2.52945469249816	1.04383554196173	0.154345091261154	0.994100724270503	4
Rdh16f2	-0.565786758232823	0.290705952220758	-0.214652390496024	-0.0861639269016561	-0.00882356934304646	-0.334089013866035	-0.799999601865763	-0.321862811288228	-1.61128429461042	0.445489468693388	0.18130573393794	0.0175621534067467	0.637768298401861	2.1190507287525	0.713784393050241	4
Rbmxl1	0.774968604188505	-0.216908070742001	-0.19246419597755	-0.553197517133064	0.432400519221259	0.430201365532053	0.0743026669876838	0.154498969308633	-1.64674097193267	-0.547120505298648	-1.59440118131939	1.17882951162726	1.12487391918725	0.269579780127318	0.469302819829126	4
Rabggtb	0.694947360536442	-0.284916602360398	0.261671829392357	-0.0461846594936814	0.240645378685754	0.596035302579692	-0.170812455634508	0.488576180046333	-1.93970255338735	0.667049117462081	-0.119366629889748	0.588315269048305	1.39756445833319	-0.555738199623473	1.33084558453632	4
Rab23	1.18143537288886	-0.000537697168182416	0.377478870189441	-0.204213909420746	0.282754752510048	0.537447771923809	0.397596355303524	0.434173654730756	-0.00622319185378843	1.63588040281259	-0.897281194676998	1.17516965154803	2.14236858292728	2.19913134211125	2.01055938733306	4
Ptpn22	1.21035000222978	-0.0428457367760429	0.284770295389208	-0.408418217059641	0.769051058641507	0.207548987729524	0.402116413923053	0.16194321667608	-0.508023803511657	1.26431297396302	-1.83843956159603	3.27451386787317	0.847577753647703	2.27856582824374	0.768275891707719	4
Ptpn13	-0.904727713181157	0.221119382825238	-0.295389427430678	0.409391827865588	-0.516264942126098	0.493063691485179	-0.0648853821007937	-0.300167315786096	-1.95979289173114	0.980306255855991	-1.37749597796551	1.64312730444509	-1.50511218220519	0.274829636768793	1.0644487684915	4
Psmg4	-0.652002431209195	0.341538996912325	0.418205992206288	-0.10705453066387	-0.56548808611262	-0.511018588521555	-0.192673930148489	0.317763878731427	-2.18149883158849	-1.00020356899648	0.259589752069659	1.29703996819658	1.12417485665422	0.588126806964151	-0.812077002570188	4
Prss8	-1.00237978256051	0.127064624328308	0.699405724967964	-0.04065023324906	-0.168313118974007	-0.590811142145001	-0.263806454900479	-0.163100501117127	-1.24773519766306	-2.57164143716753	0.151540465565056	0.593513977024318	1.9981538773857	1.23798824271689	0.640812629684635	4
Prss56	0.824362460895689	-0.266459933946915	-0.603269361539138	-0.236013843504351	0.309101340161524	-0.448872750443946	-0.0284797728426841	-0.0942149172418555	-2.15186783461745	-1.82422502742902	-0.723584010090745	0.89639573073593	-1.24850246191721	-0.10991413129514	-0.304425723341531	4
Prss50	1.18973079728983	-0.164682984425939	-0.0696900922258904	-0.166476444598113	0.292534695800132	-0.157034679346894	0.154077707975056	-0.20823113046049	-1.91938856727264	-0.304136593010812	-0.736605186921717	1.22435334137639	-0.630365201259983	0.85819764212878	-0.971041585665726	4
Prss42	0.589714576548756	-0.173348130151778	0.290074511474208	-0.0250046066959109	0.378336212695039	0.251102107924555	0.418597222024992	0.756367773730123	-1.00144359951033	0.627480690496838	-0.0548397122408865	0.78487493345674	0.499620414887812	1.15567843241377	1.74830962362114	4
Ppp1r1b	-1.01905308889096	0.141311485111588	-0.206140461626659	-0.117061133208973	-0.439359325782806	-0.395586231968302	-0.229329723173753	-0.26977138435735	-1.41071648501481	0.770564482869628	0.443652374603235	1.57506087359048	1.36014726344798	1.09409733533874	1.07754684318125	4
Ppcdc	0.596937351774486	-0.167655099753736	-0.0971048825931304	-0.878623999024758	0.131527512895401	0.0983490978958252	-0.00989527116074659	-0.0737890901213334	-0.980417363063593	-0.212627168362846	-1.95058595496654	0.276201508963217	0.198082947472863	-0.0276538280470758	-0.172649123696196	4
Pf4	-0.644205004771972	0.175559489491167	0.105812825371094	0.19674970314694	-0.29476001036111	-0.432217777607762	-0.478651258202126	-0.21227643386025	-1.10793396090835	-0.250041064341874	-0.471380330900448	0.667995200339718	0.939452171974682	1.44358414367509	0.536005623605473	4
Peg10	0.834202879875398	-0.154136406018033	-0.286426724378175	0.12131415953648	-0.114167053878205	0.753817036057725	0.424075064540473	0.389512258999778	-1.25962822696389	-0.876464145573032	0.376371261980953	-0.33503730243589	2.12170787028973	1.65620169751638	1.27360948302082	4
Pcsk1n	0.767241673380955	-0.247202175860673	0.188272271533126	-0.156771122232413	0.13353376844972	-0.0656132427412855	0.115523378229194	0.444376682822395	-1.85801811518511	0.529867740874751	-0.447333607979992	0.360415926320406	-0.169852381419905	0.414954872036524	1.33637060792404	4
Gadd45a	0.699959242959953	-0.284916602360398	0.83445416745906	-0.190330138973009	0.102611341038387	0.131260557826127	0.245666657683682	0.936320987046378	-1.95369147065823	2.14251649518001	-0.495465699467035	0.252667161034045	0.309995188233088	0.805040582278709	2.5688632117094	4
Olfr986	0.856344317913878	-0.207796312165599	-0.43320729148456	-0.571528483126394	0.619731069883133	0.158702092940307	-0.125591778367071	0.154498969308633	-1.74321810209938	-1.36079627473194	-1.82020195367089	1.86694865720523	0.458541902993951	-0.503510387133879	0.518582044446122	4
Olfr123	-0.91918464664908	0.165493226737747	0.0675119173586175	0.144362426606389	0.239077537005851	-0.721488655761253	-0.0374577811243501	0.00543445144931126	-1.4902133730338	-0.227631383192787	-0.493503471307546	-0.773076050163985	2.23758850822116	0.161192047940789	-0.0195795156147822	4
Nop56	0.56592021888536	-0.332929062078115	-0.131847420276373	0.237742162543848	0.00336654440148116	0.41535508628654	0.300352513285111	0.290285115402061	-1.8457479244295	-0.273700619722391	0.500373954771219	0.00670224410837166	0.793090408979335	0.795765826148058	0.643907445222947	4
Nlrp4f	0.771193850497121	-0.0987364904106264	0.811764076487244	-0.0760417062323886	1.11365519780853	0.593152048961406	0.593705819728826	0.760044608455761	-0.745944841508815	2.29637240619359	-0.218096495710574	3.02130793047829	1.54339662841993	2.1435502441094	2.29745021457389	4
Nhlrc1	1.31941218951633	-0.11592037742492	0.418880970892282	-0.352835443984281	0.135541573220908	0.372998127122603	0.0148091732947829	0.135749428791146	-1.49832404639449	2.02730950712002	-1.73135439718342	0.629120299531019	1.66048553848781	0.0914766203527089	0.702040184186314	4
Nfkbiz	0.655916755235006	-0.321961363204066	0.655470997476395	-0.159456970523854	0.179926725217879	0.0355439398618144	0.323704803198666	-0.128883227568878	-2.06879736095347	1.57707061143121	-0.388978422275294	0.415169159641494	0.0786615038193034	0.994023547077284	-0.33135123759471	4
Nfatc1	-1.17158243871069	0.164341641292739	-0.545403736365791	0.16282338742105	-0.224145169073982	-0.208232166797367	-0.153053460830225	-0.0834556461581935	-1.8861921985171	2.3439044068449	-0.709451833776561	0.923810556658075	0.823130370624016	0.83948861618832	0.38324107165074	4
Neurod1	1.50905054867963	-0.109318191319685	-0.187459028258898	0.322010145628428	0.470477407481129	0.432624631102669	-0.0557588844025708	0.339538609023736	-1.61607568559716	-1.03766957336118	1.8072016713221	2.49760206762587	2.2027387099632	-0.393927833343285	2.00833622283982	4
Myh4	-0.597172021818275	0.259413050287434	-0.368740285535271	0.21001544086831	-0.330117533432012	-1.01826998325559	0.216339402946675	0.0506876396441537	-1.51759799349166	0.807735133468091	-0.466427293116438	0.693503613385891	2.05168341823939	-0.604830777926151	-0.118643783853662	4
Mybpc3	-0.754802970365696	0.299305125114927	0.307801061048677	0.0212909731461726	0.767254808259663	0.232612211908707	-0.450627573978884	-0.295527937593242	-2.21316210335512	-0.852221814347916	-0.0597671283179725	-2.03729492683806	-0.592398657958546	1.5923926601045	0.874330467111564	4
Mucl3	-0.917420294885978	-0.0653922174102906	-0.347733626844356	0.342991465877053	0.00462067428330155	-0.391486363230301	-0.5490522062401	-0.455971439941194	0.587705667049651	1.17021043630037	-1.17026693406754	-0.0149126348302566	1.21180554764653	2.35820083063187	1.63964358064963	4
Mtrex	-0.940634520251452	-0.0651909253005928	-0.172475566838649	-0.341897469426256	-0.610034179839763	-0.781579297516599	-0.487604955259245	-0.378901999814627	0.600721988823365	0.595110245563229	1.19605203921891	2.01862555140313	2.48051532486369	2.14727578754954	1.39698350735428	4
Msmo1	0.94599839283788	-0.112211265359199	0.341069403297157	0.108718104259318	0.851583512133908	0.621975841788072	0.0916676766319799	0.414514532944283	-1.03990179850492	1.18353769215645	0.382494809541272	2.83399009004428	1.98523475432353	0.405980735855545	1.53699915517374	4
Ms4a6c	0.751729306051409	-0.150263327653349	0.644848830095868	-0.0286397766937199	0.467275762468234	-0.0544267723949098	0.00108377158530133	0.86697581014169	-1.10657270791374	1.77814974258972	-0.0800689965032208	1.23570675480616	-0.13804542448239	0.00381415243228034	2.55453542899328	4
Mgat2	0.650826869999516	-0.207796312165599	-0.0254933465010513	-0.507334011341842	0.343664925436698	0.308472831123121	0.0460417054105921	0.542085381595831	-1.32485631933618	-0.060861304566052	-1.22798406068476	0.786830832019828	0.677376847715285	0.140286435481672	1.38285498416428	4
Meis1	-0.871976340392809	0.189331241195558	-0.179391841261219	0.176900108116926	-0.671783724869253	-0.228996492549129	0.0474041527596988	-0.274678704725331	-1.6173069552174	0.573794422187739	-0.573675200698224	2.0607004395628	0.673723174171391	-0.193517343655344	0.938800172304401	4
Map3k13	-0.922231425688063	0.136128120123763	0.472382034480168	0.402692385527309	-0.722864670826223	-0.501516382793159	-0.159597634985581	-0.409959345649276	-1.229853085766	-1.59802004552811	-1.38116832957414	2.34518766388274	1.56053313992512	0.689072903172474	1.48191801272064	4
Madcam1	0.661820366923947	-0.286593861605814	-0.0935678435163647	-0.455194834797679	0.0534440195814393	0.45334463052899	-0.0608150633931361	0.20670828341939	-1.8581145465561	-0.227151538076005	-1.12039388569361	0.124428517536134	1.01231706670904	-0.188430020603289	0.536218109454878	4
Ltb	-1.62954931712263	-0.101697613222626	-0.177594065779716	0.181132830382934	0.120838031884339	-0.212691270505535	-0.319508095825636	-0.367402005549028	1.62346802732461	1.061560846389	-1.09773613069375	-0.692710604563554	1.16940549033479	2.43751995256557	2.3466725859909	4
Lrrtm4	-0.437688359950141	0.14020243647233	-0.33325011678053	-0.534498251410968	-2.12873892883957	-1.89061150619489	-0.00762397738289472	-0.250881779651177	-0.601154398296201	0.535037522898418	0.870050703296393	3.27769156635917	2.79199893337903	0.0156223153445051	0.430405276943782	4
Lrp2bp	-0.590837237607889	0.251134869016654	0.242016318437278	0.0286205487623782	-0.428523422257779	-0.269605302891461	-0.414933085034046	-0.112950424508527	-1.45358471256073	-0.52451926337077	-0.0628896376094638	0.890682886655543	0.537457643351031	1.14774319842133	0.261576783476302	4
Lrfn2	0.731896223646102	-0.328946316189428	0.211271079292424	0.345084761563974	0.445819677395541	-0.223910557894074	0.666071470596709	-0.221550967448353	-2.35852239567172	0.567202962859141	0.939309175973654	1.14786132658939	-0.552932392208023	2.28228114479338	-0.635574736051293	4
Il23a	-1.04154555798506	0.201672148595275	-0.22651022868352	-0.0687748355941983	-0.518968402758213	-0.533148323628561	0.0752704285245391	0.0107841612021416	-2.0577360554207	0.865396278188595	0.266404225265459	1.90151551031223	1.87358876490764	-0.367029915207589	-0.044025886616958	4
Lpar3	0.604876285115143	-0.321961363204066	-0.729281310946517	0.149165456535304	-0.27510481115065	0.396873409480804	0.580060658670226	0.0605584889561953	-1.90781292345733	-1.61811943994228	0.335558385473229	-0.585390173243488	0.809965488077453	1.64262630372798	0.143577060168832	4
Lcp1	-1.006964192704	0.125627468177375	0.0729069896395617	0.271921584493769	-0.425509489754023	-0.219694276448836	-0.476516185554089	-0.215458023746811	-1.23926477603454	-0.26929737949877	-1.01833574027771	1.50731479534288	0.746415629226184	2.24641757348791	0.850393962376853	4
Kifc1	0.740772383332317	-0.140799758138953	0.0977459202764106	-0.789586836363737	0.391017695369344	-0.0158815753351025	-0.229407635561628	0.0719887976507649	-1.02176768391617	0.265602621018226	-2.17529398573586	1.01897112914043	-0.0396941326344337	-0.795593920174898	0.209022564495549	4
Kdf1	-1.1569803814261	-0.0653922174102906	-0.147552318527717	0.394871457209953	0.468400058173836	-0.30505798194286	-0.44955950598587	-0.212317297695721	0.741169484280804	0.626211395407751	-1.6990846403983	-1.90644209810614	1.19084802887418	2.43507299225987	0.962841590108989	4
Itih5	1.0428420989895	-0.19344748830683	0.11983660341697	0.0420143351098708	-0.0474583576824793	-0.217740374428075	0.015019221560831	0.262927857127995	-1.9762738374805	0.458413057574195	0.162948109737878	-0.174105281097325	-0.766135303159754	0.073327146151025	1.07472815314484	4
Irx4	1.16196340983948	-0.205963960171176	0.188974651243656	0.246012534360259	0.0206765619690951	0.300831692228996	0.35918478063559	-0.107444842738451	-2.34449416921275	0.805461781578561	1.06312165387405	0.0845184383774317	1.17940779401603	1.95393081727672	-0.489352144123839	4
Ints6l	-0.671211377434104	0.271357396913791	0.184075074783398	0.068700783187339	-0.876408211090732	-0.0433207059024909	-0.238065861378403	-0.113282461974629	-1.78429412247069	-0.45321390769616	-0.171496110248563	2.06940946755926	0.0981076309172387	0.748092387254644	0.29803375667481	4
Inpp5d	0.844135284667188	-0.163687374442978	0.0521340470661614	-0.569285916994782	0.249903278423021	0.808145473256568	-0.186640504140566	0.517561424792838	-1.35360736184316	0.161429323671631	-1.7872107625309	0.742103862537376	2.30170442731055	-0.737592949464733	1.71244811758044	4
Igdcc3	0.854566834091253	-0.122616648755226	-0.291000812111709	0.129760119169672	0.74707777332366	0.318588391165915	0.258105342609458	0.128239605682671	-1.02650471127048	-0.912198110335258	0.41240179427015	2.24591095663009	0.918594699118392	1.03262308976209	0.429547975330865	4
Hoxa9	-0.976596317634409	0.1134745885006	-0.16256851591775	0.282016939737438	-0.637873837965522	-0.351983327437197	-0.26770443832933	-0.179487759571096	-1.0856233354288	0.582371960735039	-1.02429146671829	2.19144490708492	1.1598054076145	1.22396629246442	0.68705797905288	4
Hoxa7	-1.2249787696266	0.0222277701757878	0.206827398930148	0.285672819258423	-0.0775703436588616	-0.315303647171292	-0.391852381084478	0.0426232564185011	-0.266741095603719	-0.929363401083639	-1.3014598041228	0.334275819212675	1.30318331409167	2.2472420659055	-0.204653255390956	4
Hmgn5	-1.04398664470971	0.145800277725415	-0.809820566248925	0.232638574640216	-0.302810178321893	-0.130692490454698	-0.0812023792470609	-0.559479430501391	-1.49114118392608	3.10122073036536	-0.90325411319589	1.11210577584109	0.460355706781662	0.396883003881176	2.28940451891778	4
Hilpda	0.784623343065194	0.0661159236802897	-0.0271288765501934	-0.309682885692887	0.385392699388124	0.474054359591778	0.586626925273757	-0.224717246605241	0.508197781922929	-0.0780803888201841	-0.90367383186853	1.0637642536533	1.25498149996353	2.15487469332052	-0.691100326429442	4
Havcr1	-1.52465260583065	0.163330950569638	-0.186257918406545	0.112854016774513	-0.284124947090474	-0.228688645038595	-0.0908526364403314	0.250078194142011	-2.43952268515451	1.04168060682164	-0.639913390984485	1.5239157325128	1.17642286288829	0.648495906008194	-1.49448029637782	4
Gstm6	-1.13165419142417	0.154862898382971	0.0830590398685148	-0.192178333178184	0.157675114765975	0.0155930393519396	0.096892930478283	-0.605257512519215	-1.7168272204887	-0.344785962917137	0.808819168606067	-0.627707873966681	-0.059537756509467	-0.513339438471916	2.68471008110322	4
Gstm3	-1.32047055174585	0.144722912497552	-0.0198875183169193	-0.305513302626791	-0.130349108909738	-0.141905888420767	-0.207204891563085	-0.375903740643089	-1.8721105266056	0.0963292649671723	1.50034840860162	0.605504634140212	0.632232899822683	1.28093628432162	1.94557884940401	4
Grik3	0.81613420988382	-0.186655851959234	0.418760648312743	0.130621020433205	0.620551176187337	0.29443630185903	0.171834492169234	0.111575865956536	-1.49234303787378	1.25365021514804	0.39646780961115	1.78163965326999	0.810776012565173	0.656554421029809	0.356923643237114	4
Gpx1	0.796248925274528	-0.191685226597241	-0.232086102184924	-0.456091469153751	-0.0439922774953653	-0.011267915991592	0.105225275543183	0.132614833518233	-1.49521268468407	-0.677870801219849	-1.35062282543697	-0.123227032379902	-0.0302719511559062	0.392254319385426	0.413889522225564	4
Gpr158	0.656354595634077	-0.340828285551612	-0.0856842380205662	-0.0549310505996681	0.383955791597295	-0.326288724731734	-0.118531544015848	0.117421339596656	-2.1914906968556	-0.2062948578843	-0.134087938044372	0.886544291468889	-0.72258435017974	-0.364226278003239	0.302084908724596	4
Glod5	0.609694937084002	-0.21019993077702	-0.186568463810445	-0.428886415690271	0.665743399061578	0.330048849537471	-0.0499880194092173	-0.160712835778023	-1.2554823982072	-0.417253278481966	-0.97249674450239	1.42790772153651	0.678951522141797	-0.142684672318442	-0.384066671431105	4
Glipr1	0.971892922032529	-0.184931130237483	-0.0019837168344131	0.0317832945447257	0.481403707482744	-0.248975529149545	-0.0319304623441925	0.287871311550313	-1.76073466345322	-0.00707207783245884	0.114881635209238	1.64591928694172	-0.81643767591191	-0.145285552784636	1.09663038355563	4
Gjb4	0.469404527482644	-0.30959448025152	-0.113723630346564	-0.903234584027351	0.823511999361224	-0.0410314908273296	-0.00600772738641367	-0.0820166942465083	-1.42365892202554	-0.195815435403214	-1.57681632920429	1.35987155689673	-0.0649849105254202	-0.0132025036216668	-0.150901307727994	4
Fut1	-1.53508330051216	-0.00455518207927405	0.0904315822707841	0.0636584919753676	-0.597886435237421	-0.548072434142354	-0.138486069171049	-0.0837318240895221	0.0685019854889446	-0.509214791519388	-0.363430666178264	3.22872704806413	2.83868930129503	0.995260663190182	0.503809054276901	4
Fubp1	0.568004968407366	-0.231044966889567	-0.133377632983847	-0.796230797335915	0.156650023662948	0.216199971221706	0.333168115285017	0.20081313454801	-1.28562443381691	-0.277897137867766	-1.68199376985627	0.313013655015111	0.41433891147421	0.885960522067544	0.447082549043285	4
Foxg1	-1.01954331077938	0.169536367754883	-0.728987051104544	0.412559563206171	-0.811383596242669	-0.414501367115704	0.0905933267025295	-0.167206660230518	-1.69330045438282	2.72630491897931	-1.5643200612395	2.91013132189094	1.4258689152962	-0.432414940675658	0.668194229262545	4
Fgfr1	0.843807740963708	-0.130930346597473	-0.183252917963501	-0.239958491939817	0.556890352086606	0.448353878072592	0.238620722262553	0.307967552449181	-1.08230407530829	-0.567209292763183	-0.753031087743337	1.65308004579658	1.27647522544546	0.94264998487772	1.0185724734688	4
Fgf15	0.783758167915717	-0.280667109523072	0.00998439382101833	0.299499878913164	0.342354071658951	-0.201821292442255	-0.0155162208525176	0.357788938558258	-2.15495930338147	0.0287046804277176	0.872995505207691	0.943926680094719	-0.533699772000925	-0.0569333627723183	1.09913859582717	4
Fcgbp	-0.527742864857489	0.194705051388876	-0.0551338935469401	0.254485234046448	-0.178479817760673	-1.1485981788602	0.0339524840393634	-0.2070460981345	-1.00661885336781	0.106730849761639	-0.499480152202776	0.331353962550926	2.04521254551852	-0.0838866261558516	0.428285024857815	4
Fam83e	1.05617720183847	-0.169157532296822	-0.118030333503922	-0.198958559115172	0.0166481866659737	0.542254836018044	-0.327395022644543	0.326636183893046	-1.75022386251001	-0.457276998550431	-0.781506676306455	0.0618563671152393	1.93236061438628	-1.6188539345572	1.35221126754824	4
Fam214a	0.559261499444239	-0.171005851966419	0.781477389407967	-0.520410177130741	0.148619987255383	0.476124263050941	0.679785049253161	0.144954540470657	-0.936895960190494	1.603172569014	-1.08241544464812	0.292396942395531	0.89842781821422	1.77985791939254	0.31775340629973	4
Epha4	0.851639224924927	-0.204940130314137	-0.549861073131407	-0.425170746269639	0.599919931295164	0.464769651904071	-0.0586286002549611	0.803011040576402	-1.70981111128628	-1.71774053756682	-1.34664247338272	1.79733748207731	1.3354922514329	-0.233756655773867	2.68052980828709	4
Efnb3	-0.721057943630512	0.181906588009351	-0.678778938003138	-0.203410506259893	-1.03911308061459	-0.901655771196986	-0.456066440701622	-0.389185087652362	-1.28494359704893	1.79534310110676	0.545477476945486	2.63580733328151	2.19360732102212	1.53956165433959	1.09994210136693	4
Dsp	-1.72502379219627	0.0924007328971457	0.129818472062603	0.0220122951439409	-0.106872593997166	-0.155045972774893	-0.131124814709473	-0.328638082403499	-1.56147838324948	-0.82144883149298	-0.141219182579363	0.648548000107787	0.902409240986453	1.05895810989607	2.22206339881155	4
Dok3	1.20113091790846	-0.13712145870852	0.0336759109309469	-0.234843104193783	0.283816731523437	-0.252100894255506	0.135551098670447	0.0895106735485619	-1.61347128922105	0.148374282497593	-1.04906267439999	1.19924806081069	-1.02167481242232	0.762240801095829	0.421413689935711	4
Dmpk	1.19885212552611	-0.163687374442978	0.121109649638967	-0.173845433411014	0.345468310353881	0.175842227316976	-0.0253992865013521	0.292103578670433	-1.92241112573949	0.532590356930477	-0.775107932218384	1.45698311216675	0.711273696033383	-0.142556143559268	1.37260622430429	4
Dhrs7	-1.13249358272015	0.142186492047783	-0.0581367555295765	-0.289942589341514	-0.59915299543353	-0.62185174248809	-0.118779310259708	-0.542672156816391	-1.57746437631074	0.241510198262894	1.2211838143473	2.38700961872105	2.3761319816594	0.629760406257795	2.40888883074714	4
Ddr2	1.27780445340381	-0.0563574376591733	0.36120305431776	0.0612216362518227	0.388561576448913	0.247212394188134	0.360899748902944	-0.00100045807181875	-0.705474154449283	1.69303035544477	0.2909394454727	1.74664616339181	1.06581687584839	2.15898577593083	-0.00501079642082459	4
Cryge	-0.990244564562756	0.165355653985825	-0.207872748638239	-0.178295044559614	-0.322382164515012	-0.734323002470326	0.229378593140961	0.10605093535513	-1.60408355885564	0.755073031971428	0.656621375734064	1.12303724200908	2.45345193490773	-1.06339387804896	-0.411623763537068	4
Cpa2	1.51701662652099	-0.0728655028615013	0.0267917416696264	0.0204139877712208	0.529240067428071	0.442097170078896	-0.0763294279167078	-0.0889457499420548	-1.08287363032055	0.149087152913608	0.115173209037955	2.82438399095089	2.2628513737993	-0.542102177633266	-0.52888227283944	4
Cox8b	0.684407115987636	-0.292436087539838	-0.268458207052756	0.232560058779183	0.555785429262771	-0.575931265088704	-0.183461603324137	0.149557132749057	-1.96069911260261	-0.673969332279726	0.591947133153728	1.33814247964587	-1.32994330064683	-0.587839147463773	0.401203871741188	4
Col18a1	1.05966487965514	-0.0766525697831897	-0.460043099944703	-0.10151833660773	0.854296879850717	0.322745942279538	-0.106901717825215	0.206916470365373	-0.79572083736308	-1.78819960876159	-0.400079510925469	3.1846231323612	1.15392421216062	-0.530337123373137	0.859423195448501	4
Clca1	-1.37539749466778	0.117330680980706	0.0883764805231792	-0.107292728617819	-0.440907022070701	-0.434592031350196	-0.232093509451324	-0.592639994940895	-1.58090324613513	-0.445875762234809	0.548822358489691	2.13331962689736	2.01677728944168	1.49447972728371	3.19493961637799	4
Cd276	0.973514758697493	-0.189959702152713	0.19531339637831	0.176894090088691	0.502868734844808	0.482989478360143	0.124978868613072	0.15160190386876	-1.81162994580111	0.697466745292634	0.640455766439805	1.72217729450231	1.58645648498543	0.569610429426317	0.578483084056304	4
Cd1d2	-0.721637319143371	0.328112461698637	-0.407777920496087	0.278876180664402	0.513234977087757	0.149717155873777	-0.0344234572449205	-0.126697244471109	-2.31956838399954	1.07942289343275	-0.748451534396419	-1.30291449253152	-0.364534391264733	0.116298007415055	0.358368329788706	4
Casp7	-0.886996034769251	-0.141404279099988	0.145340831142368	0.0949162692556067	-1.01385220009098	-0.595571365337022	-0.580796366165476	-0.116583889514907	1.22871087295983	-0.47288795400964	-0.313109045810147	3.16356681090934	1.78239289276836	2.41181711441158	0.405325276192238	4
Casp14	-1.02311283892128	0.11732786628644	-0.10313771931691	0.0255033243646561	-0.713336466128002	-0.805452698299809	-0.127318495074787	-0.342927395040692	-1.17595357922948	0.387070427144978	-0.0970406296495122	2.56743019742751	2.78042720861936	0.609837090729952	1.37521051296919	4
Btbd11	0.970509430717573	-0.0842499407810009	-0.0737769362796877	0.404371371690342	0.877483505539105	0.107008525368688	0.469112955092117	0.129247729206206	-0.801004277275804	-0.26264510419841	1.45953138344737	2.99584545491736	0.350401610518742	2.13145412753314	0.49166144148322	4
Bmerb1	1.0795075357834	0.217360399927682	0.963811864849364	-0.507858106633603	0.754877316937986	0.609812553046766	0.0778694744291578	0.430851424939262	2.29864324982856	3.81651417891857	-2.03892543818068	2.86670324726162	2.22110961884965	0.393542577455768	1.82304202683493	4
Amh	1.1222888387817	-0.207796312165599	-0.117707950652658	-0.362941477219427	-0.131934515453412	0.299368825491751	-0.0404947764643021	-0.374668693341478	-2.28458831176026	-0.484573182885784	-1.51486706304139	-0.52088728301359	1.13359826292232	-0.212766110067226	-1.64814538305676	4
Aldh18a1	-1.02200599778019	0.131462844771592	-0.380446108230819	-0.115224203485784	-0.510850324361203	-0.421925194623161	0.0569868537244229	-0.195573157048405	-1.3162001665222	1.42624956137254	0.43795595489984	1.83665591745952	1.45491244352095	-0.272663451743059	0.783440754193154	4
Akr1c13	-1.2992462622206	0.189601338621381	1.09776275545389	-0.154134620773377	0.0556013356105607	-0.324309471920797	-0.17493541686655	-0.0643820591740561	-2.41322794785145	-5.23177311357284	0.744774761306828	-0.254130847306533	1.42167086574525	1.06406467124268	0.327868585927025	4
AI661453	-0.897597642224968	0.128927582350612	-0.438874595444649	-0.0741900900829896	-0.133036194698713	-0.373012932037788	-0.261671490503667	-0.49118593641156	-1.13368659893566	1.44501075255422	0.247662856789903	0.420080189864571	1.12967507386341	1.09960552953396	1.72810885424521	4
Afap1l2	-1.15764546879905	0.185092942691589	-0.161859480759698	0.0838037507519345	-0.130230411133471	-0.224362992615265	0.0687442426537388	-0.159112729812964	-2.09908926350218	0.68732581001756	-0.36080480233204	0.530357448052658	0.876344276791658	-0.372572427749126	0.721978012606782	4
Acp7	0.969823634727286	-0.194893643799401	0.201080029064048	-0.355885962471343	0.0761706646013659	0.214153493640527	0.233226085480027	-0.0808876725828897	-1.85163725455345	0.71533691356719	-1.28362125104442	0.259873019761424	0.700754478281105	1.05893350695439	-0.307481203171395	4
Aard	0.896564165385761	-0.152820544312971	-0.0207363402549317	-0.156441647788267	1.00104231021368	0.741690780106367	0.205761765628971	-0.263455537237083	-1.34223509452385	-0.0681965524964897	-0.521635374218676	3.15729015113079	2.24363502663375	0.863664081528831	-0.925831975916585	4
AA986860	-0.823695737311672	0.149733360440667	-0.0574877474294639	-0.0212275949997008	-0.342040451234446	-0.853024610036996	-0.191980942638919	-0.339875074792033	-1.20823346652685	0.173696490528741	0.0650280735547811	0.991117110007235	2.37069854831573	0.740327261607711	1.09731067270226	4
Tdrd3	-0.636517257476457	0.256493553260523	0.160184360295042	-0.249020598432326	-0.591366355201848	0.1449990000278	0.0246864692584883	-0.341960994197786	-1.59938164589825	-0.374006566778615	0.589493108091393	1.32418138907487	-0.311403252607569	-0.0735644456715731	0.853159483351268	4
Stmn3	0.866506752156746	-0.13597386815374	0.232436182741386	-0.0322783547866595	0.41597970391321	-0.01716657505878	0.183035633530683	0.403842662052516	-1.15423137312678	0.738796142588594	-0.10401994474393	1.26801612713426	-0.0501884244713272	0.74251700083532	1.37160044043622	4
Slc47a2	-1.12837074039434	0.0882086823573689	-0.0907453411409054	0.12631600924934	0.283436467843286	-0.258939189309161	0.0118225189993506	-0.340194026940763	-0.975053895503513	0.375599570636123	-0.530082527186228	-1.12509249479818	0.985819840288838	-0.0624540548595563	1.50460315694545	4
Sema3b	1.29501022925063	-0.114494162796873	0.101971302472457	-0.0495917087083272	0.240813909470611	-0.153661840958072	0.094915549503444	0.107571745179784	-1.45251964790013	0.484395498919514	-0.238844666619892	1.09707280999104	-0.671409041396221	0.575452351484165	0.546027960151114	4
Olfr830	-0.692528464594061	0.177242603100322	0.216496957325637	0.0560568382697854	-0.642829168552475	0.0500535845107375	0.0592463672004694	-0.771318199237002	-1.20246160855171	-0.549969188517259	-0.144377495625879	1.56607979982722	-0.116955531607873	-0.192087081626411	2.0937010745198	4
Olfr1268-ps1	-0.64408814183772	0.256493553260523	0.177845118920328	0.229773646031343	0.0824645716131689	-0.541350143604361	-0.115740039983178	-0.441028422310074	-1.61840506332864	-0.420180784132509	-0.550400469704616	-0.186850126055015	1.17644469111148	0.34900185504545	1.11341059809917	4
Nabp1	0.569556227767748	-0.275768567291857	-0.264144921349671	-0.151478546918362	0.448069248615233	0.483525147722834	0.27981429873309	0.340860018822619	-1.53867479185906	-0.551858585573095	-0.320864013901932	0.89776450012094	0.929188071021671	0.746114211577396	0.76095002781249	4
Mtus2	-1.34892872495727	0.107291949056948	0.0263558468603881	0.155598242323206	-0.164960759278711	-0.261192647135875	-0.0267125302881681	-0.274345116313801	-1.41782166607053	-0.130411206209505	-0.780597159069993	0.782799129831641	1.18877018500252	0.168695242263567	1.45053998588018	4
Klf14	0.602917158420568	-0.273252644560216	0.437301720388592	0.325013434143932	-0.470561888513969	0.211445647223676	0.180374169680098	0.674498320407004	-1.61394038308652	0.967136475580922	0.728772930449059	-0.998056386819415	0.430134569024197	0.509132466716317	1.59397675877556	4
Gcdh	0.504680174729951	-0.326635661140047	0.0368757055444774	-0.0284709474958087	0.55260575412986	0.044343036639896	0.13621383714607	0.450183462030631	-1.6148988071608	0.068266166663175	-0.0534381533434159	0.981097867950492	0.0755074197430073	0.321837225579165	0.890531426313665	4
Cyp4a30-ps	0.953404868951763	-0.0936645949078691	0.0432945725861232	-0.176659425458474	-0.0426592675404513	0.119566309327695	0.186973835505761	0.394537845603763	-0.874819178962759	0.151411811544946	-0.626393807753979	-0.143077533321457	0.384622019555157	0.834558925733218	1.47438024390436	4
B3gat1	-1.02471547546872	0.155238734280865	-0.409710835996657	0.243695378744804	-0.116706587527261	0.122563354628079	-0.0777443190214368	-0.259587915962185	-1.55836382855262	1.54003176525087	-0.928718005189566	0.420706624026604	-0.423752124719114	0.372967305216566	1.04263244543092	4
Akt2-ps	0.955916547669676	-0.172063367940633	-0.210562864148168	-0.0729685297292114	0.255739509389745	-0.0615569997148232	0.136441690252069	0.654097678180628	-1.61129058737423	-0.738330301598569	-0.259411277178262	0.860000080194251	-0.198538793428836	0.61061275824265	2.45078975289236	4
Rasl11a	1.45497944920399	-0.0992589315847088	0.694516732598629	-0.25108092549625	0.541025411621891	0.232558769115842	-0.0943277556380221	-0.627423424180034	-1.41478982042062	3.70670911589719	-1.35863831090234	2.7692056415949	1.14166196803792	-0.642532595589739	-3.5781707102528	5
Sostdc1	0.879148081278393	-0.171005851966419	-0.210802324076543	0.213212465389135	-0.0735504377381439	-0.686537757576892	-0.00972225336613108	0.67870273201586	-1.47278202876019	-0.679808140331067	0.697120575681843	-0.227472017134317	-2.03645310715771	-0.040015456079441	2.33875699048584	5
Adgrb2	1.47060593656158	-0.130789833025214	-0.506295183388236	0.373172032477335	-0.134507094102139	0.433972720188448	-0.0772213590175585	-0.100356558386418	-1.88423805651704	-2.73117195387178	2.04097967293561	-0.695860507500675	2.15331070536257	-0.531658252026064	-0.578476262643893	5
Hoxd1	-1.06748810599197	0.0470211839863343	0.253683145938707	0.504049236809649	-0.71950313836886	0.0972253406420128	0.320650966999383	0.845658405296853	-0.491724759030705	-0.993352966441782	-2.00110226237591	2.70194448605349	-0.350179301918495	-1.60248658490568	-3.53835565268247	5
Olfr933	-0.950598771284435	0.100102758919299	-0.035592207088231	0.43050341479664	-0.260549857848319	0.632020545521129	0.171534060566644	-0.380909726193555	-0.932199287743939	0.124108378561089	-1.52197362337068	0.871302125666978	-2.02710572139006	-0.763389919391766	1.41926266810165	5
Sfrp5	1.45972839603952	-0.140799758138953	0.231350239653006	0.118983330214459	-0.466897420834937	0.315313247552421	-0.2782132493303	-0.383370714392578	-2.01344344892899	1.23877075409179	0.645938920350987	-2.39758611967979	1.55296700410344	-1.90129133404809	-2.19348394102292	5
Adamts8	1.2260074866968	0.0176402038113375	-0.00696122235462794	0.47010097477246	0.371050970599714	0.230322025813427	0.46947939707397	0.336215114691959	0.211866451034312	-0.0313059986301077	2.14347069648083	1.60032201093895	0.952744715060955	2.69468784998499	1.61567432768463	5
2810047C21Rik1	-2.19391212046007	-0.0204264390671986	1.13427767986573	-0.00456428299707031	0.314534035374006	-0.50548095075291	0.0112779641996556	0.442487806905564	0.439012980367921	-9.12825044801002	0.0372413201815469	-2.42754650589408	3.74172594671182	-0.115837384465886	-3.80508185666733	5
Aloxe3	-0.880337797145727	0.010680099025397	-0.421576489914636	-0.588841511806596	-0.568533717457352	0.131554060019958	-0.245428268145063	-0.579273786316105	-0.0921064617023911	1.36136526560682	1.92788464499376	1.76070362778918	-0.390752314250138	1.01151594977663	1.99883383913928	5
Arhgap27	-1.37241267762948	-0.0520045536989307	-0.0365395431558556	-0.160910264260526	-0.818956310148586	-0.0405542087947044	-0.0472789744268652	-0.583976754030205	0.699184135848097	0.183948719028697	0.821299854574304	3.95390416941739	0.18778833372497	0.303774680139532	3.14140369043374	5
Adh7	-1.83700348272854	-0.0488120045455463	0.314957298327003	-0.190324420616868	-0.421772261009367	0.0373432286994273	-0.137934099533679	-0.729277354584452	0.878419754054876	-2.12231864587776	1.30028266511677	2.72564115347986	-0.231456722164226	1.18626147774906	5.25105027570573	5
Alox5ap	1.54417306526699	0.0546565235451439	-0.0132348328814501	0.0946354433883188	0.747002129097367	-0.0781361375687992	-0.0362601061027929	0.614022006491615	0.826805674454886	-0.0749658324818744	0.543479379343448	4.05787343152789	-0.407095092106148	-0.262134297326844	3.71640792902749	5
Arl15	-1.13924760836983	-0.180000639393994	-0.232901579446451	-0.0614361104754959	-0.332882480543572	-0.419842566933842	-0.484785941725594	-0.40789197976311	2.00889688026077	0.973283795624545	0.260300567462253	1.33410419250703	1.61381054380721	2.58563338473854	1.82140598869812	5
Bach2	1.32720017019459	0.0327650913779772	-0.269730112251536	-0.0967916045307347	0.289121668345233	0.685937637512071	-0.0246928126164532	0.409859117933067	0.426003613737485	-1.31315138275227	-0.477757369291489	1.34988805512656	3.07163081917742	-0.153428413114145	2.13213401333938	5
BC049352	-1.49353277392794	-0.0358140966650002	0.170166949308066	-0.0257577281398504	-0.267511528863451	-0.117467680678065	-0.376660236958493	-0.20560843700384	0.524003550459312	-0.932263977956082	0.143072309919653	1.405522961715	0.591944657872567	2.63368200403996	1.20364705466579	5
Atp6v0c-ps1	1.03793144212022	0.134449286455156	0.19223403164419	-0.576672297658517	-0.499745849726473	-0.176514409773638	0.0816774094892873	0.269997464270102	1.3670759430937	0.73189347622864	-2.22603010813334	-1.82472973317507	-0.618154147530746	0.396889333316747	1.09842857501106	5
Adgrd1	-1.58921991762081	-0.173524645540628	-0.217586470106387	0.0633567490861053	0.319460487836304	-0.954133633136128	0.0175008762034558	-0.238714200902951	2.70153523564956	1.26842507724298	-0.374464076690041	-1.78600156179444	5.11612514034229	-0.130209477420577	1.4869820418397	5
Arhgap8	-1.05580913286748	-0.183214563904655	0.0119435328896569	0.132582939586558	-0.0105176192199506	-1.36734401461241	-0.091712880347615	-0.595855771319398	1.89500726183351	-0.0462559023724163	-0.520602602556626	0.0390646144459404	4.87092186069635	0.453330095020519	2.46586918352553	5
AY074887	0.412563583643159	0.177242603100322	0.134376954999737	-1.5927587948108	0.00303770635851667	0.217862930167895	0.441916101114005	0.364519950100646	0.716348707353429	0.203359572388614	-2.44384793647539	0.0044087692147589	0.303264926418341	0.853551087223872	0.589461794096444	5
Bhlhe22	1.29005886720249	0.0821349136606779	-0.265882729692445	0.33060752653337	0.0479455155309236	0.439301986297184	0.450042014177872	0.30282485018721	1.03801302758316	-1.25819684124013	1.58619121879699	0.217589635832771	1.91214423979536	2.71807472236749	1.53124438044931	5
Bspry	-0.941712669056419	-0.174919856427359	0.0547049514073652	0.646968609481816	-0.0599854248652566	0.203026341508315	0.493573622217648	-0.58916350080688	1.61370073313152	-0.188970487393828	-2.26586952960307	0.198721490876786	-0.645087692727097	-2.17605144639668	2.17469179456691	5
Ankrd34b	-1.2302859387484	0.0991411262518718	0.191034962363145	0.296315228430887	0.393112063184152	-0.212860786519932	0.492821303954049	0.0418867689860221	-1.19488299246532	-0.862120259599095	-1.35579275444528	-1.7013870219573	0.883587731878064	-2.838535549405	-0.201988382088214	5
Atp6v0d2	1.16745627351748	-0.0512830829539176	-0.166197612935515	-0.469892379944943	-0.0336982421968134	-0.149756222347258	0.224419940414483	-0.448240004662622	-0.586516480392037	-0.711728470133572	-2.04019792831049	-0.138397598744255	-0.589893287065091	1.22659409546009	-2.05113717490072	5
Cblc	-1.10155090966671	-0.0735511257122964	0.239598817007126	0.585649096409895	0.289393198075677	-0.394889503851576	0.0979338647354373	-0.586728689269548	0.793705461147248	-0.968140027732039	-2.39924902881955	-1.12143363337399	1.46766898993714	-0.505052203822506	2.53329267002529	5
Cby3	-1.43088518759767	-0.0502741930484898	-0.225479319750634	-0.3789537403755	-0.686937676025924	-0.435881213484563	0.136804327841599	-0.620390527479547	0.704718004745958	1.18347867641753	2.01662089427368	3.4578233988676	2.10436414552735	-0.916438716320729	3.47947255008601	5
Cd180	-0.941285394033432	0.0576443782986331	0.212496752898109	-1.3958145985324	-0.0718502356789515	-0.379721469520982	-0.503460681302383	-0.163239936823361	-0.531549544577207	-0.733706812225872	4.88632481086172	0.237919589134338	1.20596423185959	2.21863409488678	0.602269966147639	5
Cd209e	1.25782502709767	0.194272784251587	-0.163038172068765	-0.513979396195574	0.00747488179036658	0.280925229065026	0.0721804672822768	0.521699028472305	2.3938540418405	-0.752243532795373	-2.4043584718286	0.033075410664514	1.19222693632336	0.425048731806563	2.5720755928318	5
Adssl1	-1.30316967531135	-0.125007060529617	-0.204866481312182	-0.23188692396752	-0.0271486163275624	-0.335438463161875	-0.571117417863511	-0.231395772059905	1.59588274657371	0.979311393430256	1.12385556823785	0.124459871938169	1.47489729613868	3.48437729093818	1.18195203717605	5
Fhad1	-1.27785984246512	-0.0585195788434961	0.158302338527699	0.0402355004564507	-0.0529626384760361	-0.969241062325175	-0.228484741087204	-0.213398285048772	0.732571274710389	-0.742026621133732	-0.191216738600142	0.23808581396131	4.17890965112955	1.3669078197571	1.0688521027119	5
Hmgcll1	0.82556042592373	0.151476446977347	-0.116264613386889	-0.103589645957587	0.230038753090942	1.26786283020938	0.485851515831104	0.114579138714632	1.22506588833107	-0.352083239684444	-0.318052264362316	0.668083207425353	3.53158034182647	1.87780820455944	0.370764281302053	5
Ano3	0.878538259881392	-0.0325883408701894	0.182086270819571	0.0404793729124518	-0.102813168882874	0.138394916689714	0.72237188756072	-0.194168598430836	-0.280471282805743	0.586795553878765	0.132259760581755	-0.317753328853593	0.41023128038252	2.97112086735499	-0.668625820609554	5
Arl13b	-1.04065565220111	0.0646033620742371	0.260464031518445	-0.386054735029503	-0.794489301977061	0.0668990791902315	0.514288686429041	-0.537754426531084	-0.658608965572427	-0.994268634533469	1.49413282703899	2.90854498681339	-0.234895740694077	-2.50560623895809	2.19348419758894	5
Atp13a4	0.64945681052801	-0.116088354242842	0.0786324523390003	0.15392731384581	-0.506877142806883	1.51209840222851	0.0460039796080363	-0.19530059163396	-0.738591662265725	0.187327280891842	0.371791316904029	-1.15806694953081	3.31343369437236	0.13987641130331	-0.497161286230613	5
Atp6v1h	-0.991493076540918	0.0874370082607996	-0.442690069560105	-0.151646278066924	-0.286834861193895	0.119120895565293	-0.704968122142063	-0.20317712399654	-0.849279118983419	1.61004642684222	0.559183976654951	1.00046592977207	-0.398497489906271	3.27233659265704	0.789601497081699	5
Capn11	-1.42327775534486	-0.146620824197374	-0.0893458332445846	-0.337334744194633	0.121347621482967	-1.37808763868588	0.238862153105233	-0.219052296073986	2.04432899906248	0.466458378957331	1.78559932293916	-0.607577404575518	6.61781242384448	-1.59160688164176	1.22202739002791	5
Card6	-1.2644545364787	-0.295193161802993	-0.111118221605988	0.0458721238016607	-0.460002602765441	-0.543744922998702	-0.285598586440408	-0.660390943140504	3.65657918429876	0.515391716856391	-0.215717482486049	2.04618168131241	2.31977780128082	1.69066700181035	3.27301349573147	5
Cda	0.990455558537666	-0.0771025163073417	-0.52256499899586	-0.00813052325343033	-0.0489123607642722	0.0452714048846716	0.59823776812251	-0.0272425065308807	-0.748116126375304	-1.89855964209388	-0.0299493062338655	-0.170425392418157	0.151288849414079	2.77400746204185	-0.10576099449861	5
Cebpb	-1.37369388169937	-0.13597386815374	-1.12028656991942	0.0687171980554073	-0.246616024185678	0.0822066212528222	-0.430075557453233	0.616597347577504	1.8298306059165	5.64505304320441	-0.351065929215347	1.19176860449498	-0.38101731926584	2.76588123998885	-3.31997707436396	5
Chst11	-1.49625857314619	-0.171005851966419	-0.690332557809312	0.456015825090121	-0.290149756309176	-0.621141755216127	0.230899084233674	-0.249618727278551	2.50658880322375	3.78890696584407	-2.53758058399684	1.52724793415168	3.13577816094045	-1.61743808889886	1.46395350895389	5
Clcnkb	-1.65203516582071	-0.164682984425939	-0.0511415482057043	0.00719439847545201	0.122574480159419	-0.848908156615336	-0.204641141979826	-0.47897941679683	2.66522260097145	0.309914640079742	-0.0442025223765925	-0.712360831390732	4.7318170901137	1.58274533477241	3.10155585831354	5
Col24a1	-0.8653385397055	-0.0547842857685607	-0.304750323097248	0.00233681579700433	-0.457792435719999	-1.0494506819624	0.336555136665101	0.0478760626767893	0.464416371968475	0.967340018182019	-0.00752044956183698	1.39359103280009	3.06405131879567	-1.36345583076962	-0.162385759859817	5
Tmem56	2.716776229042	-0.0327432910885272	0.0768238279000291	0.266057254956437	-0.11015536917117	0.474339884439546	0.0667640215215574	0.104462549907687	-0.871448383485959	0.765594394685467	2.68820417493949	-1.0527862964558	4.34801933317393	0.849171013101684	1.11239226392156	5
Ctsm	1.00323636427016	-0.0535479030142733	1.11276909093663	0.0307527821755133	0.266423428325624	-0.566695977093138	0.681715973740924	0.0686032385691419	-0.526273139682382	4.0950315583674	0.114741613961815	0.940278189694098	-1.91823296307725	3.20188360046767	0.269768571530759	5
Ctxn1	0.668211244426041	-0.0902442685638691	-1.42051737508073	-1.09856884180984	0.00133284476209584	-0.00771017437532887	-0.219811363533586	-0.403056281260089	-0.590743402141174	-3.48184363144513	-2.73007346183985	0.00313309839065222	-0.0173830481923163	-0.687642520587693	-1.0556572672201	5
Cygb	-0.711006517013546	-0.0795226416326	-0.211338069648057	0.0381451316902791	-0.381137375351874	-0.215236164011196	-0.772926188792507	-0.405363691571666	0.553898068511302	0.551188631166017	-0.10086627362753	0.953313635254644	0.516341199344968	2.57282595211363	1.12969679438953	5
Cyp7a1	-1.32950530207576	-0.174919856427359	0.510756367781496	0.276029531079222	-0.0426592675404513	0.756485018646447	-0.347688885242748	-0.134284276855896	2.27821473699784	-2.49087995064768	-1.3648310618846	0.199518950818808	-3.39342581817586	2.16411175979777	0.699775457769896	5
Dglucy	0.867963075837101	0.0125523030931304	0.035213254417955	0.114900960031356	0.185058758237384	1.56163373643463	0.0139810808946288	-0.0788611813309789	0.106730891872192	0.112113096628607	0.370901153687599	0.565056113781996	4.57328626794332	0.0568120947263214	-0.268292169454722	5
Dguok	-1.05891186104167	-0.095154651821549	-0.23537978271658	-0.413573667394078	-1.18621440315415	-0.0617095563280537	-0.354090574131922	-0.502780754835535	0.987086718488587	0.914277230424643	1.62871827219965	4.41879333538745	0.220475426459137	1.75538742434948	2.08680528148241	5
Dock2	-1.91222565937186	0.010680099025397	-0.406053998409091	-0.103303181497382	-0.18743820783106	-0.0978325536829048	-0.351996627243007	-0.169491052243279	-0.200069041715936	2.84820907821526	0.734659527515591	1.26089217363506	0.631205080490082	3.15120348045929	1.27036753346995	5
Dppa1	-1.1243621408224	-0.0757583593675078	0.330293774957986	-0.400299591688109	-0.187951486466603	-0.269609792169063	-0.616302294644587	-0.461558759132774	0.834453701961607	-1.3622459828211	1.67388122262664	0.743417299389581	1.02279790497737	3.24413413194216	2.03412051315825	5
Elf3	-1.24957260540479	-0.0311861345084164	-0.171756805293818	-0.654038802887175	-0.141235808803709	-1.00996554723106	0.00375403229480659	-0.197240042243523	0.381758323006756	0.787271233032071	3.03947298112798	0.62085045143595	4.25810149493747	-0.0219613131016053	0.966050992482459	5
Erbin	-0.7308615238425	0.0424785500533656	0.139449965219457	0.855384604279817	-0.556077684917485	0.205805965992871	0.214753493675177	-0.221219794758133	-0.304137697917628	-0.373854353952528	-2.32503666017768	1.42972085085185	-0.507505804302647	-0.734808447935795	0.633727499180479	5
Cacna1s	1.02762711591911	-0.284195499807746	-0.228221294003489	0.159648544966631	-0.408985620428199	0.0735984203351197	-0.185038959013536	-0.589546664064092	-2.86100240637481	-0.86028163613725	0.610146039878411	-1.47851004239778	0.255183155164351	-0.890220386750004	-2.37463689023031	5
Esrrg	1.77698320982663	-0.192502037531603	0.330700928950004	0.224394934029609	0.0107143137540506	-0.761999751835793	-0.0721851132333074	-0.179455316895514	-3.35107483105718	2.15559750706057	1.48296072408319	0.0669774129582843	-4.56863127675074	-0.600523172345378	-1.2499226068816	5
Fbxl8	-0.669497480964492	-0.216908070742001	0.324672422385372	0.94904466621279	-0.56083948669943	0.115165619106661	0.144125491224253	0.240005853797603	1.42262399605774	-0.797339504795567	-2.36302804875165	1.32089475240596	-0.260147554860849	-0.451740004215472	-0.629816813458551	5
Rasal3	-2.51521645835238	-0.106209189441096	-0.182427101617347	0.0161184615626396	-0.578338060220208	-0.321621097574367	-0.0943681793363067	0.00254130391073461	2.61699523333964	1.68311448600582	-0.150776004589072	5.11726402066217	2.72940416707933	1.11121922427004	-0.0250539057652442	5
Fgg	-1.14946076556517	0.0907061916523823	0.279711468039874	0.595234760260709	0.128640565370697	0.0888228522486051	0.246771683476342	-0.15398619764865	-1.02140165297426	-1.17937891243676	-2.54457768237676	-0.520178953535721	-0.344482228105727	-1.32797004802838	0.693776229757471	5
Filip1	6.54851938792265	-0.00845466511852141	0.191503608801807	0.0654885838621092	-0.745001801309871	-0.451228721716619	0.115287259444925	-0.177570226918124	-0.542381663696425	4.60011843933724	1.59493134613668	-17.1625227076998	-9.96983125547049	3.53446134963628	-4.55781544707572	5
Gabrr1	-1.60353239101427	-0.130473587853657	0.387858667651395	0.0241871753871774	-0.280759113489993	-0.621762617272975	-0.133357431654936	-0.177025495413527	2.04958442931184	-2.28139335246909	-0.144243471994168	1.58377062580462	3.36395593652813	1.0011375791724	1.11264603361413	5
Galnt7	-1.11085382141992	-0.112211265359199	-0.259692685328226	0.288692156244061	-0.983554130143608	0.295933860066534	-0.0716600269506212	-0.188308902857602	1.22112140519101	1.05819465619745	-1.19268339893515	3.8435794628997	-1.10917360657297	0.372677080229051	0.819919537310736	5
Gck	-1.58731237726264	-0.0766940645639126	-0.0377986082073926	-0.0656828681370796	-0.326542879539788	0.24231122950563	-0.414326283473205	-0.361011301976589	1.19258578492565	0.220083328226212	0.387746412216509	1.82340568824752	-1.2977286670381	3.07895747626157	2.24608749368025	5
Gdpd2	1.36688092425044	-0.0147222151647923	-0.234093672821723	-0.113114378266392	0.652861677756197	-0.673579063776114	0.0282295722493768	-0.0811830149958804	-0.197137531577039	-1.17373293679164	-0.575018439989532	3.13929800343788	-3.10647038008383	0.180648260484108	-0.434949992331899	5
Cblif	0.908952378077671	-0.130964583690627	0.231285096413253	-0.475894241357681	0.0812405656671211	-1.25272346614405	-0.0233454114782086	0.20270150342947	-1.16616624891306	0.771147956815846	-1.60873628141504	0.259773444684009	-3.84188443806238	-0.0993439598669823	0.722173534340578	5
Glns-ps1	1.25488427072795	-0.29439676750619	0.56942522969401	0.156336298643374	-0.363248177564089	-1.35582692703959	-0.205482945973483	-0.885574771102683	-3.61911333706638	2.62113454879547	0.729620080238841	-1.60356956219077	-5.74058147179991	-1.20719732096716	-4.35584462495211	5
Gng12	-1.68646708749796	-0.227425369261321	0.459500533557031	0.279454117626302	-0.435677396217736	-0.0278047065297026	-0.0779186107424495	-0.0436991797756352	3.757355171754	-2.8425808345047	-1.75275679670634	2.58477999004645	0.158213719289555	0.615202192392512	0.288864800385652	5
Gngt2	-0.623702438687089	-0.0735511257122964	-0.853712292271418	-0.0971484136039141	-0.272990539586166	-0.476300047429032	-0.486730748724314	-1.41197922349673	0.449399140223651	1.95316039953624	0.225344224619561	0.598970900086943	1.00231913470979	1.42123216949911	3.45182855531405	5
Acy3	-0.892055116964121	0.0296878980718326	0.11699894189674	0.0450159943340586	0.118039281755165	-0.73865444074014	-0.340804895605877	-1.28680861833586	-0.259439805452925	-0.382844626969566	-0.149345387099455	-0.370423841569714	2.22321240101491	1.42329956697715	4.49934316698212	5
Mitf	-2.03373291893984	-0.045207643111513	0.0015065371193146	-0.280960451574299	-0.468052867003633	-0.0978821540005868	0.0246841293320988	-0.590598949181522	0.900681526413002	-0.0112388710547968	2.12506582599092	3.34864811101296	0.671653667738605	-0.235023091873877	4.70793065059875	5
Olfr137	-1.29964800877618	-0.0535479030142733	0.482747605007857	-0.954812972180506	-0.154248618376557	-0.315058432540981	-0.071558632254256	-1.02753002030846	0.681763403341322	-2.30141429888533	4.6150598035907	0.705225021638123	1.3815442769615	0.43539815114227	5.23436174675573	5
Bhlhe40	-1.45780042932252	-0.222057888389044	-0.727829274565805	-0.0423587263763452	-0.843620587258203	-0.76218230394106	-0.133250485742419	-0.68892920595206	3.17124467110095	3.89203311682984	0.229654121500543	4.3263926057567	3.74890892106325	0.909422465548402	3.93655332404395	5
Ccr7	-0.983169236831429	0.0661159236802897	-0.352983759765756	0.405696519313695	-0.573418645741042	0.20453662264279	-0.311110086344178	-0.959121414024254	-0.636795259570905	1.27301036349073	-1.48341559176407	1.98326513035493	-0.678496038013779	1.43199392733694	3.69611382471895	5
Ckmt1	-1.20131478533943	-0.0710940823007204	-0.946319653977343	0.307666620541769	-0.260367152666421	-0.781200419232817	-0.103193354401783	-0.560792900381117	0.836672983830714	4.17007259726021	-1.37458145413315	1.10033189112156	3.16641069912156	0.580373208206558	2.64060108689629	5
Pde4b	-1.18187711163026	-0.108897860135154	0.187679196028594	0.188804571983754	-0.308143966476826	-1.026063162489	-0.0408239665544149	-0.319942669251738	1.26083175694156	-0.813649552638104	-0.829885364291916	1.28116974769819	4.09161132937147	0.225884445077253	1.48213565333215	5
Prr29	-1.29859758991259	-0.0766525697831897	-0.325628398832164	0.0457374185020621	-0.111166134803003	-1.12400862330749	0.0605057109342115	-0.493841381485609	0.975139576182999	1.55112143618042	-0.220891761165382	0.507841026152441	4.92484073136718	-0.367849156493896	2.51365424548606	5
St3gal1	-1.11971461565447	-0.0208923950114159	0.713106551603111	-0.0433763987672693	0.062397738712149	-1.14449967729311	0.0613686316323457	-0.109692477624269	0.229171731739614	-2.92894156429142	0.180631761264153	-0.245785853356131	4.32385355183069	-0.321701133099987	0.481423916587563	5
Tomm22	0.879634413198461	-0.0771497109575269	-0.513028221020492	-0.671642195221346	0.537544409119249	0.320206562602261	-0.0454931722715819	0.428637749148534	-0.664816800414825	-1.65535978682237	-2.19721958085416	1.66340209901118	0.950343031291836	-0.18734721301217	1.47786953252914	5
Zfp419	-1.14175112168971	0.152717531026539	0.183716817517177	-0.242638251282824	-0.36395540082573	0.0854815891373187	-0.00675721566019367	0.530383968018327	-1.70814924039174	-0.769430316539843	1.03030069058134	1.4618415433033	-0.329300195554469	0.0361191923485664	-2.37358781422695	5
Gstm5	-1.12746075357431	0.0581144375546934	-0.198339923070779	0.129473589738831	0.574221260946945	-0.664839626927428	0.281227338853831	-0.697015204438669	-0.641875712693133	0.820276948524209	-0.542895071585845	-2.2775157349739	2.52910164888944	-1.48442334013006	3.08025842120001	5
H2ac8	-1.25682590649591	0.0907061916523823	0.146814455291825	0.191127631465081	0.232679427376352	0.470829094797566	-0.323426676721847	0.260874524747678	-1.11680545944046	-0.6768506895867	-0.893371057648568	-1.02875934865211	-1.9965784102988	1.90304810370669	-1.28513947437536	5
H2bc9	-0.847512163254409	0.0986421639476982	0.0442456697798982	-0.277700511050782	0.284194283196775	0.171103581331839	0.0378430479290505	-1.12950314487083	-0.818981330586764	-0.13755160017289	0.875297917981298	-0.84730927748509	-0.48927496432739	-0.150151906669096	3.75212115231476	5
H2-M10.5-ps1	2.00655405872751	-0.0585195788434961	-0.289455493893577	0.13717594684133	0.0801623045919208	0.447829281238509	-0.218772441339042	-0.208634418433124	-1.15031697196278	-2.13050027706121	1.02367502508942	0.565850551171604	3.03187509393148	-2.05514411424304	-1.64089310001339	5
Ppp1r3e	-0.932947944180408	0.0661159236802897	-0.275594090942749	0.815770532396806	-0.306178857081736	0.201278977057632	0.0556187773745898	0.125449023278599	-0.604267104812156	0.943140179712933	-2.8304709516674	1.00487789765285	-0.633583389629019	-0.242928044187002	-0.458741642260442	5
Hist1h2bp	-0.805424440819819	0.407114772261209	0.182495399403473	-0.878446637786082	0.159284378961314	0.264988661656784	0.0445214867812852	0.364519950100646	-3.21223371744834	-0.539169924014148	2.63131878308066	-0.451313864336167	-0.720112003784084	-0.167877799156463	-1.15077276501801	5
Hist1h4n	-1.59521720583785	-0.0258730765099461	-0.294241903891536	-0.187760888593603	0.312504112374052	0.163939211212607	-0.400176743019667	-0.245610850699195	0.404327582386918	1.72176264309959	1.11393085529874	-1.75370381372165	-0.882369770110293	2.9886184572658	1.53571576723303	5
Hmgb1-ps2	1.88079138123837	0.145800277725415	0.168660067318845	-0.245984467834782	0.195370358047137	0.300952097893656	-0.00624135286266314	0.289138704078816	2.68636145984184	1.16359495280014	-1.72060661400638	1.29264711955958	1.90979149717569	-0.05495638614464	2.13152447995548	5
Hmgcs2	-1.46864967030682	-0.0168758060556165	-0.0871909358176735	-0.108898084536183	-0.0697238159509163	-0.620470303123869	-0.0941331402040416	-0.175091412489016	0.242799735194667	0.469719386069946	0.594801054222967	0.36023013790138	3.07458969124921	0.647231376035594	1.00792107705042	5
Hsf3	-1.7847079215261	0.0646033620742371	0.377981262516442	-0.459437510962428	-0.146156306338294	-0.190519552323334	-0.306293854875585	0.0864590105176274	-1.12950391953291	-2.47449372071625	3.04948764681752	0.91762533299772	1.14724099645034	2.55920006896723	-0.604812670527724	5
Hsh2d	-0.818717668149903	0.0352573488259908	0.515071916496204	0.335970758751211	1.24680911905493	-1.01708472702795	0.632461868355463	-0.340672214987558	-0.28278038805422	-1.54685985115883	-1.02298418454558	-3.59099513777794	2.80956607281851	-2.42419367140547	1.09323705993091	5
H3c4	-1.6886013298926	-0.00969112111734515	-0.286753769577934	0.509292196188046	0.214078222489593	0.585962033882897	-0.0705600109779998	-0.0248209195698913	0.160312216685004	1.77617272276703	-3.19836058836787	-1.2716872044314	-3.33844756292187	0.557807784070116	0.164281425586277	5
Igfbp4	-1.35275220322766	-0.13464238360569	-1.33616508435104	0.0727389261533158	-0.627086715711123	-0.274881364839078	-0.108860248823794	-0.831316443363125	1.7842902912154	6.63021027825031	-0.365947185941782	2.98419044209762	1.25461796759534	0.689423965907052	4.40786301655536	5
Rsph6a	1.72208098273128	-0.116596160221369	-0.673580012226065	0.343033923932582	-0.455547375363564	0.484241634967043	-0.258483870547776	-0.587878730357903	-1.96699515460798	-4.25492290705828	2.19696894800403	-2.7597376845333	2.81360840329026	-2.08394293655084	-3.96811990644649	5
Irf2	-1.36350501384498	9.05703830560167e-05	0.0712976707583913	0.253506921043063	-0.395431199865031	-0.205929398836917	0.361138138602457	-0.0916138148218239	-0.00120978561103757	-0.356599733895853	-1.28552295638328	1.89674241579836	0.947377454647739	-2.3053076862605	0.489622284060698	5
Rps12-ps1	1.06239042700003	-0.132363171151123	0.406794874953063	0.0849903867767795	0.685460761406241	-0.511734525497854	0.0165405484619014	-0.25229180799995	-1.3775798544976	1.58528939721376	0.33580505620423	2.56181304108821	-1.83432726711115	0.0822683635425488	-1.05058396129914	5
Hist1h2br	-3.95680252711012	-0.0582009423558381	-0.596810120798613	-0.57025140881078	0.268998757737481	0.139064583339751	-0.318175326404723	-0.0497367441222205	2.25600399268884	8.66222557779992	8.39158542412119	-3.74434049806665	-1.85655948897003	5.89399385163655	0.77137435627419	5
Emp3	1.70120650096703	-0.0905598088077738	0.428334202181426	-0.540139912456408	0.061483775969189	-0.408355777806487	0.214890631721349	-0.467111513890927	-1.50923893878233	2.67293698949244	-3.41740601912835	0.367957999883898	-2.34392490094542	1.7114858781147	-3.11473479668719	5
H2ac7	-1.37541950532389	-0.0163354620543516	-0.409743518871739	0.647725868427664	0.271261727240308	0.610881112325523	-0.22151704645185	0.267362505725063	0.220106097145337	2.06726525430844	-3.31329189068298	-1.31251533451443	-2.83491362252103	1.42639935873486	-1.441382186063	5
Kif21a	-1.41164811980135	0.0403452420326968	0.141006584878708	0.425661404657387	-0.102886081855768	0.107916577392851	0.139657989425473	-0.148321232352801	-0.557935827400973	-0.730154526330944	-2.23472457313014	0.510932780385217	-0.51399935205554	-0.922977349502198	0.820678862595884	5
Klhl34	0.943955962134376	0.0516502952250773	-0.294325033904565	-0.625553863320952	0.498714346319666	0.49765688913965	0.130702313516407	-0.357358560512461	0.477628257954053	-1.01912597325129	-2.19608791024708	1.65609131585681	1.58500161370814	0.57760881516374	-1.32220681884318	5
Krt7	-0.701543088978189	0.00352947167615287	-0.33663298728059	-0.0473489766859762	-0.654319218273735	-1.49694562382274	-0.376947988612496	-0.165732498013173	-0.0242565774423914	0.866283325824332	0.123537333981732	1.61482220034157	3.54330331109708	1.23803973810754	0.455727772408146	5
Lefty2	-1.33405558909614	-0.222057888389044	0.177711722081446	0.0877955203562741	-0.513482056634906	-1.06880957062671	0.0638618454429667	-0.241230652995792	2.90205476193998	-0.869638854922356	-0.435591664565884	2.40979380224906	4.81085442085319	-0.398854223174918	1.26139146403049	5
Wfdc8	-1.78025321518487	-0.20023245170923	0.00597041751844824	0.0323163941687235	-0.47319173230706	0.505103889496163	-0.0216658585257707	-0.877607388968025	3.49206014261032	-0.0389884001943197	-0.213962642104028	2.96346369508718	-3.03396415830225	0.180574526827417	6.12386373603022	5
Lgals3bp	-0.950313599422058	0.103941498305793	-0.180649842463797	-0.100313460317081	-0.193039756530763	0.177563875214783	-0.659956062573858	-0.262313441616406	-0.967656878472997	0.629728668285734	0.354535258818575	0.645348626100345	-0.569337137261697	2.93616711877772	0.977081877868475	5
Lsmem1	0.627735977635223	-0.299832883683213	0.619992037325038	0.403858678381407	0.582456516361905	-0.94193756047068	-0.423912005566938	0.339153622452473	-1.84383371912396	1.42761816581356	0.94284372847734	1.28623763569039	-1.99501924596098	-1.24580921905212	0.834481953200151	5
Lta	1.06616914070778	-0.180000639393994	0.13253339589328	0.58607450627303	-0.376586530625825	0.35461599060767	-0.170756945205306	0.290991836447024	-1.88003366859195	0.518322865156591	2.32387206377093	-1.41244509585648	1.27565248014681	-0.852321195663404	1.21604706000278	5
Ltbr	-0.767652771242202	-0.173524645540628	-0.211949746970793	-0.209886961421469	-0.24524044500427	-0.802801206307479	-0.0852743792969816	-1.26785619201787	1.30494275037753	0.59682452078367	0.599216217684066	0.662273842052052	2.07931742417881	0.306465924350875	3.81485720771466	5
Macroh2a1	-1.09536968907115	-0.137895171413813	-0.306937230696149	0.283596239814861	-0.307954799323506	0.10622618016745	-0.53124436024613	-0.337976207720881	1.4797053670393	1.23327299809721	-1.15529917696158	1.18666567454941	-0.392590908564472	2.72429325635261	1.45107652486996	5
Mcrip1	-0.872228631905159	-0.273236111438422	-0.128510228558002	0.096394695803647	-0.398937567892935	-0.297113260285102	-0.292630837795722	-1.1207342234714	2.33471517339711	0.411165785401274	-0.312691987279993	1.22409735314991	0.874380227249714	1.1949486233304	3.83156715239967	5
Mup-ps16	0.963099325667229	0.227379656998228	0.309254568285661	-0.368716658919301	-0.529871888393314	0.0128964939835125	0.664996250368134	-0.243043439746515	2.14530061264385	1.09253695527982	-1.32067852274224	-1.79524052150591	0.0419073976530442	2.99839661602226	-0.917483896738545	5
Mx1	1.19400020140144	-0.227425369261321	-0.0945540753788447	-0.0496790088236605	0.0984955158800398	-0.784385884812246	-0.205266078012108	-0.0813353593581109	-2.66016625232032	-0.414127037548677	-0.220602585985522	0.413715263224268	-3.15996392258978	-1.14741464376441	-0.380651248427171	5
Mycs	4.52586075051515	0.0615049924597821	-0.612203636162098	-0.160857673729093	-0.183434674937616	-0.193542414346141	0.0323331899292503	-0.0253272584464534	2.72694907846345	-10.1635639914558	-2.70754852046949	-2.92054099358476	-2.95546143284894	0.685091445721455	-0.449296296056906	5
Myoz1	3.10156635249343	0.147688617305122	0.533431962785426	0.137835813366438	0.16644622267311	-0.532995963702977	0.13088055697596	0.219975946033311	4.48738748189585	6.06888690977246	1.58992422508479	1.81608304849371	-5.57767173727838	1.90044372865783	2.67423605174846	5
Naa11	-0.986674436925525	0.0483313727078052	-0.261949764290856	-0.203723435866405	0.557158842506546	-0.913821336906601	-0.371388000004728	-0.114555644351191	-0.467163041889681	0.948070911810576	0.747563597418736	-1.93389810737796	3.04216751925623	1.71553880980108	0.443030716041765	5
Nbl1	1.19981859730762	-0.0906498281158043	-0.014220999385047	0.29991017434972	-0.134507094102139	0.288571817787871	0.217436144511031	-0.84003545176837	-1.06548672998826	-0.0625885139861578	1.33825866863619	-0.567729503379622	1.16820069116491	1.2213668596823	-3.95054190354783	5
Nlrp9a	0.668104308181102	0.101532891400022	0.564069708215127	-0.075468994088914	-0.317179797016419	0.0128964939835125	0.802256419439947	-0.0324482145363794	0.664532915527434	1.38237535795879	-0.187519359232785	-0.745470519578094	0.02907126209154	2.50932132226131	-0.0849725292829718	5
Nmi	1.14433923454966	0.107588069842197	0.160503956402957	-0.249589000876064	-0.731395200547159	0.502857247205431	0.402334918621806	-0.397539137381832	1.20610293841796	0.673735550402813	-1.06221763546039	-2.9443374223958	1.94154497976307	2.15546670447738	-1.78311005064063	5
Tnk1	-0.917273783318364	-0.258849409163467	-0.974391408653149	-0.47735706778195	-0.731927826406997	-0.778861269604219	-0.695960970492097	-0.178320084843987	2.32601028153718	3.2785465977234	1.62845444849876	2.36182613456509	2.41049948876035	2.98870238332494	0.641124999606981	5
Pla2g5	-0.987807545325128	-0.13464238360569	-0.236674213889764	0.0061410062496469	-0.24755169931448	-0.992539580785692	-0.285150586853616	-0.403749309549729	1.30292555318523	0.857575205294244	-0.0225603147913304	0.860238618736007	3.30802001282474	1.31869819784874	1.56324698757678	5
Srarp	-1.1110777547477	-0.0984918879605162	0.585603030842257	0.0289579924860096	-0.221270057758211	-0.926282058199232	-0.0780522887659695	-0.531236797730465	1.07203850862868	-2.38669378284633	-0.119659223504659	0.86486393266169	3.47244726456579	0.406002678676423	2.31353498524192	5
Olfr1020	-1.33863755457479	0.00815386823023825	0.865717838779376	-0.105435409069156	-0.0426592675404513	-0.161084145310517	-0.450183601584437	-0.213772206012977	-0.106928177440996	-4.25097259075876	0.52490748862196	0.200889428570475	0.727551526418406	2.82131436271388	1.12165090799113	5
Olfr1258	0.5640263855382	0.0118058009068844	-0.433982621759232	-0.0385396208192917	0.474789200272197	-0.0748544445588173	0.860117801294658	-1.13955825035385	0.0652319478695348	-0.8978849531634	-0.0808425744284208	0.942065147985351	-0.142450824600293	2.27120408631551	-2.51929728953597	5
Olfr263	1.62493079256782	-0.0677069506266926	0.209552569343665	-0.0872269918389603	0.133453473210909	-0.41845484080316	0.255246034865006	-0.0207167733302843	-1.07778862124918	1.2490412815278	-0.527131586717889	0.762861037322361	-2.29420076019582	1.94174715131611	-0.131947282922233	5
Olfr387-ps1	-0.644205004771972	-0.0280016403979572	-0.120180459572757	0.0584339723679063	-0.395878926085714	-1.35190496802477	0.203701547031441	-0.0396732297039741	0.176714847189169	0.283992511486958	-0.139998306427126	0.897154339955843	2.93844937508982	-0.614351928042977	0.100176330651576	5
Olfr464	-2.3418751103223	-0.0392120593908459	-0.345831565614552	0.027601355323657	0.4041572625669	-0.157902827423155	0.153538970280856	-0.551374950253087	0.899598771394018	2.97082654078315	-0.240396098786858	-3.32962100490058	1.24767534128137	-1.68337610547059	5.06120852776753	5
Olfr718-ps1	1.50876676609001	-0.109567705337896	0.421381612538288	-0.412935985408278	-0.186893524167626	-0.480660171195451	-0.235261349342148	-0.15283452156513	-1.61945970535239	2.33209707077317	-2.31706446642037	-0.991966594317329	-2.44685481109224	-1.66177222772588	-0.903830597778053	5
Ovol2	-1.18122205899155	-0.250917878410042	0.466326036697751	0.544920930386872	-0.148477146872971	-0.0872299384811342	0.0142450034421365	-0.310166283491947	2.90354543605489	-2.02055253435403	-2.39385761233013	0.61698108038572	0.347652269857145	-0.0787758160868188	1.43605013963648	5
Padi1	-1.47534836205579	-0.191056774082822	-0.387150000230669	-0.490018750614801	0.558096871958658	0.756485018646447	-0.433750714121618	-0.496458266705447	2.76135657222215	2.09518692981359	2.68868889971756	-2.89657549099327	-3.76567525890039	2.99594326984326	2.87091803927674	5
Pdia4	0.940294418209968	0.0516502952250773	0.0734550185608455	0.285834225842095	0.320954590777407	1.00784500641125	0.0684949033192883	0.18039796503668	0.475775568934447	0.253357791317447	0.999565745683519	1.06166655054117	3.19746324388738	0.30152332864366	0.66487340409502	5
Pgam2	-1.25049219819244	-0.108897860135154	-0.42073947226984	-0.259917750957139	-0.963115858295123	-1.1389382864912	-0.308403710317635	-0.638724994871027	1.33403063632722	1.9299372024862	1.20878817715144	4.23682186560628	4.80539545549825	1.80550786489063	3.13067774959729	5
Pla2g4c	1.48088082404929	0.125627468177375	0.250388422370781	0.162221844103216	0.50698845964108	-0.922931483145578	0.200532442474075	0.614941549044046	1.82251112407604	1.36013897874718	0.893434502972917	2.64118527686874	-4.61145021964187	1.39028410256438	3.56941805106866	5
Pla2g4d	-0.885468851414292	-0.0757583593675078	0.0630346801711444	0.103902867969872	-0.242408297048742	0.0533840929061192	-0.868619681895145	-0.394266429066447	0.657157275407637	-0.204739564665901	-0.34216383143811	0.755094754630192	-0.159489872351482	3.60082286690945	1.36837949097051	5
Scn4b	1.21942330484472	-0.0653922174102906	-0.124897498259035	-0.108448861801527	0.711870245368512	0.229564343081212	-0.468683883236712	-0.0575065369681083	-0.78117084479663	-0.558672331945576	-0.491827451926023	3.05376783121906	0.944510689915887	-2.67567471175402	-0.274862298945292	5
Plekhh3	-1.40098467961301	-0.147767181112504	-0.33870870370155	0.244323993464079	-0.662756825427462	-0.659957055226451	-0.0272776202655034	-0.30735451816331	2.02804153688766	1.74063886542949	-1.27301283110447	3.26639182163933	3.11958638694084	0.178911669830182	1.68778241025539	5
Prrg1	1.13486271873581	0.341574578078569	-0.59674072257974	-0.474106651050146	0.0812405656671211	-0.051824940062922	0.354448304930739	-0.068472217364667	3.79746990557981	-2.48415070002481	-2.00102564173842	0.324337341316984	-0.198440399264171	1.88319389172178	-0.30457986506654	5
Sdc1	0.923879764515954	-0.220176632455266	-0.31440858360133	0.636754090893385	-0.226656510097689	0.204524932032207	0.17689045722568	-0.186206299016086	-1.99274694032825	-1.06551307312788	2.18786477167268	-0.736655332367705	0.637543271109619	0.765100812662216	-0.674300205263644	5
Psors1c2	1.46081004946415	0.0536245405155533	-0.42067624536668	0.336486102877191	0.747672116675919	0.347002348808453	-0.240182390418664	0.166706487430242	0.767401781031508	-2.25419078694224	1.82807562016601	3.8422499786326	1.71030717142075	-1.64260717109467	0.954530296558362	5
Tm6sf1	0.78389886352539	-0.032179923707586	0.0401441200994588	0.0770209365732016	1.33603581860604	0.501799729764492	0.199673968347413	0.150513688151057	-0.247121491192904	0.115433246880104	0.224544337088921	3.6843325314514	1.3272062320885	0.732791271781673	0.462465671785874	5
Pts	-0.808505118714196	0.0330896326603086	0.27309362854305	-0.0213773987625128	-0.468044407408352	-0.377511835465734	-0.752371854251681	-0.0763852685489383	-0.262083808258387	-0.809922147816215	0.0642792659911315	1.3312220988983	1.02981994808072	2.84783037621672	0.242067147347447	5
Pyy	-0.941929458428748	-0.108897860135154	-0.112934528088053	0.303963917017891	0.210947428865302	-0.49877293080585	-0.42639762368027	0.512351992107866	1.00485453377429	0.390206100071336	-1.06481384308146	-0.698993762347762	1.58514578228277	1.88032083783506	-1.89160423323304	5
Slc52a3	1.11156992642512	-0.0987364904106264	-0.0934939394833015	0.501806755296807	0.307511188300831	0.503065240378334	-0.035184881529999	-0.219213218915615	-1.07517695072213	-0.381214298423542	2.07446718126586	1.20248147444379	1.88672695153191	-0.183101408560212	-0.955095934206376	5
Rbpj-ps3	1.83873955070964	-0.0392120593908459	0.522703888211487	-0.444928965786226	-0.298662616685933	-0.339466471129843	0.0537290653752834	-0.340183498676508	-0.706326239790102	3.52553379331281	-3.04259519100171	-1.93188721277953	-2.10603244666307	0.46251764694552	-2.45175421015593	5
Sgk2	1.19385672088958	0.00365979512932588	0.134223297290241	0.0241805178320186	0.317927735271034	0.856582581285502	-0.345185656017639	0.17391260367279	0.0428030241775433	0.587799274235984	0.107362120956943	1.33524607324782	3.4503996554216	-1.92931771938561	0.81381695619051	5
Spns1	0.995978797860358	-0.0620406207859483	-0.245934386627424	-0.301442166895754	1.01316237648145	0.0257072137732585	-0.163564096634049	-0.0372781115222724	-0.605329304702709	-0.898500417092887	-1.11657364570819	3.5498486070215	0.086387927830046	-0.762670374036729	-0.145528303053301	5
Tph2	-0.871584383023473	0.0536245405155533	0.225573418011295	-0.181739701023517	0.0492702861690204	-1.18893134614456	0.196060418050469	-0.190597436012876	-0.457866105245381	-0.721184349940656	0.589104751930718	-0.151068949459688	3.49634412973068	-0.80001507029468	0.6511333843141	5
Repin1	-0.864865119514682	-0.335733957078513	-0.00901061043933413	0.59814002890112	-0.308049982813287	-0.634328005694098	0.0574954850476704	0.0500083340061666	2.84452085595251	0.0285858775882482	-1.92390899954865	0.93723879161672	1.85101621206016	-0.232798902230712	-0.169525189029614	5
Rhcg	2.14954659433262	0.124646368667632	-0.114343676108443	-0.0851979210932943	-0.18369309068267	-0.257154053114102	0.252682180771819	0.343946782906352	2.62477430042027	-0.901587636291716	-0.681097267377628	-1.38905796532485	-1.86504017612198	2.54284731426723	2.89788791501111	5
Slc28a1	1.08808113125238	-0.116112054034227	0.224911814326504	0.529051834950329	0.0300465719621483	-0.321644014808278	0.190156686389621	0.278023574291286	-1.23766770245417	0.897681926899866	2.14088224687045	0.1150103416807	-1.18082273955697	0.968660708236653	1.18573153461743	5
Rpl13-ps2	-0.789674506352251	0.122266549483616	-0.204066805356408	0.32243581976813	0.919349357409773	-0.740302781744448	-0.089057851332332	-0.272233125112622	-0.945847770784463	0.591111511170119	-0.946944827942842	-2.55393228881605	1.97244750321026	0.329244958940948	0.842621536253367	5
Rpl19-ps11	0.739517457795638	0.000478557333515591	-0.103132259193435	-0.82528463870758	-0.564009218586686	0.676575506412012	0.0398955094788727	0.252386813910757	0.00346695238948686	-0.279764043141806	-2.2697889062323	-1.46728783775258	1.68815631045826	0.138124668955607	0.731574502563265	5
Rpl26-ps3	-1.54384297416228	-0.132363171151123	0.270558016332358	-0.333689267526827	-0.158511280192028	-0.478973743102446	0.395407267072871	-0.56614323780956	2.00186948758487	-1.5321894418086	1.91592560283214	0.860882706214255	2.49495540003206	-2.85789702472938	3.42588609000891	5
Rps2-ps10	3.78122656970296	-0.0208923950114159	-0.0676046211077687	0.111839734593684	-0.0587618367723138	0.162311161398889	-0.152458650300761	0.233086955600827	-0.773902768583735	-0.937687264453558	1.57275873299967	-0.781643548679985	2.07075653503896	-2.69888000234075	3.45457112792622	5
S100a1	-1.7220641443559	-0.0757583593675078	-0.12989225473912	-0.0560488936946219	-0.495267457304502	-0.600242010372823	0.175537108468329	0.0644980271241982	1.27804267691018	0.820505531681298	0.358962966620498	3.00033536623786	3.48757588987948	-1.41519755048761	-0.435350676287689	5
Sec14l2	-0.993496773716617	0.0219747306400879	-0.477543134887218	-0.116708855944657	-0.179952950756343	-0.372877235551274	-0.754099120109388	-0.175374789076766	-0.213872769084341	1.74031554995188	0.431224621466873	0.62893551283707	1.24991444076334	3.50746785030818	0.682931415991745	5
Serpinb1c	-1.01978943645462	-0.220176632455266	-0.0317236532252002	-0.0999070454751477	-0.243889581716387	-0.0245742244760539	-0.587897259640689	-0.188339443412248	2.19961769629052	0.118670462890627	0.378913345455618	0.874952431203076	0.0845548034713023	2.80679535145568	0.752827127698902	5
Serpinf1	-1.06717806081195	-0.0992589315847088	0.00967590681961163	-0.150821733924176	-0.939440844812399	-0.784237778411714	-0.358249797707559	-0.0273705892619352	1.03770033167065	-0.0378771679170036	0.598596391406961	3.5268501791651	2.82379134091759	1.78987064746118	0.114489195709788	5
Spata31d1a	-1.02237326764757	-0.000236250186565724	0.333352032355755	0.0519197018106347	-0.240814431718636	-0.878384583770627	0.0685413132779094	-0.455145780363722	0.00236617638913364	-1.25014827524499	-0.197412637787786	0.866109255890502	3.029996624788	-0.32806561253131	1.82391029497536	5
Ucn2	0.788962374334962	0.0237928116525847	-0.631826969105007	0.0857137268957315	-0.133532648266879	-0.498399947608917	-0.157140651339698	1.55573747291111	0.183893987425007	-1.82853545306792	0.251501134113675	-0.370616234050589	-1.32672903788059	-0.580421705374729	4.81100793768137	5
Srp54b	-1.51520359387915	0.0573589112872938	0.122603582527666	-0.561810851402973	-0.285761695111095	-0.45129060524089	0.00337926529768408	-0.0369804354825177	-0.851407285783829	-0.681432881386882	3.16587958092765	1.52319564576858	2.30714685297467	-0.0239713274268178	0.219627380362333	5
Stc2	-0.628843301355339	-0.112888994712237	-0.420410099411247	0.266440367804744	-0.321541343102325	-0.626675659253559	-0.278383835749353	-1.45669467172139	0.695439758237866	0.969760549957855	-0.623125810006611	0.711311688037744	1.32963739254094	0.819568498740892	3.59049593459557	5
Sim1	1.13122163623363	0.0584941499039264	0.279568389270484	0.369483288787075	-0.157539135310702	0.351038695331553	0.550857783603409	-0.33972746598086	0.64822474832092	1.16007134879191	1.55444650355589	-0.626926813426265	1.33983293522155	2.91733294991996	-1.50633591660018	5
Sspo	-1.12568090901063	-0.142062700285707	0.152318658287567	0.24623248088348	0.117437778001967	-0.081966220730647	-0.661522146523891	-0.427344913134459	1.56660979318805	-0.628951764360945	-1.03084630410342	-0.465054456697063	0.311313652156953	3.48624972200485	1.88554676466035	5
Tnni1	-1.48153065746709	-0.228866972872316	-0.258995257734556	0.0723127257032597	-0.133693044515708	-0.0254332215648103	-0.409579559404577	-0.716557068796755	3.32169107211826	1.40750967375155	-0.398436073250303	0.69678716226136	0.127133490798894	2.84084619275084	4.16106879534839	5
Syt2	-0.787393487550279	-0.137895171413813	-0.0103088811075089	0.259172598518164	-0.155262252862639	0.185816557926756	-0.690430977955598	-0.462669979608632	1.06366862359313	0.029775035152575	-0.758951770092782	0.430069244859321	-0.493655731627501	2.54513539749417	1.42792898167693	5
Tmem171	-0.644205004771972	-0.254688795904645	-0.164621951042424	-0.259333422999098	0.0469138315237142	-1.23924259349637	-0.902932313586231	-0.476300492038805	1.60730910794663	0.389010006190879	0.621320758260884	-0.106317726916195	2.69357070990317	2.72319094198331	1.2026758581545	5
Slc35e2	0.441521643427562	-0.152820544312971	0.0916366814266781	-1.33478409606992	0.412004090755318	0.1478646555511	0.481387690465331	-0.0719494794319009	-0.660996577467863	0.148412432791203	-2.1917766589489	0.639932563421497	0.220274552650025	0.995052011863645	-0.124515415545734	5
Tex43	2.62972257474696	-0.00969112111734515	0.495191270581662	0.0390990884983737	0.341258278654456	-0.357325544688064	0.122212716138216	-0.28988092086593	-0.249660264836518	4.77674269628495	0.382392921313369	3.15699442367773	-3.17045762792003	1.50461412513792	-2.98794800269028	5
Trav13-5	0.841078677398079	0.0507315524087622	0.400917213832076	0.399792193343286	1.29872105105768	-0.399247614609381	0.0727356045530763	-0.0545679187261294	0.418003815718261	1.23691615048858	1.25055906671845	3.84267086516787	-1.13299216745408	0.286406242607505	-0.179894332550188	5
Smarce1-ps1	2.7824987220386	0.155793140009444	0.335690798501277	-0.288030655704213	-0.0335131024607907	-0.164137902108883	0.0447934447851342	-0.0271173418929309	4.24667255179103	3.42628388922995	-2.98062241615158	-0.328042635416517	-1.54096156372282	0.583509914944093	-0.295750548576038	5
Sorcs3	1.76078921893354	-0.129691344393886	0.073408883621075	0.289140184953414	0.245535539806743	-0.355501263391039	-0.270786089551931	0.00292898896415976	-2.23709194277069	0.474138174672432	1.89342933588726	1.52090615471148	-2.11201244675408	-2.23219702413735	0.0202147592957186	5
Sowahb	-1.1937914294	-0.0196192476421394	0.155917466162045	0.537137123465975	-0.242935525080955	-0.230055153736469	-0.0354506283930512	-0.401002984911821	0.229443773552617	-0.682766428059219	-2.3847722109851	1.02023488298063	0.92663431282326	0.198130437372239	1.87637453616694	5
Sox1	0.736968115080339	-0.00677469394815883	-0.58887660972513	0.250391498266064	0.314877012836003	0.426152913899349	0.114055292013005	1.3149246668562	-0.0489106967924514	-1.59192255640183	0.68628033413175	0.816338613798755	1.0596492016761	0.393516496535003	3.79833302534918	5
Sox17	-1.39890882253991	-0.110719791251873	-0.144812044789905	0.441636264126123	-0.453073273843534	-0.00628823052702173	0.363028769433873	-0.0671731619637979	1.51733032793542	0.743092757668821	-2.29766872738583	2.22965946284794	0.0296801313199791	-2.37754779662595	0.368322856075843	5
Spocd1	1.95167627485167	0.0470211839863343	0.374882507645405	0.0391507349318624	-0.294418935419414	0.946157566011967	-0.380830158220696	0.232846695283977	0.899014743649613	2.6838107774074	0.284171800130717	-2.02140904729256	6.23044696740542	-3.47966888468709	1.78123545018065	5
Trpv3	-0.604806867736517	-0.147881398847202	0.123331374823981	-0.332707027637618	-0.63132994584174	-0.0229570619765389	-1.02976137817235	-0.291642209507052	0.876184840876595	-0.273614570274871	0.748362410347093	1.34324053217135	0.04684691267633	2.91576230529594	0.691370050679012	5
Tmem52	-1.91259378495294	-0.163687374442978	-1.24852844724535	-0.131373907682574	-0.545793995736138	-0.281194434634509	-0.150717633975742	-0.336258291613888	3.06692668172079	8.75931441742063	0.934469508292373	3.67224948234571	1.81458541359747	1.34953953477629	2.52080476434529	5
Tusc1	-1.1916749044882	0.192166654216067	0.148170483739435	-0.140595349416784	0.219043235801724	0.48159343217627	-0.092872624559315	0.222694012591696	-2.24337199138935	-0.647691840401071	0.62310613276492	-0.918265619729094	-1.93636089543529	0.518136653964314	-1.04018312258843	5
Trim15	-1.05491348660549	-0.236711428430589	-0.0199589948447316	-0.0471083775883969	-0.550229867166056	-1.02832794735754	-0.179833595457503	-0.361124958299481	2.44625396051376	0.0772332737656127	0.184819703292538	2.0419339491536	3.66012938593202	0.888150318192158	1.49319943853849	5
Vwa5a	-1.55873972788044	-0.136030082641178	-0.0958456873880368	-0.163798675398288	-0.815252823257977	-0.351610085980897	0.197259016456252	-0.395186068842681	2.07717954568901	0.548018367198201	0.949548750338263	4.47040222250643	1.84919573565008	-1.43949205310321	2.41445268693606	5
Acsl4	0.802578522200933	-0.130473587853657	0.594327720358631	0.16575004481187	-0.0180451890628811	0.0881497960938103	0.173314303529756	0.666923437867233	-1.02583050496577	1.74969541505596	0.494737083510709	-0.0509482949546668	0.23870240783356	0.651209523880101	2.0980072384209	5
Acsm2	-0.975454908468954	0.165535061243014	0.55291407297998	-0.114721012260545	-0.220658667202533	-0.181671927644252	-0.122547439663803	-0.262848238210554	-1.58184040028367	-1.97839850799562	0.416182146233438	0.757196980599449	0.597919857713946	0.559641928324338	1.00497610888987	5
Adam8	0.713408486594184	-0.107591461696726	-0.100212915213571	-0.0735858303256875	-0.0166853777280249	0.365910962283723	0.150749800566129	0.498563837410522	-0.751937163926949	-0.262247224698301	-0.195238626039819	-0.0418750172072453	0.880768241120804	0.503493445628648	1.39412756534394	5
Amd2	0.509405056239397	-0.174919856427359	0.496182060324297	0.589312277016181	-0.174668862917538	-0.282104255295513	0.322889136405444	0.911077920323848	-0.872906715312727	0.927156917595554	1.11645704053282	-0.3130108765819	-0.484865008071409	0.770043906527714	1.81912374091156	5
Ank1	-0.415427558669535	0.357856481773374	0.161498836484023	0.46410501202851	0.168417216627693	0.191503226126039	0.0213279743648281	-0.204265420775767	-1.45636308545533	-0.246101145246539	-0.71704240262228	-0.246128822193588	-0.268422769184737	-0.0414804746504842	0.332608715484911	5
Arl4d	0.456078466103347	-0.26944753772938	0.0635919386161501	-0.0064455171445616	1.07120161870805	0.380989084290396	-0.052731192021594	0.0254753497979537	-1.2038690727555	0.106387490715084	-0.010932780077149	1.71866594672125	0.586273217136108	-0.112591592041005	0.045541065980564	5
Atp10d	0.862724274480618	-0.0710940823007204	0.32852360447783	-0.178757868911018	0.349520359205314	0.257440403572319	0.187675068908095	0.426168974747513	-0.600856746093357	1.03965089219633	-0.573548915798132	1.06077965183441	0.749370650859558	0.75801431225656	1.44111061228242	5
Atp8b2	0.852255172883976	-0.167655099753736	-0.453932938440259	0.152154648925042	0.262042263639756	0.315162409621636	-0.0260366720913022	0.109268692189741	-1.39975454169917	-1.41909110130238	0.482267669996071	0.785636537136824	0.906258332350034	-0.103885258137673	0.365013443336403	5
Atxn1l	-0.63944098019396	0.250798807530838	-0.36429205145082	0.0170335750326632	0.0135046865282692	0.0523038169604493	-0.0150738573061318	-0.205316702314919	-1.57105505310406	0.854474476274705	-0.0405078833121779	-0.0303784532717138	-0.112844865565783	0.0451256706376372	0.514598142870771	5
Aven	0.473757049318679	-0.174491788416004	0.357318381069115	-0.197416068121656	0.82480238345469	0.740374286106088	-0.0268450436059744	0.185004355813119	-0.809834268188822	0.620954782463327	-0.347833542437636	1.37463145308209	1.18346376797676	-0.0595413397672795	0.343543002905805	5
B4galnt3	-0.544933196659269	0.104916087758616	-0.337241815827961	-0.357076229273972	-0.4935353181533	-0.593007097096832	-0.273000591810592	-0.501057988809591	-0.560080979408215	0.67411442104613	0.723664855899179	0.946111206611907	1.09031280047824	0.696475201514348	1.07022409607594	5
Bank1	-0.628292068634335	0.220786460096591	-0.0966906536599567	0.342558554345915	-0.0647859345950529	0.0252071005304826	-0.300992999671673	0.00902778022823805	-1.35893750488296	0.22284095298162	-0.800441636441014	0.143193396319694	-0.0534358134706393	0.885353638152752	-0.022232383439741	5
Bcl2l13	-0.348461999549316	0.323456976479772	-0.0838779419519355	-0.116458849474614	-0.844396367656438	-0.0670580351926379	-0.496202098002744	-0.0956462414723804	-1.10417374937786	0.107214154200103	0.150925004101192	1.03510037327322	0.0788413774266261	0.809492490668131	0.13063718140332	5
Cacna1a	0.70513031464644	-0.170729222019047	-0.254741004212543	-0.00695251322497292	0.136133657131106	0.445320145647475	0.0803549303970524	0.221007244133774	-1.17935001904461	-0.658896462756292	-0.0182324271258678	0.337687964405702	1.05947248633268	0.26526546889471	0.610828600834951	5
Cacna2d1	-0.79161738707929	0.194310851852693	-0.500159152526891	0.216816545624638	-0.0661948103944082	0.25507273719316	0.132739762568579	-0.0504909028298012	-1.50687716321832	1.45235397749344	-0.638323777264241	0.184340156308545	-0.681282638156367	-0.491943429868601	0.156664980688984	5
Calcoco2	0.429818941515369	-0.293603426918919	0.0157194984877386	0.207765787761238	0.457190564974831	0.576917683293357	-0.0914265528130526	0.771252719693001	-1.23626661564446	0.0247841009902543	0.332118342619169	0.691295124617797	0.836656820063455	-0.183974105214259	1.29934873353213	5
Cbx3-ps1	0.67928363820473	-0.118136110092394	0.295832569868303	-0.0629684904954618	-0.154917024983567	-0.315158763382895	0.0975373551147031	0.793273533702028	-0.786138908690136	0.73713337254529	-0.159077117518123	-0.370195373235	-0.722318097376883	0.310185100171374	2.11211512968983	5
Ccdc78	0.418350263500261	-0.324717153597868	0.253470235850923	-0.174680549925613	0.529923888822327	0.256892886659836	0.14966054278828	-0.00902678838860799	-1.33079373983655	0.388969858855164	-0.271780237623881	0.779891575566323	0.36261025323171	0.293120482335863	-0.0148018765251632	5
Cfl2	0.439472916079705	-0.207796312165599	0.126321811981719	-0.28435633078817	0.246866245737896	0.557348558117407	0.314209213585833	0.602556470965591	-0.894613447729549	0.20363826846807	-0.464759519211581	0.381658124963085	0.826431670351151	0.646472171955998	1.03794260455718	5
Chd4	0.498979557109002	-0.254136135614547	0.327603654039312	-0.298440067998465	0.0375648522433205	-0.0651428709291327	-0.13944512247535	0.0386188632904477	-1.2422661342417	0.599625955977371	-0.553825770201393	0.0659394199617369	-0.109672464336854	-0.325750345535068	0.0755310824008844	5
Clca3b	0.920259100459975	-0.122616648755226	0.10528226308881	0.313419905969692	-0.3049351848506	0.144424354038105	0.382419774546876	0.139808361535338	-1.10541418707904	0.355397416213123	1.0726794818298	-0.987184535648386	0.448433975142022	1.64759044928983	0.504297407570538	5
Cnpy3	0.393847319203062	-0.251989995384443	-0.14968261696579	-0.437430359246336	0.404318879830389	0.0883815936133238	0.288097528108111	-0.262684077522459	-0.972247115347733	-0.216246055691151	-0.640722671901423	0.560186449648936	0.117445850212972	0.531209984714922	-0.405513308034415	5
Cyb5b	0.624927472888207	-0.216908070742001	-0.19672000705605	0.121937543094936	0.830501067819374	0.208049016640949	-0.0421417779982015	0.526608819845136	-1.32791660014273	-0.450948640759358	0.283400318708041	1.82578862493982	0.438675358047133	-0.123293810808967	1.28991536102268	5
Cyp2j9	-0.675851486906511	0.209866787551792	-0.203380097334585	0.170093822333431	-0.608257484667133	-0.359883063797159	-0.04129706432188	-0.0314967275598889	-1.38950610539123	0.504206752902003	-0.427536395014469	1.4461702383464	0.820655032577417	0.130668004107026	0.083437287336408	5
Dhcr7	1.03123068422891	-0.156674660571852	0.248245535106183	-0.124996472652403	-0.00359935618265882	0.184908117198386	0.0362111743077721	-0.0508866755381761	-1.58277820162941	0.939044571768656	-0.4793876717018	-0.0130575391532382	0.643368447047577	0.174822465078372	-0.205685356901978	5
Dusp6	0.504671540796823	-0.293057617160397	-0.177480696765167	-0.168021217379783	0.191014552092667	0.193846697905057	0.0823900500553283	0.064487186490989	-1.44886292682242	-0.328555599681371	-0.315359717995758	0.339121991307969	0.33007693405912	0.19466253978966	0.127563290408767	5
Dync1li1	0.303695411492311	-0.309427435457922	-0.349778898783221	0.0594413655895565	0.864402564293246	0.355372831185512	0.109787743017939	0.399256508797805	-0.920582085183455	-0.389655463360527	0.0671367455691725	0.923495877783744	0.364141692871593	0.156095682561227	0.475262670235679	5
Efna4	0.627413607834193	-0.154520949346764	0.102241217476421	0.0331209617247349	0.620983545891241	0.275232393568709	-0.098406805401255	0.143371824127234	-0.949744467741824	0.235303766866458	0.0772840991914536	1.37061257195788	0.582641527036395	-0.289053259474825	0.352582873781549	5
Eppin	-0.895075241043301	0.127064624328308	0.150598415910109	-0.113444756844262	-0.414958218877269	-0.133171473072677	-0.0774633083707341	-0.298854212372855	-1.11416541139092	-0.494457400513593	0.377639356914914	1.30660585331887	0.402178363172814	0.324604390145567	1.04848541697128	5
Fah	-0.952534806350155	0.0581144375546934	0.279508257350968	-0.0116336406546488	-0.431327622079321	-0.226994943541227	-0.0933577401006125	-0.0127831695337779	-0.54228846170717	-0.976617338021428	0.0412125773950634	1.44533596508464	0.729533083766905	0.416322600949947	0.0477268609650493	5
Fcrl5	1.24864150747007	-0.0794047856620148	0.0202371624094116	0.153711150642509	0.509508899001418	0.23856818029631	-0.188950958199295	0.202868275954326	-0.97129223432154	0.0926907333530499	0.713799793465798	2.2380522726132	1.00507446646163	-1.1045507378537	0.9928768271049	5
Fv1	-0.587793612425547	0.186048539685867	0.580247211459319	0.221303548402369	-0.146426066613724	-0.551128558736696	-0.247052125324089	-0.0920598384913651	-1.07131355219723	-1.25108511713463	-0.483778447447078	0.302777739950671	1.0930140204587	0.679848682741495	0.212098960251352	5
Fxyd1	-0.538854690841701	0.171868790659686	0.0431155706302165	0.214280442719327	-0.214756729731368	-0.502118220974003	-0.158234254139528	0.00632408343591822	-0.907265005665061	-0.0852225921456607	-0.429425153421467	0.407098155095778	0.912905037705612	0.399182024018288	-0.0133571169206638	5
Fzd2	0.410859696166557	-0.335733957078513	-0.226636163324033	-0.218384355499675	0.163375243221138	0.327370387888326	-0.276317380403104	0.301690097665896	-1.35130779152233	-0.341563679724153	-0.333693956079015	0.236135059307034	0.453817133219362	-0.531496669410149	0.485845366127752	5
Galnt6	1.07505115465233	-0.116596160221369	-0.0505450371301652	-0.0263732443925745	0.363035263713616	0.0393717718113904	0.0490845158336785	0.111877757711037	-1.22794481407198	-0.199322618280074	-0.10544499387078	1.37296234688302	0.142811126123869	0.247042938937025	0.471429062356229	5
Gap43	0.80605763174472	-0.150061805217197	0.367976232927671	0.194837148120757	0.704317261847896	0.210150590806223	-0.0113520081963109	0.396927529941401	-1.18495465624624	1.08801478452195	0.584078385503054	1.99717035559655	0.571537411975071	-0.0428388293103505	1.25406712884817	5
Glcci1	-0.959868215281532	0.161643067365139	-0.688267198263567	-0.125105925603798	-0.438505912466838	-0.00319892362753652	-0.0710697546019183	-0.0762329365066417	-1.51996702045978	2.42335822248218	0.446604163934676	1.48070229210954	0.0103600878220297	0.319370817880117	0.286812271251489	5
Gpr176	0.771525983367372	-0.204312098294589	-0.632302408690874	0.457254825505846	0.0342623510323435	-0.112979315878036	0.236113772212166	-0.23974067185426	-1.54422333833763	-1.78946960660006	1.31202506168311	0.0929926023669266	-0.294101643740968	0.852846124346011	-0.724996222031262	5
Grm2	0.595206985923125	-0.233317838003766	-0.145270476469732	0.0688405898954419	0.453545751709389	-0.552262536733982	0.088060110864525	-0.0953702862088942	-1.36044639550483	-0.317171615548555	0.152386284328202	0.949663633899979	-1.10907663914538	0.245383892601089	-0.222497212527325	5
Has2	1.49271703827527	-0.0794047856620148	-0.0194349771442634	0.174839968585317	0.0605549849837137	-0.0189373468692183	-0.0699237057025958	0.272138588584594	-1.16115350854695	-0.106416864288925	0.970625029902505	0.317986055271519	-0.0953772021579423	-0.488653180763647	1.59224937344938	5
Hmga2	0.397780407882074	-0.272942117766523	-0.0847909860797717	-0.140776916481103	0.645404104909806	0.185199292817336	0.160643495057354	0.454069915568286	-1.06360266456518	-0.123720597342387	-0.208261078827795	0.903141494903349	0.248559671994928	0.299161248400178	0.707961410772695	5
Id1	0.563537596524915	-0.208930829506936	-0.527234889907257	-0.0268014567170738	0.612743164985869	0.549729250412487	0.229889364947426	-0.00387900175397056	-1.15342907563252	-1.08987319389962	-0.0561713124799427	1.21473642745025	1.04524884335094	0.606513650471272	-0.00856813577625688	5
Inhbb	1.12611792583076	-0.103009927564166	0.104695178985683	0.118937936280633	-0.197029030215839	0.328163076987263	0.0531260204297169	0.180070699644651	-1.1363926719506	0.432473487948884	0.498124091996954	-0.780539302296256	1.24687104925545	0.280085070765856	0.794822938552039	5
Irx1	-0.808181278866063	0.10804684535392	0.311982975985287	0.249298750751242	-0.219982394093704	-0.0753307720132756	-0.146138284592834	0.269329359868784	-0.85543368601582	-0.924886873945313	-0.749311097910593	0.625428106839685	0.205413583305766	0.552931834790244	-0.853170741679525	5
Itpripl1	0.797026842297	-0.204390739453213	0.011642307250861	0.308739017498806	-0.145707162236976	0.149785853051179	0.0754849270379062	0.138026511476071	-1.59587780115843	0.0340377573420131	0.915161501676075	-0.408539950807259	0.402802075217908	0.281664420693677	0.431200174650414	5
Kcnab2	-1.42369157618288	0.0768920320079809	-0.0704665984956382	0.0443295751999822	-0.145928336764063	-0.081849863098661	0.0625852333315284	-0.353639194146325	-1.07241461610744	0.368000286659338	-0.234716035803294	0.730863430985464	0.393171316876759	-0.417144570147456	1.97342114018238	5
Kif19a	-0.889882754405179	0.0713634138076792	-0.255231230937242	0.0810179699463176	-0.426864106410986	-0.374167274282539	-0.102011043970915	-0.457110488189848	-0.622119592079029	0.833135305645694	-0.268131244547502	1.33629736715774	1.12343136565255	0.424990073434975	1.59440058522857	5
Klf13	-0.48566148476775	0.199759240552655	0.163354300660038	0.36458652554648	-0.292490336803401	0.177650005403559	-0.138070655562296	-0.13404153212926	-0.950399091476445	-0.291013522286284	-0.65851785335781	0.499719009207792	-0.291103108280241	0.31393074734413	0.255162304108412	5
Kmt2b	0.591571236380151	-0.264755444483847	-0.396279942331788	-0.206654396684177	0.696569070109348	0.444684790165815	-0.00547296732989244	0.0938214841440002	-1.53432520759746	-0.859920047776246	-0.45465814493626	1.44961248335004	0.887579532826505	-0.015157539506861	0.217546858744109	5
Lix1	0.48184836291604	-0.19344748830683	-0.099693337027379	-0.413918467294801	0.205325555567586	-0.289813308720819	0.338124164526983	0.0443989525210948	-0.913143336068334	-0.176207932146686	-0.741751558841299	0.348043941929261	-0.471168954978619	0.762755593152695	0.0838545399466503	5
Lmntd1	1.14978517910862	-0.0901992869678875	0.311982975985287	0.328113126029754	0.0417712147581436	-0.173783339824575	0.209114625653135	0.242271899203786	-1.01598028746972	1.31582016043045	1.4030514192104	0.16895634108825	-0.674175242455749	1.12564104013701	1.09185060396896	5
Lmtk3	0.66023819753754	-0.0531979305000819	0.0731200199781225	-0.539336650701201	-0.00624198996632412	-0.116672039675966	0.268945156345045	0.273583288650752	-0.344081129515509	0.177086674060359	-1.32432280272666	-0.0144978765398237	-0.259905452876311	0.831310330417811	0.70800068984122	5
Lpar4	0.586978221653325	-0.19096079423282	0.678017071484148	0.421324655571273	0.136545372660988	-0.102637315819772	0.448683352601679	0.0929997138950934	-1.09807415905738	1.45986114771807	0.919754961460717	0.281954908545692	-0.203270908565181	1.23299338956291	0.213967133868886	5
Megf8	0.820735900733197	-0.129691344393886	-0.176666136449966	0.0713583810581365	0.523157139674654	0.370274997369104	0.0650098396576709	-0.185239448171145	-1.04274926886759	-0.531870221695271	0.217811946371457	1.51048449570124	1.02535858676025	0.249793612888065	-0.595909594642279	5
Mettl21c	-0.771006471146375	0.14020243647233	0.00151017014807895	-0.0802156711525304	0.195516240601866	0.0966402120232275	-0.0540488495481291	-0.518805246644469	-1.05895877902093	-0.0042710321232335	0.230012014340139	-0.53029990039907	-0.251399177018057	0.19509371611424	1.56785484068214	5
Mfsd8	0.609157170497304	-0.133293962945856	0.488296320879356	0.128473629811082	-0.360903947180056	0.0720606638372173	0.230146966280007	0.91069913811561	-0.795436127013655	1.09109294159991	0.29105605056896	-0.773395564572357	0.148106996119503	0.656346870819232	2.17444163409546	5
Mypop	0.533076747594308	-0.258174837073038	-0.0166475233517043	0.337262280467446	0.431931827233606	0.611425645309917	0.0192220905483188	-0.130643902302039	-1.34824594244509	-0.0325527966739558	0.668637589704557	0.810001140343845	1.0997180272289	0.0479721476662445	-0.272974671580718	5
Myt1l	-0.558174394252923	0.175385086236865	-0.0336137726643242	0.0720372468706866	-0.260270832239997	-0.356042141985291	-0.169239551656169	-0.178048747599221	-0.95902083261735	0.0688233965179547	-0.149541004284681	0.511064947463018	0.670531630411243	0.442252788244735	0.389540216722652	5
Nbdy	0.405110204884917	-0.213158350404356	0.645393028938775	-0.433043645982569	0.344465608331527	0.156605571261518	0.332149123288226	0.418666423295714	-0.845942812873407	0.959061344858168	-0.652436321781062	0.490907577663655	0.214056463410457	0.62994857462586	0.664790468712447	5
Nfat5	0.445273067754117	-0.149285603625272	0.469672084667391	0.155266973851163	0.561290406739026	0.528045640698984	0.405425282921282	0.346925967778488	-0.651193155569797	0.767132018231754	0.257121736854545	0.879214276951074	0.793315324688917	0.845154406095292	0.60548962339742	5
Nudc-ps1	-0.456939448004197	0.33948869832121	0.153448236188674	-0.0403698396232046	-0.519340606645608	0.330048849537471	0.194938742176069	-0.174100742973135	-1.5196705412553	-0.257199125140465	0.0686039234208931	0.834817641410435	-0.508844202041222	-0.417018782477995	0.311819123047632	5
Obox4-ps25	-0.596012958794609	0.218632370097173	0.705296174001305	-0.3455386413967	-0.478108650409448	-0.339080871894664	-0.247209988449769	-0.245610850699195	-1.27654355197932	-1.54197085068408	0.765923862895864	1.0024506189363	0.681878423010448	0.689795760049193	0.573781736397047	5
Olfr1198	0.625191459105435	-0.144565747242608	0.599802332885877	-0.234927780361979	0.120838031884339	-0.139532600380106	0.288989363882588	0.163788317719048	-0.885408960366697	1.37553017028904	-0.546236464478373	0.265764741854883	-0.294331455965525	0.845850673034055	0.401364934383366	5
Olfr764-ps1	-0.68578967607611	0.199827028515282	0.0938588331951848	0.195551284102731	0.0541117204444409	-0.309769707556475	0.0667555658195388	-0.500859733007573	-1.34248871674719	-0.236110351317386	-0.49875227734235	-0.130545819711613	0.716766737438475	-0.214327169265914	1.34632691862642	5
Oprk1	-0.473954649298812	0.255023093854453	0.539490843367284	0.361488278010649	0.100491372917526	-0.339798993576335	-0.235926412604914	-0.175901541900802	-1.18408197231498	-0.937928644058185	-0.637183151389689	-0.167550702044206	0.543383980081627	0.523494539182382	0.326775812276242	5
Oxct2b	0.66188097617386	-0.143529734389049	-0.0338929040626589	-0.0886401015343585	-0.310049358254658	0.526013309800242	-0.0338197174197924	0.672763446930402	-0.930651862646849	-0.0822882098565453	-0.218194309627395	-0.721923900202185	1.17469355628455	-0.104796958178015	1.74536295696831	5
Plekhg2	-0.691251078765807	0.129652442192604	-0.3617506727457	0.0904972821789077	-0.18117741582724	-0.197193806103441	-0.225095986013206	-0.475149728648978	-0.877974686848897	0.917263480412721	-0.232650845602071	0.440575727880768	0.459914440655555	0.728454409343182	1.28738894743004	5
Potegl	0.485370180391811	-0.235862989699693	0.15822644914905	-0.568138167706014	-0.0209691131738251	-0.161253539838242	0.153059832472001	0.338689414764334	-1.12149763296361	0.281709249462277	-1.02555825353344	-0.035804188853123	-0.264076832756202	0.347802843706232	0.644344585413705	5
Ppm1g	0.59164074755106	-0.0823325584205131	-0.386411267821857	-0.143552183715939	-0.0178566636556272	0.400463692691225	0.213248819543498	0.650107156162912	-0.477194202922205	-0.838603735608485	-0.315864746459262	-0.0371654229866482	0.799409268459177	0.59066809997357	1.50760126224782	5
Ptprm	-0.871981167861661	0.142040812107087	0.0664095229999701	0.321172848347502	-0.148309218043786	0.135624274965605	-0.121003904055713	-0.171249159572123	-1.21334896290468	-0.212415595772261	-1.04154779916022	0.454941897950135	-0.399018001853567	0.493975366293497	0.585300672391488	5
Rab40b	-1.02471547546872	0.0924007328971457	0.0307572834850447	0.114312679086305	-0.195951675264204	-0.323919420544187	-0.0732427990412574	-0.337490646030597	-0.92756463485552	-0.11561127853641	-0.435643235566165	0.706371161383708	1.1199231867462	0.351371903809511	1.35552803479574	5
Rbmxl2	0.282058897082863	-0.244471190562981	0.222578591114167	-0.439915212389515	0.730147951742245	0.881250668631035	0.117844981204378	0.283643172706295	-0.675511834387011	0.23028843369711	-0.461468498964373	0.724488271165907	0.838662486298619	0.155614369922046	0.313585235431507	5
Rfx8	-0.992198022508621	0.0669677518938697	0.274811854221353	0.118550840084667	0.0558051574074646	-0.0881537575763406	-0.0793778252494962	-0.624584000082708	-0.650922896103168	-1.00019056408612	-0.43745790589171	-0.194784044370094	0.295112184220445	0.368719713005094	2.42902889183937	5
Rpl10a	0.483881190488496	-0.269172026051525	0.0354114799443171	-0.340747829220975	0.0105223027165363	0.25416538722539	-0.0766566285519504	0.361765963084373	-1.2759514062956	0.0628538307089258	-0.613204191708877	0.0179114282106574	0.414957006482692	-0.173654986588115	0.686135536101031	5
Rtl6	-0.697575961702824	0.0382593083874316	-0.2807098776848	0.111601004943165	-0.467488792164705	-0.050219113247433	-0.22285073415742	-0.782665678630569	-0.261453278785201	0.718287212655717	-0.28952954544903	1.14721124210025	0.118197557112971	0.72778714352601	2.13998763872038	5
Serinc4	1.04040009571224	-0.144565747242608	-0.0272879453191728	0.14087386721576	0.134929238781963	-0.12042668474886	0.0195355123378157	0.256236971477851	-1.47343594301187	-0.104140618608375	0.54508483181466	0.493840994019669	-0.422737786059641	0.0951533302709158	1.04492626291173	5
Sfrp1	0.89251332847715	-0.118446017331189	-0.0454645273544591	0.156421733010877	0.370677164604094	0.407591429651126	0.144870830958164	0.394899949362239	-1.03562051239613	-0.14884571084436	0.51921242915589	1.1638345004363	1.2274044921936	0.605333160388599	1.38148208412718	5
Siah1b	0.667501763799822	-0.21019993077702	-0.105919427091752	-0.0231570277729516	0.626004206171563	0.517289746500404	-0.114093065264097	0.434135747976595	-1.37451808150323	-0.259344459358329	-0.0574868498308228	1.46997636934885	1.16502230996682	-0.356541813872488	1.13585118275436	5
Skp2	0.54132599515936	-0.232002273700202	0.169582150767371	-0.378193385708734	0.431905351874507	0.226442119958666	0.116787770872266	0.224208124628291	-1.23031578226823	0.336734764652856	-0.761388106941633	0.822485315578218	0.413584304997107	0.295975018159817	0.475722505640862	5
Slc30a1	0.401652112019301	-0.313126002152007	-0.270071702435926	-0.311395599005847	0.547849694049885	0.390959847497167	0.393783359395844	0.526901310261217	-1.23206794653222	-0.397903785195241	-0.465152973963499	0.774091257866908	0.529822217481913	0.740467869689392	0.829512246551889	5
Slc35b4	0.447399428129945	-0.284404415858757	0.349349070429193	-0.209680882741541	0.635365967978294	0.0153939537385883	0.356405257361035	0.0963472138924888	-1.2465142018516	0.573329053347329	-0.348889209396494	1.00000013377178	0.0232377222318977	0.746514641700073	0.168957725244166	5
Smpd2	0.638936112181449	-0.258174837073038	-0.145844690540464	-0.178715445177495	0.12666962143964	0.280419230366775	0.245358522971398	-0.155132491577247	-1.61598311053303	-0.341819623603845	-0.424671189641501	0.284715159709285	0.604523491817051	0.733934642212866	-0.388511314523538	5
Stx19	-0.560586427170903	0.122512839868477	0.600296728032321	0.379985838511826	-0.45202117272058	-0.166327114047472	0.194585716477859	-1.02487903035759	-0.67280569121593	-1.23440447700221	-0.79221537466391	0.891419316142974	0.314596281498884	-0.510684104275328	2.25194953719459	5
Sybu	-0.725637785065534	0.0635822420305208	0.297708642969253	0.296957760925956	-0.443795847905163	-0.324752144590236	-0.170145929962075	-0.038571631137035	-0.45198206072308	-0.792428826429313	-0.801397245978217	1.1328797348418	0.795096553908507	0.578016528915994	0.109706248077296	5
Taf5l	0.453615159424635	-0.273120456680983	-0.226815484456777	-0.159415764432937	0.283833115673419	0.519792875050421	0.355741655904599	0.197900629465702	-1.21368856678221	-0.377406341636145	-0.268937957722292	0.452930231005559	0.795546989225199	0.755476719701531	0.351866729248761	5
Tceal7	0.508882152097435	-0.133293962945856	0.205652163475513	0.214783315719701	0.613714388755776	0.72346621661799	0.161231579831688	-0.453425469613669	-0.664497223007816	0.383883490842947	0.406491097315616	1.0986622671964	1.24217684515403	0.384119303277065	-0.904412589910431	5
Tctex1d4	0.576231439411454	-0.164682984425939	-0.322483157035175	-0.35969184387061	0.449062702944353	-0.186800056217221	0.153328377821707	-0.262690866445893	-0.929632181859008	-0.681636629263346	-0.770833919059738	0.910300162689206	-0.363179985417465	0.413635966576879	-0.593315086466289	5
Tekt5	-1.09065156914835	0.0768729488591989	-0.0698456617502874	0.0875684595914619	0.26507528354312	0.0401282064941172	-0.167636068280335	-0.491769468241327	-0.821343908450502	0.279430879986476	-0.355195140390537	-1.01703511398188	-0.147667095447747	0.855957691307712	2.10228242190987	5
Terf1	0.403234496230517	-0.235211852040062	0.319234614818933	-0.017157404345319	0.470352697031162	0.534128758478905	0.130362631549446	0.231820345664368	-0.929142554084167	0.47218978534785	-0.025730163232657	0.667209162171676	0.726694033782919	0.246098859411612	0.366397663972648	5
Tm7sf3	0.488983395796728	-0.232002273700202	0.24800177930202	0.150687848803074	0.618482025318584	0.450883578884488	0.225124254474448	0.342976557531909	-1.11135248352283	0.444833864943029	0.274034739424867	1.06390262159082	0.743886171188453	0.51536533540988	0.657358098705458	5
Tmem102	-0.924607093528655	0.12141789605801	0.257980465948815	-0.116382156725307	-0.255575884988584	-0.134869233374873	0.0187643062771123	-0.540925971440097	-1.09977893011452	-0.874969626545531	0.400199828954145	0.831299996557523	0.420744128682302	-0.0812247788934375	1.96037214650284	5
Tmem35a	0.680299568247353	-0.133684311766762	0.483315868324478	0.192961895797541	0.652721552580379	0.518171569480118	0.0616200827678529	-0.463744144052079	-0.890935185744254	1.206091295293	0.488208154702807	1.56210000174071	1.18938301045627	0.196255246884347	-1.23657967098541	5
Trak1	-0.546407797417687	0.255838262747627	-0.0176365058131331	0.232362339039034	-0.043762202612254	0.0152726265642749	0.0194449408249583	-0.135538793351478	-1.36945528567033	0.0353491005370377	-0.472189042239498	0.0841195121152656	-0.0281564939513592	-0.0497418940192386	0.29028458349982	5
Triml2	-0.859812114478611	0.100102758919299	0.502306976881452	-0.376002639682778	0.288971365117704	-0.234154756608847	-0.288159792479172	0.340397135357119	-0.843169868216403	-1.5842426605089	1.2023412036205	-0.874055588390098	0.679288869857732	1.15994059092298	-1.14718358773151	5
Urm1	0.436703690970746	-0.19310560688413	-0.267015672232777	-0.342615125571942	0.193007919123856	0.218116350989631	0.262024632172706	0.0730799353643393	-0.826127762981227	-0.427732794041132	-0.556450672021003	0.296512273952226	0.321383103599922	0.535707573647444	0.125091697436888	5
Utf1	0.57354136738345	-0.129691344393886	0.225845942407918	-0.517452631331542	0.282712226263903	0.202183914654355	0.299805578284109	-0.451181653930606	-0.728687317040889	0.47514479184205	-1.1037446812661	0.570413798012035	0.391254461460258	0.805013679585789	-1.01428417111849	5
Whamm	0.419660021039243	-0.146620824197374	0.582781908853534	-0.272417857727906	0.511793680272035	0.598735722609505	0.153189889157202	0.257475029037166	-0.602779849214897	0.897124243822483	-0.425173754422117	0.755567382390591	0.84777522905517	0.300972283819799	0.423522202502734	5
Zfp39	-0.87322730224887	0.161366700774833	-0.293870867955189	-0.0288724937721195	-0.209576032381443	-0.387738385030294	-0.147603135261203	-0.0911229431987988	-1.38040554949187	0.941310222355821	0.0937658897166494	0.643797972224925	1.14238911757067	0.603422767228063	0.311887890629235	5
Zfp563	0.361370482231687	-0.256587691497816	0.482284483904878	-0.509203421184174	0.395898885565014	0.00686642970900245	0.339602452002012	0.363120051823468	-0.90835155857616	0.639300286039436	-0.684348413552464	0.50328923228243	0.00837204604537066	0.574542680612445	0.51433535168772	5
AA623943	-0.855570248188939	0.0399408378211653	0.202564023355776	0.214982017950308	-0.561912143574786	-0.296563884615116	-0.140218909599249	0.222694012591696	-0.334763666264488	-0.635721532766969	-0.684055100847862	1.69123818682403	0.856094861018516	0.561643921758727	-0.746805801652038	5
Aadacl2fm3	0.575653478336072	-0.292885183866698	0.383753204701808	-0.128763528066372	0.278864441892071	0.993581880606772	0.0267617907285062	0.0307415927291299	-1.65167276204282	0.810330306597485	-0.275668585312636	0.564722326853579	1.92980199267648	0.0721232198907793	0.0693634948021369	5
Abca8b	-0.993708703419255	-0.0705986232077623	0.450226072621034	0.399870146643392	-0.34462411235944	-0.338595021189257	-0.201527042632344	-0.355999077422898	0.687259570332363	-1.64111369070629	-1.47778533419677	1.20471810882027	1.13523981913608	0.93754307246042	1.38660076265017	5
Abcb1b	0.633905712964483	-0.00455518207927405	0.893113131809733	-0.512865894789922	0.38364387613463	0.530730107873415	0.251580733946334	0.366797753090442	-0.0282875853944631	2.07673017996919	-1.20909872225399	0.855526803411772	1.13513194466769	0.746622114533881	0.911370152018091	5
Ablim1	-0.555480660949769	0.0489346736289316	0.043020220293633	0.420003625841774	-0.23449861923518	-0.431805012205682	-0.325922066341697	-0.400518313463268	-0.266287702537151	-0.0876577879540166	-0.867671354673606	0.45823675183105	0.80929075106774	0.847581585029727	0.872036756569941	5
Acap1	-0.628289079446863	0.117330680980706	-0.161126467330857	0.188614696072796	-0.14102636844696	-0.164368913360868	-0.395129516690765	-0.571170069893161	-0.722165227913779	0.371343075526626	-0.440725638817109	0.311702666925796	0.348439313631565	1.16224527202684	1.40659290183989	5
Acot2	-0.843227600450099	0.104696715414378	0.0797230981042715	0.507991909266141	0.555308694742344	-0.00293605346740192	-0.0841495607311065	-0.228819972322801	-0.864855081374326	-0.246591393181126	-1.59307009601277	-1.64725172599676	0.00835327401398139	0.332196819719308	0.756279295113563	5
Apmap	0.583783651237776	-0.309427435457922	0.235278853412541	-0.445275780641838	-0.506933126365295	0.0341848221113111	0.173991339668249	-0.227214188123579	-1.76960451365294	0.503829690838183	-0.966750218391923	-1.04107803742953	0.0673338127889604	0.475530485713057	-0.519913200221453	5
Actn3	0.782780431776088	-0.115857393215111	0.00227018211200613	0.000583719642526651	0.929369395044522	0.0715164204465651	0.195175027167223	0.537902946426085	-0.888442210780073	0.00651852883935295	0.00169932929745888	2.5592281939763	0.188883353091245	0.715258475551195	1.6503929214785	5
Adamts1	-1.03532870599161	-0.0272623818266536	0.173652528033551	0.227983125689254	-0.277088347507412	-0.647547278521156	0.222142838472523	-0.0600397800841588	0.276507886504055	-0.65949012853451	-0.87783771535794	1.00919990891836	2.26202652113174	-1.0767363535091	0.243646859040561	5
Adamtsl3	1.41498786514566	-0.141578828996781	0.15879739645782	0.100291984695853	0.126777930380383	0.320585283867467	-0.0698635526976334	-0.246653026249653	-1.96253089501289	0.824223564115165	0.527779135947111	0.631069306131274	1.53053847842921	-0.46280941549608	-1.36798908530217	5
Adgra1	-0.789674506352251	0.0369098642811326	-0.287342261709503	0.287729412003463	-0.148127489065651	-0.499080770716366	-0.073388592985148	-0.252726101185056	-0.285532821509325	0.832331932895671	-0.845017401415414	0.411494905758	1.32974053910764	0.271316048193909	0.782242996857116	5
Adprhl1	-0.87639810465545	-0.000236250186565724	0.0557726059240592	0.406702719736307	0.318857582920685	-0.803830558588735	-0.391933385838785	-0.126523419396751	0.00202833208607723	-0.179296288721123	-1.32559782548146	-0.983057370535237	2.37691634144426	1.60809792946335	0.434626116002037	5
Adrb3	0.521839021501211	-0.163314495740523	0.192576296169952	-0.669882093042698	0.480057918693388	0.197287486369156	0.215194089499947	0.0809505223967288	-0.834885188565198	0.36862799517759	-1.30007436957104	0.881273829617309	0.347363390460089	0.525733551394077	0.165576872636631	5
Agmat	-1.17017040748284	0.00117615758973586	-0.505513787495943	-0.0799875246503424	-0.17765748854301	-0.373717977642897	-0.337523397342278	-0.404786384556125	-0.0134828001568228	2.16985668092899	0.348100498079526	0.731329873310479	1.47550625675203	1.8490633839637	1.85660055409282	5
Agpat4	1.17721050675353	-0.0766525697831897	-0.256704235313928	-0.318544551525044	0.388002650546756	0.0873967700163962	0.0427931794692769	0.101568219229407	-0.883987898599969	-1.10850102018251	-1.39462545389519	1.60682842687147	0.347134250744819	0.23584544258385	0.468657354146546	5
Ahnak2	-1.19498971892142	0.0707163902900897	-0.456173194659975	-0.00782855205840588	-0.692909831633935	0.403639037928523	0.0635347291981415	-0.60207800778133	-0.827846322538036	1.99959878557524	0.0347919595244848	2.91287317977055	-1.62744112242043	-0.355446429308051	2.82007333030137	5
Akr1c21	0.920023911597337	0.192583262422643	0.295067933190074	-0.636287241363678	0.332100415761607	-0.015700204232529	0.0744201443269076	0.158986687766545	1.73573381926261	0.995795279150845	-2.17713623766193	1.07485336044885	-0.0487362793691142	0.320544571649482	0.573328254651319	5
Ankle1	0.685760624034594	-0.171005851966419	-0.481669802442167	-0.568917603456867	0.0469507796460661	0.246247877267418	-0.00267059089964791	-0.173377553811189	-1.14881206547239	-1.2116324546849	-1.45095917532278	0.113265080333126	0.56976136186155	-0.00857390590695818	-0.466024645083163	5
Ankrd36	-1.12319821401306	0.029260897804199	-0.0465751776165549	-0.0622070798936967	-0.367784082306779	-0.271490342237721	-0.247718660138182	-0.378683622798147	-0.321965637068023	0.191893320316006	0.259854053709969	1.45321548748682	1.02886582913298	1.30260856762623	1.66715660024004	5
Ankrd37	-0.614478312425651	0.241879983058436	-0.022753417965802	-0.0681001333940865	-0.612578815418016	-0.274410496941602	-0.63047287222261	0.103073027191644	-1.45603548700228	0.0512863908159605	0.155628022343214	1.32418668752163	0.568925282803794	1.81372637199938	-0.248253316559871	5
Anxa5	-1.43376648677425	-0.0904455151635161	0.368196905345432	-0.0671001751069642	-0.475883942066421	-0.49439219692718	-0.0663109681076712	-0.260792885737783	1.27037205741683	-1.93645537088934	0.357795896198696	2.40027034622234	2.39165199691789	0.445105127299757	1.46560734702515	5
Aox3	-1.22019716747529	0.0657094825681874	0.175023681469883	0.0621815731254545	-0.136929653576386	-0.567763829713219	-0.0796846987505503	-0.556109773171649	-0.785459018986647	-0.783385918206698	-0.282179197604901	0.5877710699481	2.33746807790656	0.455201570123215	2.6597083004155	5
Apom	1.15691550072197	-0.00969112111734515	-0.131595510122145	-0.492375706357553	0.597745643842122	0.0822313130368254	0.0492602500674543	-0.174984357044697	-0.10983509556384	-0.558459451392488	-2.11851495174064	2.43275707435618	0.320986538419378	0.266806899408453	-0.793495256053694	5
Aqp1	-0.561578595897956	0.0500889861866856	0.559127103492382	-0.131115924243016	-0.382946756680881	-1.13679701576122	-0.042094322675703	-0.8279086532848	-0.275561321745673	-1.15178130539107	0.273841499344261	0.756536048506835	2.15397880671956	0.110670755904466	1.82236949535689	5
Arhgap18	-1.30001158320529	0.054727235641294	-0.156117773806049	-0.109482334827153	-0.257801421522614	-0.253820782538575	-0.317672905125186	-0.108642102840194	-0.696973401846173	0.744472234527685	0.529327611964013	1.17899839546933	1.11332600917816	1.93341997147862	0.553590786685126	5
Arhgef5	-0.955172682365054	0.00302064881932886	0.104399989826153	0.380191476942116	-0.150606240779335	-0.454404240901485	-0.198223735693343	-0.642435148126366	-0.0282649096392842	-0.365789540625914	-1.35057139343924	0.506064119081552	1.46444216091791	0.886413483422595	2.40521916348803	5
Arl4c	0.537514745643525	-0.327094677619067	0.222063300395229	-0.33454238643828	-0.185524406167348	0.423732096755936	0.123582627708746	0.0655024037897264	-1.7223814171613	0.437840676780507	-0.66876696168021	-0.35081012332646	0.768474921463703	0.310990134236376	0.138003814049338	5
Armcx4	0.787130635896943	0.0437033341845941	0.478854390270637	-0.657025865737614	0.104752738952471	0.386617685447681	0.0890549058040854	0.162050101249737	0.336997638835331	1.38260850121889	-1.92336876846916	0.290063369424668	1.02677783926689	0.32817346933508	0.49996498684774	5
Artn	-0.90257097595345	0.00598108089626724	0.00660438851437433	0.488685173853958	-0.584840347481861	0.323331192819389	-0.487189577979991	-0.421685530728143	-0.0528842696769039	-0.0218656761087881	-1.64037749979963	1.85694642758007	-0.984638748588392	2.05862933359947	1.49181006087101	5
Asb13	0.643806798498344	-0.185108911821975	0.119703227771521	-0.166476444598113	0.286285742054517	0.766930019068894	-0.258064404455879	0.42587483636377	-1.16747706389605	0.282689939680042	-0.39860397682369	0.648389483393403	1.66593959383921	-0.777826020520953	1.07468455349834	5
Asrgl1	0.512402885900063	-0.213158350404356	-0.505417359050427	-0.416540768860586	-0.00301356042474933	0.316299022391895	0.594959078963006	0.269711465707874	-1.06998918663599	-0.949971671504755	-0.793784031631072	-0.00543215502316671	0.546836344014411	1.42724150584661	0.54169452339464	5
Atf6b	0.649081632834343	-0.207796312165599	-0.89030097545837	-0.35178745770064	0.233651100420296	-0.0105704516886277	0.00491090275591302	0.00508367383618515	-1.32130362568815	-2.11975223922677	-0.849205793049164	0.533516475199575	-0.0231494576135174	0.0149231140549657	0.0129336310364259	5
Atp13a1	0.7997429858714	-0.00969112111734515	0.193629060486731	-0.436751500924622	0.737840386627075	0.340494237614519	0.497390503436292	0.0604677555886935	-0.0759258971159777	0.568028218998543	-1.29902683465703	2.07583842815884	0.918772865869603	1.86228751925532	0.189547367604145	5
Atp1a2	-0.894019887346428	-0.0496951789139246	-0.161591018829466	-0.0566064435873694	-0.838005490758685	-0.175314941530778	-0.263314843496141	-0.3204512202656	0.435238103466023	0.52992368695808	0.188211574011425	2.63557104920152	0.528827541576161	1.10210081918498	1.12292972468494	5
Atp2c2	-0.551596336534668	0.33948869832121	0.228592683230787	-0.13421855060339	-0.0274910096424446	0.0539194125991167	-0.0506662901325427	-0.357616115636208	-1.83447655254396	-0.462522252538178	0.275338659968398	0.0533448806331711	-0.100349330612433	0.130839622555047	0.773182335522876	5
Atxn1	-1.03577523420736	0.0853898483131308	-1.28177983749235	0.281092074481534	-0.198257688732078	0.0914741430869184	0.144670864579218	-0.407216656132668	-0.866437490293393	4.86998800982597	-1.08279788791097	0.722397519323391	-0.319677320857015	-0.701528635909842	1.65323474747014	5
B4galnt2	-0.494720104863501	-0.305240858381855	0.191187079176519	0.266769235964615	0.028653730867018	-0.648297231802006	-1.04049558361034	-0.21125180976602	1.47933896718831	-0.346950111863361	-0.490827154467022	-0.0498679392538446	1.08213559225341	2.409897687386	0.409641046321386	5
BC017158	-0.899412830722854	0.0118879676536705	0.191806922613764	0.114345590015215	-0.765944658267473	-0.353142007424716	-0.105953766730523	-0.412637837035937	-0.104744725870411	-0.632808479172285	-0.382482681291926	2.42346724845663	1.07165850399296	0.446143205526024	1.45469382635251	5
Bcas1	-1.67156466922096	0.00598108089626724	0.210342460026276	-0.193460809111115	-0.16542771444964	-0.417032475502001	0.0494697172830085	-0.336638549251138	-0.0979418562136714	-1.28973078268057	1.20267825731623	0.972774409317879	2.35202001749345	-0.387134089574394	2.20561902056928	5
Bcl11a	-0.655357229252991	-0.0620113361273356	-1.0125497717612	0.506041721022277	-1.239359552974	-0.432520035569639	0.116772753917654	-0.361587569668344	0.398120604167772	2.43412797746909	-1.23338225335139	2.85730168668251	0.956383949425334	-0.358276580740857	0.928827479093255	5
Bex1	0.698242489425604	-0.133293962945856	0.21073154689955	0.499691890907807	0.644218632393344	0.739778788350481	0.233462619242141	0.152271929988286	-0.911763545443703	0.539740194978695	1.29760303098784	1.58241444564066	1.742834313972	0.7631720038196	0.416744228381092	5
Bfsp1	-1.84204727405472	0.0177673628355447	0.0717505556457766	0.128722920687897	-0.0896033225283881	-0.0225684601944431	-0.0929878819874465	-0.292380098674202	-0.320618969583589	-0.484813800558138	-0.881840282578395	0.580638153643801	0.140265432453635	0.801910557569293	2.11101854546436	5
Birc7	-0.587878622817088	-0.0147222151647923	-0.235311431040462	0.560820335489109	-0.341975097387752	-1.28939303390393	-0.512841380398806	-0.0303935550738453	0.0847864203186702	0.507434074038755	-1.22615309204378	0.707233516942643	2.55753120927779	1.4114631115339	0.0700345977124516	5
Bpifb4	-0.846991072709405	-0.084800964563128	-0.121671458009749	0.239305644335961	0.0984955158800398	-0.931568802942108	-0.287599245998729	0.280367429464418	0.703631212270596	0.37802148052032	-0.753815480033284	-0.293478287678079	2.66220640163016	1.14042145655573	-0.930786040590653	5
Bsg	0.381999765305786	-0.204390739453213	0.387455009724611	-1.08545066724641	-0.311142053689964	0.0808452836413693	-0.220686425131459	-0.0524935094358172	-0.764873794892931	0.542916836927677	-1.54207843084603	-0.418121494878393	0.104199525084265	-0.394673093287272	-0.0785981226877299	5
Btn2a2	0.81514776549155	-0.0575095141604545	0.192263777765125	-0.620730089302738	0.359087414000348	0.474851085595806	-0.13813981232937	0.350265164388596	-0.459241907413286	0.574887343290725	-1.88179546232715	1.02971540533647	1.30599565481864	-0.527174030257123	1.11912025913711	5
Btnl7-ps	0.501171778138559	-0.00260929472534017	0.175751337494358	-0.857290872829851	1.01882618833303	1.1413428624639	0.704052306376574	0.658964711704579	-0.0128107694209604	0.323097932790384	-1.59789443347157	1.79625252340091	1.92997057996701	1.65192504047816	1.29447072763271	5
C1qa	-0.398498725963292	0.0646033620742371	0.175956809763351	-0.0309553818735343	-0.6604724899113	-0.744511205563086	-0.98612766559368	0.254139387921087	-0.25220142045401	-0.257206506127874	0.0458771446371657	0.925896312969537	1.00102778081181	1.83975030687771	-0.39695601352054	5
C1qtnf9	1.09977831973249	0.0615049924597821	-0.375658132705396	-0.435538466190798	0.423357797569048	0.476449946491017	0.229058811000319	-0.134931317570401	0.662645105722098	-1.51546839270945	-1.78141435684723	1.63792269919488	1.76795167937829	1.17937239944764	-0.581649533123017	5
Cacng7	1.44071888736642	0.0516502952250773	0.179025778867558	-0.332052535173272	0.147782849241601	0.404580642791782	-0.235912311531242	0.0682715275020849	0.728983215295763	0.946114623177948	-1.77917770065868	0.749003711144418	1.96667367308406	-1.59121424993205	0.385533692755035	5
Cadm3	-0.602424923055039	0.207983630602287	0.355967875304622	0.395374353987981	-0.584335972568952	-0.702653461068942	-0.0521437510576602	-0.571419952009751	-1.22743232631321	-0.786615809617503	-0.885818411716236	1.238358068651	1.42821001804062	0.147063197516591	1.34927912036729	5
Calm1	0.279640527805535	-0.317711402447152	-0.251745811451623	-1.96211656307336	-0.78959289764933	0.162805856385315	-0.0445285261749426	0.543624730841987	-0.870358922376117	-0.258232738076453	-2.04060146302633	-0.776754952204119	0.153609505351967	-0.0582957961456923	0.595858017655271	5
Camkv	1.81212359140619	-0.0172549904649959	-0.125075421605091	0.112540487313397	0.313930674826899	0.283380546983756	-0.17372308640159	0.197355678915846	-0.306314819847146	-0.831397517325471	0.758455111185688	2.00125418135996	1.73262989289909	-1.47381901231392	1.40178339343377	5
Car5b	0.637855882064677	-0.124955606631293	-0.249561918431685	-0.0943123069925865	0.336707576658332	-0.0754988043640258	0.300762036758163	1.03325786983114	-0.780807152564334	-0.583915244579691	-0.223729993386276	0.755537697404284	-0.162483996728038	0.898140717589315	2.58329947198623	5
Lrp4	1.09669625641817	-0.0905598088077738	-0.73627127844371	-0.0145658582641705	0.231211795076695	0.704406545586935	-0.0707738045601902	0.290896086927112	-0.972942845716993	-2.96191883677697	-0.0594094753804293	0.892025009755874	2.60649981434241	-0.36337722767298	1.25045396760843	5
Cavin4	-0.784823789541851	0.256493553260523	0.150608082377792	-0.589146744186931	0.289728229044847	-0.264893178429778	-0.482397301961136	-0.0720247917000166	-1.97203257180183	-0.433580130018279	1.7196058643868	-0.799914658041766	0.701440580755084	1.77245750953791	0.221563204844138	5
Cbln1	0.78991894709848	-0.222655926175957	-0.0499863246529425	0.291186163916565	0.465421104220684	0.262342248502497	-0.247357148025848	-0.0820747954403471	-1.72298803160832	-0.144838050293337	0.855434069022564	1.29332980951383	0.699195656759929	-0.914757122570462	-0.25411822233753	5
Ccbe1	0.590942371152102	-0.30959448025152	0.476476536510743	0.000101807979374921	-0.103573616036974	0.206776777146318	0.134853937274874	-0.0628299869148901	-1.79227154796611	1.03284602669871	0.000223748547660443	-0.215315330976993	0.412282448777728	0.373084808139694	-0.14553101835317	5
Ccdc87	0.882817044486209	-0.0323938972249889	0.565387949470634	0.158929211827682	0.803953334546	0.338463185894917	0.332563140754729	-0.303762829352775	-0.280155646756394	1.83090660235768	0.521804374616225	2.49679125604261	1.0081614848819	1.37449646193567	-1.05111154783642	5
Ccdc92b	-1.12768742783496	0.0744046937618121	0.0814620185518649	-0.102006438933479	-0.367784082306779	-0.0355794106749525	-0.301083777776415	-0.404860585891812	-0.821967305073908	-0.336971242637894	0.427808689790652	1.45902371881343	0.135374056680834	1.58955258277654	1.78952473881514	5
Ccl19	-0.380499625122411	0.175836139965825	-0.6310516022892	0.77830468796076	-0.252040193359265	-0.541350143604361	-0.546604787025227	-0.0521740388031374	-0.655432308709377	0.880781208764233	-1.10137992490799	0.33736864880386	0.694993021712785	0.973702909737019	0.0778129998723389	5
Ccr8	0.995974443546011	-0.0866952490371241	-0.798623998925067	-0.0549643178255041	0.62915219578576	-0.180194413461874	0.0566307165951947	0.0799765647283727	-0.845880404200188	-2.91769227093668	-0.203592752333376	2.20437052686758	-0.605532519672896	0.264057833423173	0.312215463440436	5
Cd164	0.365647330683294	-0.0575095141604545	0.24931442841985	-0.927195743545773	0.326836559676987	0.142790818629714	0.180344517292452	0.514123433188882	-0.206000169162352	0.334394213560744	-1.26086071423877	0.420410662504272	0.176161356218111	0.308719565857669	0.736840137503239	5
Cd200	0.995695544399758	-0.013833025000936	0.317270618468651	-0.0356646050676293	0.0696907390690658	0.180878612624433	0.3814007494106	0.380926016779256	-0.134930210089704	1.15879163743134	-0.132067896166097	0.24410817190514	0.607661520989102	1.77789827905321	1.48665661560103	5
Cdc42ep5	0.962833227833194	0.177242603100322	0.312731463514887	-0.00199420066442599	0.904360402985568	0.506691044071652	-0.137565468407548	0.528511510330188	1.67180130651523	1.10451490357116	-0.00714090413574003	3.0631854655493	1.64604707753364	-0.620096535042389	1.99456864855497	5
Ceacam3	-0.48086804094204	0.154921873286401	0.268406752184504	-0.357275740489308	-0.0274910096424446	-0.312080584328833	-0.836737751217119	-0.190301324630707	-0.729800447030003	-0.473443637759187	0.63894388632749	0.0465047473040056	0.50633811347507	1.88371016624549	0.358683330947621	5
Cers4	1.02609480455109	0.122266549483616	0.420312034127092	0.248419376685951	0.289857913569826	0.629137938076033	0.236089844199764	0.355337594805691	1.2290247129559	1.58200643891016	0.947995406686006	1.04629303624777	2.1781175669304	1.1341319832435	1.42913124951172	5
Cfap100	0.965006445087132	-0.147342815727257	0.236452914620364	-0.480376453526762	-0.114645624794245	-0.195235120394629	-0.196090581183802	-0.0963512716893966	-1.3929151111575	0.836996841423543	-1.72403152199873	-0.389196014035653	-0.635676436168576	-0.885902141285456	-0.364444276043703	5
Cfap70	-0.610043465195818	0.240058656006784	0.152318658287567	0.0529679339372761	0.0310741748049226	0.113293442601998	-0.426373023925554	-0.0987357638717352	-1.43464226330885	-0.340849623281788	-0.12017305150895	-0.0666869827458722	-0.233191924942073	1.21772522567944	0.236090623098539	5
Cfc1	-1.1384468154791	-0.107591461696726	0.103203980798513	0.200358620542031	-0.596644073135232	-0.493296012816607	-0.299510625002312	-0.247995291339094	1.19993031453797	-0.430981004835617	-0.848308964059224	2.38950950195391	1.89482150998347	1.59633407381774	1.10662289272314	5
Chad	0.990948662196931	-0.20023245170923	-0.572550467349506	-0.229162201390796	0.330739999157442	-0.470498558560112	-0.318165247434588	0.0424412392810993	-1.94379782444126	-2.08120021787363	-0.844553989733489	1.1529714703547	-1.57310389848454	-1.47605554377455	0.164847619898993	5
Chst5	0.763053088708464	-0.191056774082822	0.47336448026772	-0.123817833730765	0.0559592755614279	0.0177029604478804	0.356391545921019	-0.239709619008807	-1.42817907665108	1.32494958939129	-0.351375302742596	0.15021300097482	0.0455773014795627	1.27315403815274	-0.716941441818051	5
Rhox6	-1.42960148732564	0.111630050810634	-0.303008773590849	-0.329926757612075	-0.400030972563228	-0.101890800692208	-0.126451187856611	-0.473304883160049	-1.56336931909142	1.58898255217287	1.7541462807643	2.01182079918896	0.491471027272052	0.846324100816534	2.65215831699008	5
Sox21	1.22643356292305	-0.122616648755226	-0.0204042877992666	0.34722843919093	0.228266169986821	0.44449328700992	0.160543201947463	0.270116780906045	-1.47319060391515	-0.0917940224193763	1.58377174905536	0.984841324181899	1.83931955366981	0.921795855820095	1.29849135053293	5
Clcf1	-0.770134968698084	-0.0438763074168587	-0.240808194482259	-0.00156265264050723	-0.259314914534371	-0.214951297826553	-0.536180084631209	-0.669105445470659	0.331026212545991	0.680278958845452	0.00447571650478043	0.702546417918584	0.558540757153493	1.93319795066908	2.01978376200409	5
Clec11a	-0.501969558486171	-0.0653922174102906	-0.00764194893612573	0.543489949316596	0.0622329466811412	0.188976226006993	-0.983640956140906	-0.176457534662628	0.321565105822516	0.0140711776280048	-1.01461709264845	-0.109895125647006	-0.320060814778499	2.31160054182804	0.347185082386215	5
Cmbl	0.804380398754724	-0.159628092665695	0.109162432164291	-0.647965342710367	-0.0614245726247942	-0.273878467884488	0.193165747675698	0.308061108608554	-1.25787149209773	0.32209472761553	-1.93841398062905	-0.173813821028966	-0.743305460426743	0.72742865071654	0.971274130653693	5
Cobl	0.869630227780042	0.0393102470901488	0.00270281540597333	-0.346691909645088	0.780481845334386	0.468767102459699	0.0933875082509241	0.660714794155253	0.334892847198729	0.00862183974570631	-1.12127363609204	2.3876909701279	1.3754338468761	0.380208847476388	2.25212310963973	5
Coro2a	-0.672510431809694	-0.112040194192483	-0.000840104853056808	0.509676746897755	-1.37952065707246	0.310775465329448	-0.286119017843301	-0.0577363469649547	0.738139335056158	0.00207243754922312	-1.27475616849713	3.26368261304557	-0.705169800823882	0.900833554948229	0.152191990161924	5
Cpeb1	-0.671251730319076	0.0226005613162068	-0.00943267964082455	0.214425672680484	-0.391908445819186	-0.374223102018928	-0.297972304510642	-0.374105145842261	-0.148617555891789	0.0232257333982267	-0.535297821656079	0.925445238852717	0.847547343565281	0.936397233146035	0.984288857634219	5
Cpn1	-0.981451333305199	0.0661159236802897	0.386662937123143	0.39430092292897	-0.0639626316342087	-0.194745540119344	-0.0426478563866316	-0.406136112305741	-0.635682579494147	-1.39203529967989	-1.43922879555379	0.220839002841992	0.644887923797069	0.195958804016045	1.56236983458648	5
Crxos	-1.48970023526372	-0.00046298797687677	-0.350034690909752	-0.141898725905481	-0.432351317919228	-0.200188391814535	-0.254369316395348	-0.500934122280707	0.00675669119415811	1.9127530712907	0.786159485837381	2.26577279480637	1.00620328647484	1.77403593616989	2.92498046989059	5
Cst9	0.761519501497882	-0.20561095008249	0.175540712766548	0.0900319882605892	0.303848352959205	-0.164137902108883	0.470692172659733	-0.088615705580323	-1.53388478775833	0.490351852596442	0.254982953535964	0.813989120817796	-0.4217332689281	1.67809602860804	-0.264505799015323	5
Cxcl15	0.731467287463272	-0.233798689062584	-0.0483543234367539	-0.132068821448688	0.00176235733039627	0.00892760717526282	-0.126451187856611	0.311783040436482	-1.67533804580064	-0.129741571211421	-0.359276232115126	0.00453491929007865	0.0220332182019546	-0.433028644575025	0.893903967717809	5
Cyb5r2	-0.943110860634084	-0.0224973360948655	0.26639235452344	0.183325030966234	-0.0637378082404144	-0.37783817016702	-0.404219437459854	-0.0169150552617155	0.207854443628172	-0.921580837815867	-0.643010092894024	0.211466002595196	1.20231019530323	1.78475555856983	0.0625287339947623	5
Cyfip2	-1.09802619998861	-0.0575702910082723	-0.660334603942601	-0.125683774656293	-0.676590450096619	-0.136648538867251	-0.186624769890957	-0.424373706209688	0.619265090812086	2.65965737369673	0.513245552822011	2.61348042074598	0.506250715041115	0.959358199934079	1.82643675872132	5
Cyp2j5	-0.749690495383984	0.0348970669178291	-0.487826131190825	-0.0169755261045187	0.0835025566729157	-1.00658614201437	-0.0725170125286908	0.186242304962712	-0.256292797832674	1.34151643821071	0.0473302201277351	-0.220222892295468	2.5461319479638	0.254519295751419	-0.547272733942229	5
Cyp39a1	0.493599784575643	-0.221326743508972	0.302466191039952	-0.539737843070923	0.275285806622252	0.436600751172649	0.215064393029159	0.339435398679834	-1.07022311446856	0.547647024345796	-0.990811656672802	0.478012734063748	0.727122183307054	0.496983852117014	0.656712921701223	5
D1Pas1	0.915441322224917	0.0299813944697222	0.091300842631606	-0.0570057690021423	0.190008483596119	0.690863603667671	0.409486246478064	0.324802243468326	0.268873383098685	0.306587349879403	-0.194080810648128	0.611905263018036	2.13388386816276	1.75496571117831	1.16544826899909	5
Dcaf12l1	0.732320815529189	0.0263599985082199	-1.02219039974025	-0.108771766326617	-0.0860356139793178	0.285183462664969	0.658844699827263	-0.0681867839996017	0.189109014347457	-2.74588351650147	-0.296244868570349	-0.221646218108979	0.704650348387893	2.25882839795395	-0.195724438112358	5
Dclk3	1.11120571228593	-0.0904455151635161	0.0677319849277343	0.210236391234197	-0.0799127615567349	0.62761315389212	0.0760910964961252	0.324901797069847	-0.984570848845825	0.276081433851044	0.868831653982395	-0.312385803222005	2.35306788674864	0.3958467754235	1.41510950286349	5
Ddah1	0.579189004764516	-0.0743543073243893	0.209481437826998	-0.209453336563282	0.679756582568944	0.932549335575099	-0.0396431342728875	0.269208884831709	-0.421882889465422	0.445056131146259	-0.451170679731094	1.38501480234855	1.82238478178641	-0.107494710868541	0.611157529028243	5
Degs1	0.852878034311139	0.0152963648537882	0.121664597497222	-0.561399504608534	0.368059989103463	0.471054290784194	0.206654206771985	0.465842253157382	0.127802878157325	0.380627433473666	-1.78070603727744	1.10429784007276	1.35551974445744	0.825144451363573	1.5572892142355	5
Dennd2d	-0.71753466470812	0.104916087758616	0.0652272299490006	0.277424945849601	-0.368081808368544	-0.576796543698659	-0.199759862209125	0.266803246354403	-0.73748033746667	-0.171680415603911	-0.740323735741982	0.929111692160802	1.39641173801745	0.671042335947987	-0.750373460363243	5
Dhx29	-0.851229667420629	-0.0428457367760429	-0.0998936328909005	-0.341897469426256	-0.610034179839763	-0.784746219859449	-0.497261200802815	-0.592815681584037	0.357289158101635	0.311913012066241	1.08237041873597	1.82676046835739	2.25384444204565	1.98166450089987	1.97792538110394	5
Dkkl1	-0.890308115186776	-0.154520949346764	0.241990325830358	-0.122875651371242	-0.727335086380954	0.0902445070343027	-0.468838690223186	0.283274853978725	1.34769982102102	-0.790291425234066	0.406854797794619	2.27800962481878	-0.271087232122668	1.9541710708143	-0.988534486617448	5
Dlg2	-0.597229393331525	0.292019622973794	0.75302392024301	-0.0332647381688368	0.235921349006104	-0.264643285862406	-0.137058098392332	-0.0418529662663355	-1.70851454647377	-1.64967684788679	0.0738853882800568	-0.495665967426479	0.533273506972367	0.383216923127572	0.0979740104845765	5
Dmrta2	-0.715440721785286	-0.230472316927164	-0.414909028684595	0.494484289338253	-0.0606332514373688	-0.379322647087283	-0.474929491470892	-0.538202680092514	1.61531748702156	1.08886860180549	-1.31570774253336	0.152603747251501	0.915651861999747	1.59074877791795	1.50925624171127	5
Dnah12	-2.99880099110804	0.0152963648537882	0.404072791077302	0.0690286198268292	-0.0426592675404513	-0.072545076552416	0.0514632703043276	-0.268896359424706	-0.449367180612406	-4.4448405557446	-0.769857087711301	0.450030268044905	0.734012647979633	-0.722509946255054	3.16064731122966	5
Dnah8	1.00265596436771	0.0352573488259908	0.434537375690147	-0.10327897871611	0.283934749381634	0.0841552449032552	0.476316393835529	0.720177750822958	0.346311620866188	1.59818854032447	-0.385120957750547	1.00150050572742	0.284695815695835	2.23586858864691	2.8303171983499	5
Dnajb3	-1.06748810599197	0.0593109398645701	0.254799645775736	-0.0591848007712934	-0.760529719249694	0.0464471504566827	0.176929606210541	0.0907530445181688	-0.620245071269716	-0.997724870696757	0.23496680497193	2.85601128309888	-0.167290035865363	-0.884224124063169	-0.379723711202616	5
Dnajc5g	1.00993166185816	-0.0794047856620148	-0.137372942863783	-0.164173530187001	0.263121217384809	0.145432606153032	0.45285088023525	0.058718256239406	-0.78560481490464	-0.508911334076164	-0.616635326211564	0.934821176689697	0.495566258385126	2.14114464864597	0.232438790122276	5
Dock1	-0.916930426301148	0.0220777454646174	0.0465349754884052	0.426321311350345	-0.672881324724623	-0.0954659685268528	-0.226339760755315	-0.231888655068083	-0.198315462484482	-0.156518186410602	-1.45380682664596	2.17047877595524	0.295347243161734	0.971619092843879	0.833411241969555	5
Dok1	0.67970453530876	-0.258171430853335	-0.450991081515079	-0.163464070707521	0.419311841965029	0.104018556928589	-0.259006260285399	-0.144009878426241	-1.71907102555508	-1.12444198952834	-0.413214691662489	1.00262373134272	0.238549739460996	-0.824193590460708	-0.383668302081091	5
Dpyd	-2.00718797108929	0.00815386823023825	0.123783647006118	-0.0166528752444249	-0.466455227681589	-0.283980415894895	0.240074404274632	-0.133971592421219	-0.160330890760226	-0.911381593414512	0.124311283586683	3.29365946293296	1.92319973688188	-2.25596682711364	1.054008792565	5
Dpysl5	-1.162610500071	0.0177673628355447	0.138912370551921	0.249513694677952	-0.57272859562045	-0.420579178561893	-0.105210911562655	-0.610475349165385	-0.202359073955424	-0.592412341037271	-1.07885208366606	2.34241474286694	1.64979492680826	0.572656016798676	2.78192771706438	5
Dusp2	0.935671073615035	-0.180000639393994	-0.331074944689552	0.323790473043004	-0.201351633624447	0.139853528448267	-0.135149889997204	0.13186754232322	-1.64991937391479	-1.13631424758607	1.12673178617226	-0.662764205928282	0.441514108298836	-0.592021806426059	0.483620369085815	5
Dusp4	-0.660998078819589	0.149733360440667	0.297707242516792	0.206397902940947	-0.956812192393289	-0.417496762269141	0.0413243848583116	0.100078758003866	-0.969581319852808	-0.721835988519432	-0.50738632068565	2.22488507342833	0.931110584248357	-0.127880815911628	-0.259289883675512	5
Efna2	0.688881371054001	-0.284936775434735	-1.49468279615029	0.170885578847382	-0.050094170408855	0.679906010400043	-0.0765403990626101	-0.312593855160315	-1.92290760367886	-3.77696021252922	0.437807433455467	-0.121398218558317	1.58030631419799	-0.246850474610197	-0.844050333473093	5
Egr3	0.591071719132919	-0.321902061672132	-0.611096254030015	0.500959615383533	-0.288569958520467	0.0101793740307259	0.0737189414274747	0.212306943927208	-1.86392918918963	-1.32494769908302	1.10122528294207	-0.600028642038032	0.0203006155662498	0.203994319629181	0.491867183032606	5
Eif3s6-ps4	-0.869048324762145	0.193745110067312	0.270026391136008	-0.109406659925698	0.0911021680861662	-0.279636284882311	-0.0958420004912279	0.30270207453822	-1.64945376998226	-0.860793685314457	0.353607089031741	-0.278518035806437	0.819946289289762	0.389940730183442	-1.03110476230521	5
Eif4a-ps4	0.305119547768625	-0.0984918879605162	-0.101320893844689	-1.55799369601918	-0.413430894518562	-0.164307841195089	0.231919379418898	0.39719016767692	-0.2943987525136	-0.11340128557104	-1.76794603642518	-0.443765610345627	-0.169151664606179	0.331288130438194	0.475020103298194	5
Eif4e3	-0.869040438966079	0.132050779790093	0.196494525895149	0.200087312301363	-0.0787770948957836	-0.218556536470821	-0.280480259272988	-0.156366058637915	-1.12420736731006	-0.626382153167011	-0.646685038119468	0.240835570715059	0.640843140371884	1.14114567837038	0.532630392314777	5
Emp1	-0.680950273418365	-0.101697613222626	0.138814709785845	-0.575419016645667	-0.117796689443466	-1.21215767234422	-0.342669923306374	-0.788290218623238	0.678409045664664	-0.346736707982457	1.45724604654372	0.28218190965469	2.78498248170214	1.0924213763033	2.1039964607925	5
Gpr143	-1.32519695111637	0.111630050810634	-0.146428693031663	-0.0974479018851713	-0.338860924855126	-0.283338464845122	0.0794408500317979	-0.427583603260004	-1.44919564892485	0.7117960072846	0.480270816430881	1.57972904888426	1.26687544606449	-0.4928594798389	2.22098149171845	5
Nodal	0.571069940401757	-0.293057617160397	0.512128700919292	0.0449029286846795	0.357139877766545	0.233694559337495	-0.112033724701739	0.324996141320814	-1.63948627648869	1.07279650399313	0.0953668076382441	0.71747757352769	0.45028331707985	-0.299527622512009	0.727463108292831	5
Tbc1d5	-0.743917652666218	0.175559489491167	0.187510954041343	0.428030982596834	-0.601220359111157	0.0490000846439958	0.230339241540233	-0.267264889511842	-1.27942444625973	-0.511682355501094	-1.18422260580509	1.57340029555179	-0.122989956805733	-0.802216518975074	0.779309987956034	5
Erfe	-1.09611985097554	-0.0241656604513587	-0.252406953808609	-0.383254848870507	-0.881954855032049	-0.447657241428533	-0.46476928915425	-0.229495380846676	0.259490930251828	1.01486503955482	1.56235232426991	3.40083125006802	1.65558549027409	2.38503232734141	0.985996697556632	5
Esrra	-0.676974968168644	-0.0360086706740185	-0.771869806761496	0.643849333295426	-0.53025472343736	-0.0159252851174006	-0.319555008350189	-0.344561047791209	0.238805964887244	1.91675055182526	-1.62102658541747	1.26280950103427	0.0363754003041426	1.01278449239092	0.914286397602172	5
Etv1	1.28019007357673	0.0615049924597821	-0.756700774807506	-0.31564299192811	0.615099287885565	0.191393093660214	0.311653095562835	0.590260826109028	0.771347890232981	-3.55342838799206	-1.50280933260147	2.77013136117841	0.826701398288555	1.86786164434758	2.9618419868222	5
Eva1a	-0.811635987995987	0.0337525744748251	-0.267118391910224	-0.150370974746574	0.438443095322119	-0.573631581316272	-0.128593533352864	-0.519748300214919	-0.268369817365331	0.795268939044496	0.45389833228068	-1.25185842060473	1.5708774421302	0.48862898886531	1.65347579510433	5
Ext1	0.989399365492477	0.00901473717823962	-0.78213480589537	0.020659096340916	0.759936592221652	0.605291966036807	-0.0644575719331764	0.275081485596507	0.0873755993973505	-2.83858676761917	0.0760179625035752	2.64502431615153	2.02061927523282	-0.29856876604607	1.06678391128456	5
F3	0.705487525780771	-0.144565747242608	0.364785344679518	-0.313903172232609	0.0184448360782907	0.0192056214194852	0.110531527893109	0.420011183744915	-0.999125896004736	0.944007956495644	-0.823603759478686	0.0457767360335361	0.0457157298131792	0.365068462054119	1.16143166493769	5
F5	1.26684129779778	-0.180000639393994	0.149551293767319	0.0586246847224945	-0.159786383745984	-0.213814354796353	0.0846434264157949	0.0716764062894775	-2.23388972882994	0.694962419449684	0.276207844896475	-0.712102753228633	-0.91391756827828	0.502012177166092	0.355911403942877	5
Fabp3	-1.13552286947072	0.128927582350612	-0.0825564878633669	-0.374047786724165	-0.0827562804828155	-0.438939190958602	-0.112092219169824	-0.040259215676608	-1.43419166823221	0.343871376947966	1.5796331941124	0.330580728680642	1.6816987391716	0.595895569458585	0.17918624302061	5
Fam114a1	-1.17019035746445	-0.171005851966419	1.26031005822164	0.435467949520524	-0.117083961306458	-0.128023848997513	0.0695697958540391	-0.61782510036189	1.96034702845054	-5.40982044544264	-1.89516046603112	0.481986203493736	0.505469958699163	-0.381132556422032	2.83377609354225	5
Fam122b	-0.537596812243009	0.273660503248131	-0.901055501148892	0.563778119087247	0.0586368520420252	-0.0044044377093716	0.10527093607352	-0.206925880908683	-1.44123326372598	1.77687616105376	-1.12719272692006	-0.110893991610831	0.00798904949011176	-0.264950030189688	0.436028589685169	5
Fam129a	-1.25647978612224	-0.130473587853657	0.268567268641746	0.355594993827409	-0.523403732094203	-0.387186779151458	-0.324395409774269	-0.236884142491367	1.60599275687365	-1.23782007565183	-1.66166862998798	2.31351865408896	1.64143609804142	1.9082224907338	1.16663489916753	5
Fam209	-0.73627180138039	0.0118058009068844	0.261396479001182	0.426325989961359	-0.0367105330157689	-0.536960486354384	-0.288769135502795	0.365069953680389	-0.0851528314932019	-0.705970956306507	-1.16738270140316	0.0950844595426508	1.33391590293685	0.995377327256861	-1.05355624806588	5
Fam25c	0.641840778354443	-0.127307371075122	0.189917709685111	-0.526482746414217	0.385972349862827	0.695652001342862	-0.0220247260088721	0.134688518171583	-0.800472334770116	0.447138127342369	-1.25673793862066	0.871493564081584	1.50649362826835	-0.0661815027225219	0.338845208938979	5
Fam49a	1.08795002288292	0.196950266716366	-0.921472997967561	-0.15034088988616	-0.0184704352989386	0.612782065065236	0.124518394198043	0.53029676922274	2.09908966287368	-3.6773967905389	-0.608302132394003	-0.0706914289882867	2.24938060363248	0.634221938572671	2.26136879778389	5
Farp1	-1.14448566352062	-0.00383821092356174	-0.281616076464853	0.37816954684505	-0.369081514457171	-0.0455813598719415	-0.00920771224733263	-0.293991494364942	0.0430333013648383	1.18227017501535	-1.60964530298726	1.48598126932228	0.176013341971372	0.0493356550838283	1.31882931234115	5
Fbxw17	0.67740963901274	0.140122403698601	0.105697653395421	-0.312931020466345	-0.0772574933120021	0.49211142074778	0.593616215966234	0.218535900385738	0.929874678863972	0.26264289156899	-0.788375764328025	-0.184108003893235	1.12476752990754	1.88259079981791	0.580253317764576	5
Fcamr	-0.669602537005366	0.0477098239508924	0.0956702160416714	0.207011066499678	-0.957185901644522	-0.608936717679142	0.39025520673297	0.122737216383623	-0.31296111144572	-0.234986427445379	-0.515518114036358	2.25472753297346	1.37574266758459	-1.22338908181994	-0.322134195239362	5
Fgf8	-0.996485150270391	0.042793982827053	-0.0414253444977211	0.227617239488879	-0.336734975163862	0.143266070803761	-0.234986669023131	-0.172468059107309	-0.417752454466909	0.151420924493528	-0.843546950642961	1.18042865243447	-0.481683905776666	1.09625821302479	0.673632412959504	5
Fhl1	-0.943866660073227	0.0857755717268935	-0.246949434173063	0.0690286198268292	-0.177789528597837	-0.219963315485004	-0.0500156516160008	-0.72834783265851	-0.793121528199259	0.85500295323301	-0.242310990381284	0.590333608253593	0.700501157808578	0.221011758937827	2.69459156999421	5
Flnb	0.647488797224162	-0.277856837792336	-0.284933253716681	-0.211328976569913	0.135715603092354	0.358263758113661	-0.33251050048979	0.237892005319381	-1.76245817095349	-0.676743868493685	-0.508890783201939	0.309131117640632	0.782677934725914	-1.00794405370377	0.603747818527039	5
Flt1	-0.580257439524818	0.388353637306286	0.0533398817146401	0.241440915690889	-0.379434116419251	-0.0126915169864432	0.230897836281501	-0.0382005105907037	-2.20756533282169	-0.113532891572107	-0.521032559668523	0.774529170890238	0.0248474718383941	-0.627248143051159	0.0868827089853675	5
Folr1	0.945573062631757	-0.0987364904106264	-0.0825564878633669	0.147609996131742	0.655602872883587	0.415453107950597	-0.132395415908615	0.272542188762217	-0.914614850578977	-0.286348711940647	0.519091762524076	2.18080394434811	1.32545521498688	-0.58609341726158	1.01011844055121	5
Foxa2	1.34469782754018	-0.108897860135154	-0.235789629396273	0.0650518047813372	-0.14994130978916	-0.150575677731191	0.340657641480986	-0.15127002465635	-1.43452962052402	-1.16304986864991	0.325324918704474	-0.709294656160055	-0.683167950722041	2.14457699168218	-0.797298688205886	5
Foxd2	-0.594507341315916	0.054619941591175	-0.400051913107402	0.190558218832813	-0.331388677281982	-0.38480292660325	-0.386571164638603	-1.11286898530857	-0.31810751151007	0.872413760422216	-0.421325925391532	0.693067560522432	0.77186889985728	1.07593362783986	2.59325204889669	5
Foxe1	-1.03210554482906	-0.0105800445535699	-0.6739743242213	0.150447656971064	-0.193055754867153	-0.106448765917191	0.425336108532019	-0.800705427983785	0.106973715115999	2.55162234486791	-0.577487803581372	0.70095081950068	0.370691558768568	-2.05520509704684	3.23921930797129	5
Foxred2	0.564897859140119	-0.293302294066863	-0.171749283951834	0.405036204245941	0.411149860379442	0.283757524192399	-0.0743633810781025	-0.0104044695344111	-1.62312086156172	-0.355888371158591	0.850936298801721	0.817053999760368	0.540835598207618	-0.196665354925639	-0.0230373934900527	5
Frem2	-0.994427814456271	0.0410526380394916	-0.22833383624224	0.183671645389488	-0.0118753646304322	-0.493149153432252	-0.225472344913813	-0.218451306289463	-0.39992615176854	0.832899247980031	-0.679279731771106	0.041543291308162	1.65462472420495	1.0497003655816	0.851473973765379	5
Fsd2	-1.26941742181731	0.132050779790093	0.262266387461833	0.113762716605195	0.158926778093334	-0.238467232125805	-0.0483325804695965	0.256075558073845	-1.64214270569112	-1.22122594426118	-0.537078398620892	-0.709712113414523	1.02136534867997	0.287238890704844	-1.27413677524135	5
Fxyd2	-1.04633775683297	0.0220777454646174	-0.0852389882780123	-0.0353864640936629	-0.268305280686767	-0.613211705740638	-0.259447422224008	-0.726841433184504	-0.226303926894836	0.327159184395852	0.137702664142105	0.98760163850509	2.16486235252481	1.27092540437092	2.98095240297067	5
Gata3	0.849196351296941	-0.140635503401628	0.138814709785845	0.108192119518387	0.0730546824016402	0.642356796369166	0.25090141558952	0.152409328530084	-1.16995339645103	0.432406827302222	0.341693742058732	0.218241260286871	1.84048548766203	0.997493409318731	0.507297985618939	5
Gcnt1	1.4315912230041	0.0507315524087622	-0.262362146953697	-0.143713007045321	0.142388089934367	0.476133978030151	0.207998412320287	0.354740878044213	0.711479924346318	-1.37774592995759	-0.765153167436803	0.71708952035221	2.299832232254	1.39404839523014	1.9905529397826	5
Gcsh	0.731063449294813	-0.107591461696726	0.371926448481285	-0.708229662467604	0.277055497282863	0.506333595660967	-0.17707002954904	0.526806486475265	-0.770545608922781	0.997380947283668	-1.92558396171073	0.712528971269457	1.24893480830627	-0.606036713989602	1.50955747671195	5
Gdpd3	-0.69395795004489	0.168938269756771	0.101296506869849	-0.563047555725152	-0.754563190639123	-0.726508190231224	-0.221131132847671	-0.318399622585869	-1.14848854607744	-0.257855594408801	1.45315355796574	1.8420841058357	1.7010678028077	0.718425683816249	0.86606236845191	5
Gdpd4	1.01782630032195	-0.127307371075122	-0.257250788301115	-0.229778646949863	-0.257508498573023	0.462611412841647	0.320623475553986	-0.125179112752696	-1.26938303468032	-0.960460074822576	-0.869794411889859	-0.922031842608724	1.58868562509358	1.52780451822917	-0.499400538564998	5
Ggact	-0.62070493192165	0.132050779790093	0.775566083133576	0.53487765700904	-0.431529568686424	0.189435343716889	-0.189162671474463	0.0201766534824822	-0.802955795960658	-1.76584645574758	-1.23473264248031	0.942272333478505	-0.396729194827648	0.549692028156689	-0.0490882783085482	5
Ghr	-0.375212139349993	0.126420610455545	-0.351561379084226	0.0126230957658779	-1.84257877467328	0.0431887024234945	-0.920681367373292	-0.16751873295309	-0.464686691823669	0.483868080412248	-0.017614731777335	2.43211232877138	-0.0546757805005899	1.6172793397954	0.246367677204024	5
Gjb1	-0.952096139657344	0.0857755717268935	-0.118206499760155	-0.481279615727563	-0.257805137271722	-0.139338829008595	0.0245207724135264	-0.691782501332376	-0.800036675963386	0.412829853357959	1.70416463588924	0.863481537101518	0.447611169425335	-0.109298387447767	2.58162908487199	5
Gjb3	0.592109859802625	-0.20023245170923	-0.127310901451743	-0.4115057322027	0.282663134212656	0.102083684635135	0.0708737546725018	-0.251820258776605	-1.16145457501595	-0.276513805862751	-0.906173711412159	0.588778777617369	0.203941958024863	0.196465608522352	-0.584435283844271	5
Glo1	0.640594745411272	-0.0224973360948655	0.342856478452241	-0.293414434041993	0.831209060923278	0.726729830696507	0.441239597400888	0.76558306135631	-0.141182198144839	0.805646761280108	-0.6990337156799	1.87315762770024	1.57074003719744	1.32329495080927	1.92229110629177	5
Gpx7	1.05421094569949	-0.0728655028615013	-0.335853622882692	-0.174468136371035	0.0613572956125873	0.198635226561521	-0.0616321586243533	0.66529398627926	-0.752514648775652	-1.29875278555202	-0.684032788655943	0.227548729438851	0.706531852002513	-0.304182134964337	2.74906233463093	5
Grin2c	-0.605685619522893	-0.202429353392063	-1.16570910663206	0.504692455141772	-0.548947383166186	-1.23230629786024	-0.304444421399732	-0.0331161392310865	1.20111951018458	2.5899202141704	-1.13686095624397	1.1696573819679	2.51833722427913	0.863284785211512	0.0786195277936412	5
Gsc	-0.623681669548802	0.104608591781062	0.0164210751174421	0.364870952190985	-0.140037609249202	0.490664871507663	-0.334408763658579	-1.003995037178	-0.639139718067022	-0.0375676043378052	-0.846321836865456	0.307247496024048	-1.03251388527947	0.976426222222728	2.45435858885238	5
Gsto2	-0.629068972992304	0.131462844771592	1.33530116455459	-0.423204509884331	-0.420780061172867	-0.211708035245589	-0.31091170428104	-0.313640651606323	-0.810152473473543	-3.08124638183763	0.990106311994333	0.931180991948729	0.449348774409223	0.915659784558501	0.773346423657097	5
Gulp1	-1.65660994747152	-0.0392120593908459	-0.234773076851276	0.0435757272201922	-0.00616024992457837	-0.396515730606397	-0.214058051331151	-0.150815108220309	0.63636368432106	1.42665016198064	-0.268471497436143	0.0359003994902186	2.2163004804686	1.66016263923037	0.979283830175964	5
H2ac5-ps	0.465637857795239	-0.273120456680983	-0.112059702882088	-0.8620766794557	0.347516849008174	0.213760280850751	-0.192863431988899	-0.0259460882975889	-1.24585638845021	-0.191402093074065	-1.49288878710925	0.56925235075181	0.335832906681649	-0.420433174619059	-0.0473547603269601	5
H2-M5	0.882658644366398	-0.0482375220929589	0.561543350728039	0.0963543550229076	0.582950674439137	0.292575986761701	0.0756386483414013	0.700019237953968	-0.417102929720268	1.81813028681977	0.316298697989772	1.81011126991336	0.871323468645757	0.312561398975101	2.42184432215739	5
Hcst	-0.669602537005366	0.0477098239508924	-0.358175694412163	0.043160285071497	0.061209171850189	-0.109201816014197	0.172554603259897	-1.25089089020782	-0.31296111144572	0.879755793496079	-0.107481735819975	-0.144183073323597	0.246714631104925	-0.54093171341177	3.2830688370012	5
Hmcn1	1.05426180694737	-0.0423548808098888	0.139512506160945	0.0861018685253253	0.360595623085181	0.592409068637696	0.25959372963355	0.060935454571902	-0.437438907674508	0.539523725263088	0.337593694583193	1.33736393970889	2.10726001231267	1.28127241258729	0.25180363624872	5
Hnf1b	-1.46478230924782	0.0470211839863343	-0.173291442842359	0.142900021482408	-0.0718247690670346	-0.356059858339646	-0.25286771614956	-0.146193323039998	-0.674733258388869	0.931106026070935	-0.778464221313394	0.37010760481612	1.75972196631647	1.73406461450722	0.839351928734993	5
Hook1	-1.15478401540727	0.0223448346494363	-0.0742907636627853	0.264687945912345	-0.440907022070701	-0.230055963521423	0.0720260120301507	-0.463306453196949	-0.252780390233394	0.314691143012906	-1.13675848365856	1.79113559130825	0.896359475198491	-0.389393714280676	2.09706833059225	5
Hoxc4	-0.88359410096463	-0.0905598088077738	-0.519753135783902	0.32223313225225	-0.366792392519516	-0.769064770722922	-0.364907386997797	0.083602108285101	0.783887565969295	1.68460800273496	-1.05890324039383	1.14012852575331	2.29278683750099	1.50950399463812	-0.289543290796974	5
Hoxd4	-0.97277796986	-0.0144842815619425	0.50106630399133	0.51605436330116	-0.393209089270303	-0.141625744458882	-0.141681167300764	-0.250924866804928	0.138030848049449	-1.78796024563388	-1.86699200343975	1.34560613767268	0.464840422111537	0.64524501329069	0.956755346146654	5
Hrc	-0.61823149348019	0.130053179147577	-0.311138349383895	-0.0416902804335978	-0.116717239943553	-0.0355737211919969	-0.813712559803196	-1.18063241638579	-0.787657783088909	0.705591924571411	0.0958559813870081	0.253843950690541	0.074204181012176	2.35516288155056	2.86094360324945	5
Htra1	1.00192256714512	-0.0144842815619425	-0.000285397412091363	-0.0421752204679209	0.268458723980687	0.680798349431995	0.247907674261595	0.509728804417632	-0.142166276280728	-0.00104889767540426	-0.157153767466245	0.946220525765844	2.30144503534444	1.16284795518546	2.00178210839805	5
Hyal2	0.925125471561483	-0.084800964563128	-0.477167301103119	-0.0607674401048733	-0.0253828628100708	0.279066493563994	0.211939663980149	0.18977387491748	-0.768540753298526	-1.61927364393828	-0.209076324563673	-0.0826079653384583	0.871076482133247	0.917934480893624	0.688145909361205	5
Icam1	1.10769188659401	-0.0163354620543516	-0.331213076095066	-0.168195305874217	0.7050182669267	0.465111831865669	-0.0254394753447081	0.598940443695402	-0.177262091350341	-1.34578406706106	-0.692892917820107	2.74726168168841	1.73829834484867	-0.131924643357712	2.60043548257978	5
Ifitm7	1.21214966579834	0.143924376806469	1.14476611380891	-0.196617055836764	0.736005311670253	0.600996835855451	0.0631977549630161	0.291222594495263	1.70905513969342	5.09004878704651	-0.886361148179499	3.13846925863042	2.45796891372683	0.358638327497344	1.38364532922064	5
Ift43	-1.05194259657201	0.0470211839863343	0.32706572645778	0.1159128655136	0.181658367581221	-0.315061819657541	-0.365453115902495	-0.401797131596408	-0.484563918707866	-1.26204840214715	-0.453478770418016	-0.672245854971581	1.11824193035624	1.7997928174911	1.65669416300058	5
Igsf5	-0.810560884569736	-0.0651909253005928	-0.042020014572879	0.267130802732049	-0.264494575986505	-0.973278598474463	0.13530114718884	-0.08728788810244	0.517652431585217	0.124936913934458	-0.805272536555932	0.754194041253598	2.66177149691722	-0.513435537048842	0.277321216563234	5
Ipo13	0.799801491899765	-0.110719791251873	-0.362479480387168	0.161247019869	1.10317262380116	0.237656290821438	0.11467746392257	0.243062528126144	-0.867506902833108	-1.06344386464581	0.479630931882904	3.10389034648833	0.641326933219601	0.429397086810291	0.761980205083951	5
Iqcf5	1.11414782246348	0.0424785500533656	0.13126758251385	-0.488475851536462	0.0790803231903059	0.466885955492487	-0.186784756623131	-0.216475092716911	0.463636876220348	0.536474688724523	-2.02404046675872	0.309950210586066	1.7550988441957	-0.974278346640445	-0.945353461520647	5
Iqgap1	0.431965503451746	-0.0677069506266926	0.190372948793934	-0.80162479615753	1.39790498715576	0.286682431527352	0.303654465772256	0.186359287951781	-0.286515282079641	0.301649935050134	-1.28781501639037	2.12425869378477	0.417828538088211	0.614083660713192	0.315532120941846	5
Kdr	0.888929495781496	-0.236711428430589	0.128899984732912	0.3745769986224	-0.532228749932199	-0.0157704342513206	0.270756980136181	-0.146490110523665	-2.06135131201162	0.420309412961162	1.23834512553303	-1.66435640565935	-0.047299758505162	1.12679725994319	-0.510409903189248	5
Itpa-ps2	-0.554508566089901	0.00821992256010449	-0.0685150099274245	0.0217806553255034	0.0969143050776595	-0.251086241611403	-0.253352341153579	-1.21766771956667	-0.0446520555756909	0.139361533972964	-0.0449171796062775	-0.189050064536142	0.469763348884702	0.65770627468524	2.64655254647606	5
Itpripl2	-0.634389431390117	0.0208515446171156	-0.769758055690144	0.1373022569067	-0.992219992712005	-0.391912748986265	-0.269287631292487	0.0436877123208826	-0.129586464711942	1.79126201025787	-0.323941726065596	2.21434148876068	0.838867337826033	0.799781122673855	-0.108632234202535	5
Jaml	-0.796942063254439	-0.0327574148538235	0.279508257350968	0.162990782457432	0.162540583834952	-0.443463375181369	-0.486349032279485	0.00275754403176524	0.255741873080669	-0.817090809893981	-0.483084464400915	-0.45568973916961	1.19242881532816	1.81456951204961	-0.00861375816007892	5
Kcnh8	-0.907273114536062	0.0226005613162068	-0.164487836972823	0.180357068115232	-0.526911781364996	-0.396648179203386	-0.158118503829399	-0.0832951764540134	-0.20087354224709	0.547420131484651	-0.608561515780404	1.68173140782794	1.21420344549546	0.671613692209067	0.296211123017708	5
Kcnq2	0.972204400280197	-0.0699628338865684	0.0124976357762168	-0.0151715446203734	-0.254538094594269	0.760808521624138	0.159470885468856	-0.0612473484774587	-0.666331655602279	0.0445691528794591	-0.0548555606075687	-0.870544659408908	2.49563406572115	0.725834808897259	-0.233393277608224	5
Kcnu1	-0.916621005976437	0.0373778613397286	0.290411044013073	0.173061679185243	0.289144143799975	0.126184375000934	-0.481328093897276	-0.113147270313504	-0.335636918553258	-0.97645417625806	-0.589961940709469	-0.93236269977925	-0.390250385739318	2.06552197843948	0.406515730139694	5
Kctd8	0.659369036629781	-0.182892994580621	0.0287642445404805	0.618062339135185	0.234063000638165	0.28648985890406	0.411859085326053	-0.175687193087413	-1.1813840172138	0.0695713538849925	1.51563319000358	0.542927702644665	0.637361398572408	1.27138183950388	-0.454058826200855	5
Klf1	0.537714141425449	-0.26944753772938	-0.174665931379062	-0.473175628144645	0.237503163566778	0.346509144621602	0.0766226703273093	-0.454776848925928	-1.4193553806127	-0.344515365000024	-0.9462526357007	0.449263919246452	0.628657517232577	0.192889037147105	-0.958502555303286	5
Klhl13	0.997124804978266	-0.0705986232077623	0.30808527581192	0.138575076728355	0.635570183338157	0.347710569795991	0.0376016653348626	0.510361304198714	-0.68962218271724	1.12685852959864	0.513887346944939	2.22942937634622	1.1698101013617	0.175531637240969	1.9946684908805	5
Klk11	-0.980185843032948	-0.107591461696726	-0.283278467194093	-0.412425920647623	-0.27384268865395	-0.699569639173232	-0.0817306602723933	-0.716559937083164	1.03312222489834	1.01852319320958	1.50344537998209	0.944257102538955	2.31359497942886	0.375052648677062	2.7529886274898	5
Kyat1	-0.877883427279501	-0.117696716957034	-0.0845141125266273	0.411041554609049	-0.437488877336095	-0.267533675122576	-0.47817046418232	-0.565863838640486	1.01220078602194	0.272154186458677	-1.3420103232999	1.35109084409438	0.792434290800537	1.9652526980854	1.94711795004913	5
Lamc2	-0.96743135877804	-0.0259582893802345	-0.0192029504391849	0.0208039019179988	-0.550887097106921	-0.35562392257306	-0.367678222692155	-0.523011687141089	0.246015064362689	0.0681454800477038	-0.0748511082571624	1.8748366968798	1.16080450011709	1.6652784890983	1.98323885764946	5
Laptm5	0.90751454566061	-0.00496895461509675	-0.114057378132581	-0.537880795636207	0.590377871559168	0.0185732305315405	0.278060934007907	0.143396838543636	-0.0441757666967379	-0.379687161348693	-1.81540241951983	1.88479599384948	0.0568707555793122	1.18138751162913	0.510078055586241	5
Ldha	0.365060459213024	-0.149649715970789	0.183747707281417	-0.873323222026202	0.328400203757863	0.711385447233244	0.184452775550107	0.388374446293135	-0.535187749287461	0.246056962305501	-1.18569525209451	0.421743985742333	0.876229210068807	0.31524542616392	0.55572369091572	5
Ldlr	0.799975309360414	-0.0842499407810009	0.0410758897433433	-0.333148258611059	0.160242237906913	0.47577557575659	0.0438524246031076	0.134070658843325	-0.660254938521252	0.120534812310371	-0.99116830782651	0.450956103203715	1.28418230357277	0.16423624133539	0.420391373081276	5
Lef1	-1.04043716487278	0.0279832795876369	-0.338194055109529	0.286718900773253	0.547159024650216	-0.537883156357587	-0.130415694517218	-0.410992656269394	-0.285219976400976	1.29071619596516	-1.10944418099204	-2.00267330157158	1.88821635970865	0.635249774095415	1.6760747653029	5
Lefty1	-0.709169638923169	0.0436066687280645	-0.184087476590616	0.108015199920749	-0.724660710829186	-0.784305203692712	-0.0786155926729038	-0.796383935316079	-0.3029482972467	0.478876265126648	-0.28488414835109	1.8078630740785	1.87664957637273	0.26101029102112	2.21368638352674	5
Lhx3	-0.569042933264544	0.0470211839863343	-0.515391354048243	0.592451568914923	-0.144795861642753	-0.175952496909865	-0.106000505590959	-0.329356862194929	-0.26212235777336	1.07579890184432	-1.25380837063511	0.289855715497096	0.337822384448037	0.282391600513937	0.73460726567891	5
Limch1	1.50858321671647	-0.051940633409979	0.0422468597693281	-0.0454478790168261	0.0961919456122376	0.251721197545987	0.162041754912793	0.0493925360772345	-0.767612404547277	0.233782844464376	-0.254985901639456	0.510491676316638	1.28125925476752	1.14444523039944	0.292061335092041	5
Lime1	0.642013496847075	-0.0902442685638691	-0.0502348467225305	-0.897671964832018	-0.21506677733574	-0.786219953461725	-0.0540486943936747	0.0496716822126345	-0.56758284226983	-0.118303657933613	-2.14335987809765	-0.485733626616147	-1.70308441287419	-0.162453162233831	0.124996109311076	5
Lman2	0.539482484095059	-0.140799758138953	-0.140873807760307	-0.848135089737014	0.200893572337776	-0.0394526260216127	-0.0266659573333028	0.0107062103569918	-0.744123000114418	-0.278776740300941	-1.70167123186125	0.381262485303409	-0.0718126939115365	-0.067349338154683	0.0226389661134648	5
Lmf2	0.574175302518563	-0.210556810555814	-0.10184588026409	0.501569986109002	0.41525100441773	0.126256674184802	0.333613730143691	-0.0859031123422377	-1.18434783997331	-0.21450474699068	1.07104896292325	0.838756471241464	0.244594567695084	0.896782712658756	-0.1933289425475	5
Lmod3	-1.03173884609778	0.0438704989890921	0.284572464612678	-0.337509021829057	0.205194627766355	-0.565354081026334	0.110548526157308	-0.678113282212117	-0.443412393559931	-1.07698980255916	1.29505569331409	-0.74476018847078	1.96805970007805	-0.53397576080041	2.74230340007154	5
Met	-1.15531340359026	0.122232342508005	-0.199118675046902	-0.118556433854505	-0.240410376362996	-0.475791380584552	0.338149354607412	0.0538961844342675	-1.38341161526613	0.843841226195355	0.50939915001131	0.97708805642936	1.85466013205429	-1.82897251259283	-0.244062637966666	5
Lrrc1	-0.868394531104039	0.0187376861155475	-0.261579671636118	0.598973512086175	-0.231888308224522	-0.0741365199949677	-0.19814214576756	-0.561620705467141	-0.159403741292367	0.833239795177342	-1.93445207046722	0.708396841664388	0.217218710042709	0.805550451408251	1.91162921470478	5
Lrrk2	-0.869117084153079	0.0477098239508924	-0.288713463458828	0.0347324301716059	-0.245241076691247	-0.499080770716366	-0.476043128610799	-0.134322279660303	-0.406210899154391	0.920437400082672	-0.11226560854	0.749811652721054	1.46351466424807	1.93697221692428	0.457582924218893	5
Lrrn4	0.877223562586529	-0.084800964563128	0.281897429402184	0.0447162695109622	0.549296749458485	0.476112916241761	0.0520802370785933	0.132438270709981	-0.728746616892455	0.907089913086724	0.145884492933152	1.69511045272735	1.40918563138024	0.213885845480613	0.455372980784818	5
Lss	0.603471445042661	-0.204312098294589	-0.354569442540321	-0.552534448122849	-0.519569009348048	0.434436540692729	0.140663457617448	0.108527689940486	-1.20785911238906	-0.784886687589124	-1.24007902355247	-1.10301304394441	0.884567596636462	0.397408193927901	0.256708797666392	5
Lxn	0.493585387942807	0.0152963648537882	0.0137480172823954	-0.984893891464088	0.43457107965361	0.173869022135516	0.197027412278882	0.0866650966077939	0.0739632522561577	0.0248915131052739	-1.80794416901368	0.754577410597675	0.289555927892497	0.455289622654834	0.167667924539079	5
Magee2	0.762124892595396	-0.257895251818271	-0.0163598696759496	0.0387639807146586	-0.16202468409286	0.572654757882289	0.0655903033534603	0.0999665906959424	-1.92546205361648	-0.0457356567754243	0.109872192848087	-0.434398197569858	1.47253957224076	0.234026258891376	0.298623854227536	5
Magi1	-0.717444800011357	0.207856689902949	0.168437384168803	-0.0223157243092518	-0.202824032596312	0.0975126237007661	-0.368544956428667	-0.320200050458317	-1.46089152656532	-0.443277730762758	0.0595432802489389	0.51190407860652	-0.236046349534963	1.23787778230549	0.900437050773865	5
Map1b	-1.10666530323741	0.0707163902900897	-0.286038049465235	0.343537877264207	-0.170207597219744	-0.322809192416237	-0.0452581561232023	-0.62878295489764	-0.76665831266936	1.16115189500152	-1.41391791879461	0.662637361767514	1.20534158893978	0.234483319674211	2.72747339419096	5
Olfr1331	-0.644205004771972	0.176468087718748	0.120300004705043	0.0549145511903416	-0.741541243312782	-0.701093355686212	0.057548066737982	0.541603621616591	-1.11366801058049	-0.284275002687895	-0.131566344941423	1.68050608622261	1.52386993288867	-0.173561596712706	-1.36756860699243	5
Plch1	-0.846869194124796	0.142013610458341	0.0671159327509605	0.390905547286658	-0.540385618513028	-0.201001216628143	0.311976277463713	-0.312310362944726	-1.17818034933484	-0.20849272177561	-1.23117969774491	1.60990704930654	0.57433194871145	-1.23690604118504	1.03668352992602	5
Sh3bp1	0.43613785260426	-0.273120456680983	-0.123568009380241	-0.797528120994536	1.08977704686735	0.834494849276539	-0.332003696082058	0.380705913037902	-1.1669264446941	-0.197687297722644	-1.29360910270874	1.67202251709871	1.22799159919554	-0.677899796104227	0.650813977639887	5
Slc7a6	0.728899750137598	-0.144565747242608	-0.0863693857046161	0.0544627115649166	0.800033063674354	0.489374699467602	0.0489643466097014	0.177439399158822	-1.03228276807287	-0.230927984735984	0.147638742686025	2.0514286739094	1.20353096490005	0.167088503247943	0.506945565226954	5
Mark1	-0.758885238762182	0.0907061916523823	-0.153192568703859	0.679926261782394	-0.370926274580493	0.358944355983212	0.0327140834873452	-0.126688523216379	-0.674339360255017	0.426444715733849	-1.91898331155022	0.990248942848241	-0.919075498907778	-0.116227706172108	0.376839872050427	5
Marveld2	-0.651258511562306	-0.167655099753736	0.412010552292524	-0.121225637762491	-1.42862223630615	0.0619265202524406	-0.070872788188115	-0.686454361262431	1.0696351144397	-0.984261924411619	0.293616979436552	3.27304142748323	-0.136074906233412	0.216088539730176	1.75230035731479	5
Mast1	0.851059113713383	-0.259855726301212	0.233993419070068	0.0533991325546832	0.304198707327324	0.133251331325677	-0.193576894932156	0.162810564065913	-2.16649399373445	0.730486683952598	0.16901576117103	0.910747054635528	0.382630194020194	-0.771279964478732	0.543107470191731	5
Matk	-0.796616412404817	-0.168309055091538	-0.167743214050998	0.110958734600713	0.126286192386041	-0.617958940486466	-0.412493045351259	-0.697898369650189	1.31347618409796	0.49016595474721	-0.328733543965537	-0.353904270605027	1.66095101385811	1.53838375175652	2.17913884373617	5
Matn1	1.49715193964084	-0.000537697168182416	0.0685527436011508	-0.220576411642593	0.514609082634888	0.161086565875456	0.158042941739868	-0.231397797498601	-0.00788622379899988	0.376478042300183	-1.22816925460353	2.71034146136951	0.813716560667554	1.10774496805224	-1.35790243416537	5
Maz	0.323651930235042	-0.324717153597868	-1.14441834565984	-0.873299856261842	0.154730790035594	0.206432255029085	0.0635934776428846	0.0597394044687841	-1.02955346326091	-1.35866361802701	-1.05117462060344	0.176171490559698	0.225425848279808	0.0963584000945416	0.075784878551141	5
Mbp	-1.30749225042651	-0.137895171413813	0.153611040222005	-0.0558400977341414	-0.281035879700643	-0.427713293628876	-0.250903141622599	-0.448597875246832	1.76625601349166	-0.736733616997877	0.271530469074419	1.29265186600581	1.88686064578321	1.53583311170106	2.29900440993088	5
Mettl21a	0.410382594935545	-0.0535479030142733	0.117608263700885	-0.9784271686452	0.672530355300972	0.202026376192629	0.205396214677593	0.0305309433432407	-0.215276623136413	0.177041754618439	-1.49331254488024	0.97091566708624	0.279733810653416	0.394620981684286	0.0491103043088018	5
Mfap5	1.14603943261184	-0.0358140966650002	-0.00787549813157618	-0.307740109065495	0.599058228121503	-0.0661041948292252	0.41833332761949	-0.378721703302458	-0.402086075470314	-0.0331075106382479	-1.31164691162673	2.41517877284611	-0.255609231801364	2.24450630608057	-1.70123074756173	5
Mfsd10	0.830225627643759	-0.0423050011711431	-0.00905426106616327	-0.502905984371019	0.129728276933326	0.358210848784133	0.185763137970505	-0.0364162103777982	-0.34407515768041	-0.0275738926990936	-1.55280247792462	0.378888539740558	1.00342016468495	0.722028728127803	-0.118504366538972	5
Miip	-0.608304250296796	0.155238734280865	0.477583900708857	0.0648866504173351	-0.131348374979615	-0.543466839899689	-0.319410962641774	-0.536360988592633	-0.925095173354082	-1.06566195844939	-0.146794398309244	0.281077601842791	1.11542880533467	0.909639838438018	1.27885557815644	5
Misp3	-1.17338640245442	-0.0168758060556165	-0.100109470678582	0.285973715276419	-0.205733271248646	-0.222443265851164	0.0975688272583552	-0.374303317860619	0.193986294728433	0.430888744478237	-1.2479593679313	0.849231837093328	0.880659994508668	-0.535982907076119	1.72150463586547	5
Mme	0.675729418535825	0.0518685446744453	0.203675975871377	0.0700010379348137	1.09700555108173	0.505012450545053	0.0323478436953082	0.646876329490809	0.343354197102386	0.504849076409393	0.175918123159453	2.60772827733107	1.1513910956347	0.102333296980504	1.7133163333534	5
Mmp10	-0.644205004771972	0.128429696879601	0.713316041546441	-0.42037215725282	-0.904522421186807	-0.794838458176362	0.121263159193623	-0.0320377605933447	-0.810503739641111	-1.68560192599421	1.0071434081869	2.04985959666721	1.72763073290436	-0.365722581575123	0.0808964967682839	5
Mrgpre	-0.461233815607954	-0.0794047856620148	0.0625701008541752	0.365736869285603	0.429627624766638	-0.354724212201378	-1.01020363155465	-0.803980978873965	0.358784183151333	-0.105861228311525	-0.627369151344847	-0.697098299233765	0.552026501370478	2.18136765662537	1.4534844269864	5
Mrps18b	0.413483990489899	0.0100200099785462	-0.150696934754994	-1.35555934033434	0.237937618858969	0.214467181674534	0.182093430454615	-0.0127396371377803	0.0405875020872566	-0.228566222660888	-2.08454132597294	0.34610071337573	0.299204070860344	0.352494041688348	-0.0206471078238801	5
Ms4a14	0.904074661335862	0.00815386823023825	0.28318724075289	-0.187368758354341	0.212333921633544	0.135702821360392	0.392086545600851	0.503657791702845	0.0722160046062178	0.939132592167922	-0.629991591364887	0.675311837721597	0.413943558517402	1.65952974475779	1.78477437931297	5
Mt3	1.7313084783178	-0.0280016403979572	-0.0961438701172781	-0.1399513069317	0.476948479492596	0.325488563981604	-0.0346095650958256	-0.125869735975616	-0.474923216859422	-0.610583394874151	-0.901124278764531	2.90486938041314	1.90133281820753	-0.280523598661848	-0.854160031326909	5
Mthfd2	-1.04551423602692	-0.152530445280979	-0.141847217416391	-0.188539325641991	-0.187111867871424	-0.38031904484416	-0.42318200307934	-0.277358646764414	1.56225513113777	0.544001008639071	0.733103303844252	0.688195723051773	1.34160904859642	2.07136171236613	1.13661956918613	5
Muc13	-0.60381600569471	0.315460471144546	0.366709478570522	0.0956358619253665	-0.0638243762882395	-0.0255671934111868	0.0193405304643406	0.121253975973677	-1.86601460907593	-0.812223760460018	-0.214762610319486	0.13557258744138	0.0520877541058532	-0.0546728616800377	-0.286975008736338	5
Myl1	0.826256810574359	-0.133293962945856	0.44936943374278	-0.0992730456853666	-0.375106678977086	0.00654642025357211	0.404460514650151	-0.103885241768673	-1.07892437149738	1.36196991367706	-0.305056072891863	-1.09031135167445	0.0182501689161967	1.56455194267138	-0.336443680856088	5
Myot	0.751374241676936	-0.0309529319219974	0.492504645792749	-0.188554762627336	0.987070019686466	-0.0354908624119675	0.359301247117407	-0.149152842635165	-0.22783663941861	1.3574241382163	-0.526898650045476	2.60906529710896	-0.0899747833726492	1.26390325137654	-0.439269759275745	5
Myrfl	0.947019449437338	-0.204940130314137	-0.281046377817196	0.494484497498599	-0.195951675264204	0.242046187129125	0.102004096212327	-0.143300759767045	-1.90130319255188	-0.976305698733853	1.74158572266799	-0.652812653235305	0.773401657637816	0.452246604079393	-0.531925560703951	5
Naaladl2	0.925872284358039	-0.0614512359180327	0.454110316626585	0.0686243654223441	0.28690065041395	0.681093855088393	0.184088601572879	-0.0056928113707631	-0.557374603936294	1.54227346228708	0.236299445228064	0.934465562352578	2.12767847644291	0.797952034282592	-0.0206595732483402	5
Naglu	-1.07099977056365	-0.00711747053547368	0.106786319148377	-0.303215557960074	-0.540385618513028	-0.232167428997841	-0.358540451888797	-0.354517227146116	0.0746759105362524	-0.419521215410181	1.20774190591573	2.03598158062416	0.838954918016064	1.79773777062871	1.48823046384299	5
Nagpa	0.637542326389825	-0.127307371075122	-0.14547243504393	-0.133491944271035	-0.326912363327384	0.280652175131872	0.510313762916961	-0.0403801994490923	-0.795111516330322	-0.340203411894071	-0.316517231197351	-0.733197630024987	0.603705857588034	1.52315853302421	-0.100906920198215	5
Ncam1	1.51449409639709	-0.000236250186565724	0.42501646011145	0.139063788792374	0.359595064199543	0.324422460363157	0.257207013082461	0.266640242459046	-0.00350513876465361	2.36114287835821	0.783276179025056	1.9158521519545	1.65777830854494	1.82368234843709	1.58283902376803	5
Ncr3-ps	-1.15553763954216	-0.00452699378394913	-0.271459529482931	0.140677881349761	-0.0149573303427451	-0.451802249793284	-0.0858730247641248	-0.425924478158618	0.0512459402103645	1.15063643504134	-0.604565266079859	0.0608021401707203	1.76149104632014	0.46455769779006	1.92912409298452	5
Neil2	-0.697701994799515	-0.040571021618425	-0.203427281885127	0.568434365762863	-0.694264612955625	-0.88803222587572	-0.290638447616849	-0.743079078701355	0.277300964075807	0.520628687085419	-1.47497129178478	1.70402388799191	2.09048302457046	0.949340117086326	2.03211586879817	5
Nes	-0.820050656948382	-0.286593861605814	-0.563082792687606	0.587684839120755	-0.449952084343454	-0.0725468446294621	0.00737252647131314	-0.512196807024576	2.30235896436801	1.69379899265634	-1.79233194196094	1.29803867735788	0.200727632883063	-0.0283045220127478	1.64634563400884	5
Nexmif	0.706950989708702	0.0286542617359879	-0.0166773916530126	-0.118373467328804	0.463975484264279	0.521007242729788	0.688538490784129	0.195954343017146	0.1984467548261	-0.0432480338412221	-0.311226774917235	1.15389163483319	1.24274213091876	2.27885311771632	0.542984795541223	5
Nkx2-5	-1.09141807302992	-0.110719791251873	0.21348455889349	0.217454958058002	-0.112198903300044	-0.248271076609722	-0.218218399990672	-0.561999011424706	1.18380963503994	-0.854685907258425	-0.882660581434114	0.430784865769925	0.914250534700543	1.11501654591531	2.40419761139003	5
Nlrp3	-1.01931014454038	-0.174919856427359	-0.393996960158638	0.147511332811717	-0.893083271412596	0.200665966785425	-0.228052673107279	-0.207966334769354	1.74667027595724	1.47315400591412	-0.55919722834949	3.20242513252534	-0.69012541720895	1.0882791717802	0.830888700525427	5
Nmnat3	-0.744806317218748	0.180491853178271	-0.065891815636897	0.200726977361741	-0.022706220119842	-0.240005185431801	-0.265783803411001	-0.126263415953147	-1.31694132718229	0.18002124448624	-0.556009706165603	0.0594934123869295	0.60313138856382	0.926767226395502	0.368607658970905	5
Nomo1	0.698053676524371	-0.0575702910082723	-0.0130204213032337	-0.518270014121651	0.214629943497154	0.388325617827043	0.233681094930627	0.1161313682917	-0.393688487022493	-0.0333397845709248	-1.34548288501725	0.527059704770286	0.914603407469597	0.763679620936295	0.317747271870015	5
Nop16	0.515469077594706	-0.220176632455266	0.137889923921989	-0.441937383947769	0.0613762825851914	0.0201543089045456	0.361489772335898	-0.164800756600605	-1.11183236895426	0.260725844631029	-0.847220849244301	0.111297108800275	0.0350524584079175	0.872363398286905	-0.332970138992326	5
Npas3	-0.9464672338778	0.0296878980718326	-0.0799784549940801	0.421826051842066	-0.341981247379955	0.138912989030205	-0.292444758611391	-0.0386356846947857	-0.275264689765465	0.277669083826538	-1.48481469940331	1.13864556788423	-0.443604960811363	1.29583059443464	0.143330186281952	5
Nsf	0.520574186637434	-0.161744814500584	-0.0658646184968371	-0.706371729853433	1.07759268974169	0.430605330044376	-0.174915794240772	0.342081146214867	-0.824856624127511	-0.125771935225807	-1.36756889918315	1.97341284249533	0.756327662436502	-0.426295216514612	0.697999701002862	5
Ntng1	-0.741836022999532	-0.0842393966539481	-0.941983479082155	0.762754380167842	-0.419175200786859	0.0237239003048963	-0.129243732541175	-0.162766714896067	0.612193391483339	2.5633041345173	-2.10438843051133	1.09391652751773	-0.0593802420056884	0.448865487150155	0.473278728324479	5
Oaz2-ps	1.33063145678992	-0.0168758060556165	-0.61369254170592	-0.278575224045196	0.432895970307957	-0.100277831408885	0.120105767858168	-0.0426559421433182	-0.21998232245733	-2.99541889470252	-1.37858500813525	2.02638524118631	-0.450205373176475	0.748204738008541	-0.222474783836226	5
Olfm2	-0.716145116977231	-0.032179923707586	-0.597227994577171	0.0961741394332352	-0.108815782396996	-0.134716470038166	-0.574476693107021	-0.351089466137711	0.225762349523036	1.56888143988891	-0.256148973986043	0.274140757494549	0.325514009094369	1.92607082383894	0.985512876457495	5
Olfr1055	-1.71338042020472	-0.00144115630830956	0.244549002550409	-0.0333757187417352	-0.218661869488458	-0.31866577207579	0.0385524647978278	-0.353604754138733	0.0241896930630456	-1.53698146046828	0.212675617904814	1.31797611828402	1.84220167318428	-0.309246471276151	2.37473615112521	5
Olfr1161	-0.70742194110878	0.0437033341845941	0.618361172176293	-0.492921427392278	-0.378053680108878	-0.314566341454929	0.310603009942082	-0.901526172382218	-0.302871611066576	-1.60461065186022	1.29684926337622	0.940833298894292	0.750825011333562	-1.02868637913809	2.49977162201015	5
Olfr1162	0.596395993747301	-0.268984012521992	-0.219802619412326	0.204320727869861	-0.200566575363263	0.111465234818611	0.360388183150872	0.0928708932814155	-1.57154440299178	-0.480857633316144	0.453190107395095	-0.42079828477423	0.224296298764458	1.00624576042177	0.217098992949377	5
Olfr1181	-0.529443347998014	0.209866787551792	0.376048810684816	-0.129779154768644	0.100491372917526	0.0630283076491513	-0.471653127526218	-0.21227643386025	-1.08850062292424	-0.730319083599716	0.255539307854845	-0.187166862443361	-0.11259084971359	1.16907135256203	0.440519104641069	5
Olfr1219	-0.913280525752535	0.0781106626638848	-0.0412438345766032	0.175170717050793	-0.169002685213053	-0.456229567949499	-0.114506492451549	0.111227933177791	-0.698843596886761	0.1381694939243	-0.59497536144546	0.54297331531301	1.40583897607404	0.489590646918406	-0.398163580379163	5
Olfr1256	0.750183704903547	-0.156804586160051	0.253641436712984	-0.549302471904502	-0.383054696712881	-0.200280590553006	0.0759379746393017	-0.302908529653838	-1.15236977277448	0.697970013081697	-1.53254225077059	-1.01090210873489	-0.506937529595355	0.266701488746477	-0.890681840557584	5
Olfr133	0.455404810237833	0.0874370082607996	0.256460183563383	-0.22846437481438	-0.00947483690019909	0.00277491289124764	0.9639437445813	0.421210673254738	0.390084212558429	0.428416802815824	-0.386945124542421	-0.0151792404557402	0.00426378131889755	2.05517167966963	0.75186600608407	5
Olfr1462	-0.644205004771972	0.210001069008017	0.264441649907712	0.405653759870296	0.452025271178295	-0.5545791567269	-0.455868456061786	-0.0622228610187777	-1.32529045769837	-0.624889009128648	-0.971880518751598	-1.02439510437471	1.20541222575945	1.37487254759192	0.157114960037643	5
Olfr33	-1.26849055995689	0.043663412457234	-0.0404032821765929	0.051418224782437	0.234063000638165	-0.497188722289878	-0.160585790635631	0.169897218617466	-0.542588250375954	0.187997822781698	-0.242570282930503	-1.04448135609153	2.12792571558527	0.953659100829508	-0.844728170040173	5
Olfr624	0.335905842186635	-0.287670763547196	0.188817199110177	-0.903682096687346	-1.15599704069824	1.86001356116734	-0.0530630500448354	0.0550677060059139	-0.946626710025063	0.232652670463316	-1.12892869569504	-1.36601341384968	2.10805346963694	-0.0834465854585536	0.0725033395768776	5
Olfr798	-0.821797135637191	0.00117615758973586	-0.0566940181884461	0.196495727951304	-0.0426592675404513	-0.727443914817646	-0.193611890907652	-0.505474376760634	-0.00946881452341644	0.170903436445424	-0.600552546189255	0.123327151860347	2.0170287702139	0.744895676371721	1.62819807626565	5
Olfr90	1.00280722943995	-0.084800964563128	-0.0191520409592919	-0.242709876155959	0.304873127584258	0.154141143398306	0.0831466390810536	0.348645161030801	-0.833074266376163	-0.0704500736667253	-0.905186736138579	1.0755170180273	0.521535633759584	0.390356089808959	1.37039121754325	5
Olfr919	-0.644205004771972	0.227379656998228	0.105881784355763	-0.518240606914008	-0.543077665281808	-0.197385251939538	-0.298599353334438	-0.51552266945712	-1.43496455098034	-0.250204017914489	1.2416203169096	1.23074114896222	0.429029098887854	0.900558150425258	1.30171326557632	5
Olfr985	1.07343492539452	-0.0224973360948655	1.55912283263787	-0.444961096432235	-0.100466624424594	-0.278462457644549	-0.0724879759889198	0.444376682822395	-0.236576873941328	6.13910394224215	-1.7763602232548	-0.37938330579839	-1.00853349786361	-0.364284337257688	1.86969364880172	5
Oog1	0.785582760404724	0.0296878980718326	0.632109268494974	-0.514123445033943	1.11570042402269	0.413326247637066	0.0486683656653102	0.124149962097731	0.228474042299306	1.82151619189896	-1.50207850025705	3.08333154998807	1.09555171752717	0.178993603152139	0.382280375763041	5
Osgin1	-0.867203387395434	0.0148662552826993	-0.109443262285302	0.256828316845497	-0.133947279977558	0.23733139194856	-0.392223952298012	-0.543735459348794	-0.126295542516454	0.348144011445826	-0.828318093125083	0.408634988059969	-0.694423015496851	1.59240627753362	1.84821329665753	5
Otop1	1.19885349982806	-0.160477139120507	0.261133645970118	0.0849944806645459	0.160742840299339	0.160089770334238	-0.295514156485362	-0.177354894450924	-1.88471097648079	1.14835953666237	0.378957159739788	0.677919986213033	0.64755647669017	-1.65860591422918	-0.833398591716783	5
Ott	-1.09035722622641	0.0177673628355447	0.0915614661132049	0.00943360674724712	-0.0442573894120629	-0.47014720608838	0.178929781326142	-0.626099349350527	-0.189782974234541	-0.366210234832571	-0.0382542640235861	0.169759967495281	1.72961968805634	-0.913377357096832	2.6758115699186	5
Otx1	-1.21784877156171	-0.0700678612508679	0.340769397256135	0.381346220255407	0.0542413856195259	-0.111845575252591	0.0937415351208539	-0.422116205177646	0.835944981117125	-1.52230923489564	-1.72721374437937	-0.232383250418751	0.459578945523256	-0.534471100634632	2.01497126053256	5
Pafah1b1-ps1	0.824131512402781	0.127274194565303	-0.279303704130686	-0.643610404772785	0.483441085855153	0.32764445452419	0.154255962106586	-0.492817048697442	1.02754854579132	-0.844349303511901	-1.97266279479724	1.40158926249054	0.911060665871166	0.595164862399839	-1.59193639892512	5
Palm3	0.720234774929531	-0.0771497109575269	-0.0164411910551552	-0.173185636561656	1.1954061424085	0.235660988432393	-0.0767459281288443	0.69859492718927	-0.544344527034905	-0.043436647263969	-0.463894510572379	3.02879761010852	0.572676992840936	-0.258778524849948	1.97216379978892	5
Spint5	0.764718403329688	-0.222057888389044	0.420621686907075	0.188337019915306	-0.228397012450633	0.0285751425569308	0.211595841865606	0.425708212748946	-1.66353988699201	1.17989167293278	0.53563693062398	-0.614430329292268	0.0737289250305011	0.75754332287807	1.27601870030833	5
Zfp712	-0.688575935841102	0.270380829278731	-0.482679278212396	0.012288618652159	-0.0954083005243618	-0.0569838533652306	-0.196358817446879	-0.51461164479967	-1.823867177279	1.21915641770422	-0.0314693798682431	0.231109972244557	0.132388910827225	0.632996126941587	1.38891260389053	5
Pax9	-0.862446801659622	-0.000236250186565724	-0.0200095904047822	0.522576778369168	0.155221256751745	-0.473740766232172	0.158810861406811	-0.408757802144484	0.00199604324912208	0.0633022939394491	-1.67616087763334	-0.47093849953101	1.37854525747152	-0.64122629181053	1.38178934628478	5
Pcdhga11	0.603579147914029	-0.356660958357324	-0.294514998631951	0.17593884310812	-0.219173159817305	0.230471354612889	-0.054265727373382	0.00742383894032961	-2.10889652312202	-0.652064531725685	0.394938285252477	-0.465374176703047	0.469352501049927	-0.153341130247025	0.0175633047704335	5
Pclo	-1.25537050817565	0.0882086823573689	0.0358483413301564	0.447130949679807	-0.352298524528493	0.294387544547046	0.0243282600436579	-0.090149875596419	-1.08479762942905	-0.165078274727932	-2.08756463280059	1.55583461785256	-1.24692205707566	-0.142982134083454	0.443588748773813	5
Pcnt	0.650265321751633	-0.0283114375758028	-0.317515717993701	-0.50914866341895	0.315409791387937	0.232179387396435	0.226092147380796	0.201688912846566	-0.180350764303819	-0.757364172101799	-1.23131303956673	0.721516802919613	0.509403834012349	0.688295414843637	0.514062693709313	5
Pcx	0.780660526823941	-0.0428457367760429	0.0954300157879751	-0.392864471776828	0.494411288512185	0.164559315788316	0.580578308838904	0.0689143492521484	-0.327668962992426	0.273272638179747	-1.14061283084815	1.35778586382166	0.433443652817897	2.12188493842584	0.210870267269073	5
Pde10a	-0.943975341336854	0.0243416270130954	-0.0645078640250924	0.232888444608481	-0.546544662064522	-0.182272584451614	-0.133356806574214	-0.216003067524428	-0.225100118782062	0.223368663194482	-0.81760185245294	1.81495972057573	0.580537068601135	0.58935183575372	0.79921575596416	5
Pdgfc	0.873618603410394	-0.0984918879605162	0.466130077582549	-0.0234613076691398	0.622889132124079	0.129150994177912	0.500005851903959	0.43534004700496	-0.842922811394977	1.49375005504398	-0.0762267432448584	1.91431459988476	0.380686592577075	2.04501154715957	1.49071273651362	5
Pdgfrb	-0.991320619323562	-0.0771497109575269	-0.170180774809394	0.225760096456216	-0.367246449860114	-0.789754733452466	-0.119394879526058	-0.40630769688401	0.74922785242969	0.618833149222695	-0.83232817893388	1.28071480544473	2.64152260469378	0.55411339009268	1.57874743372509	5
Pdlim4	-1.05683129440381	-0.177608420383704	-0.0988618498210765	0.35447716312784	-0.451305029474981	-0.0632340633127341	-0.25725478919118	-0.725605866176243	1.83880081542767	0.383251030061382	-1.39324406909184	1.67786309899038	0.225478277814518	1.272822773824	3.00572967240293	5
Pdxk-ps	-0.90617345766956	0.0403761167697277	-0.349654329066694	-0.127300652605658	-0.471573406723268	-0.776955480644323	-0.0245956277237441	0.0012757299137859	-0.35842752717554	1.16224899788554	0.429017733363213	1.50328501302268	2.37550214136808	0.104344137141645	-0.00453120326977723	5
Pdxp	0.686977902893231	-0.106237311447427	0.321596994772573	-0.722685892533745	0.630489721519717	0.891905544825719	0.0867295219854051	0.0669399427027572	-0.714965869624685	0.810407932084636	-1.8463992776285	1.52370700180595	2.06732894915297	0.278938540658706	0.180248464117983	5
Pdzd3	-0.747264258791066	-0.305240858381855	-0.283703094405095	0.121626522606536	-0.363994088967636	-0.810981667868011	-0.543316067269591	-0.226957736932255	2.23451023305739	0.777655444567571	-0.338014847616177	0.956861820251676	2.04471697401142	1.90075246738989	0.664756621052209	5
Pdzk1ip1	-0.705371137166456	0.0177673628355447	-0.391385684085467	0.241432462731872	-0.543821167340732	-0.779406965421346	-0.173204596031072	0.00629296862882867	-0.122773921363321	1.01267841838451	-0.633354157978612	1.34944278961702	1.85494023735882	0.571973490312759	-0.0173986968166098	5
Pdzrn3	-0.918787160210212	-0.0358140966650002	-0.116282297356078	0.307193762058155	-0.538885091356717	-0.103087325203699	-0.297416966058582	-0.485175807178891	0.322354984417508	0.391901976993841	-1.04968885627548	1.74177386804542	0.319571574940495	1.27932079796924	1.74725995325102	5
Pgbd5	-0.646174873621003	0.136538765229344	-0.457164261686843	0.336914633132123	-0.426661387248805	0.174624826506263	-0.374418757749577	-0.358788088968561	-0.864313922210388	1.08360567943308	-0.809660993795647	0.969871264213519	-0.380718524446017	1.13267800801986	0.908723066562903	5
Pgr	-0.813661373939247	0.00292513087967552	-0.112187479526722	0.428109575175426	-0.102813168882874	0.0833259684783327	-0.327581465055115	-0.170337299197441	-0.0233160229033474	0.334839761711939	-1.29548359507538	0.294288390085241	-0.228755752562677	1.24784839386575	0.54324648539619	5
Phlda1	0.557509432405225	0.0237928116525847	-0.873153521506481	-0.927824929515641	-0.260606949290017	0.354787733736427	0.231869109719775	0.0387152487880914	0.1299461620568	-1.78563118869694	-1.92376284880386	-0.511115317317279	0.6673732119023	0.605193030289638	0.0846014375385489	5
Pik3r6	-0.741805291199087	-0.0766940645639126	0.0836796990845496	0.231181825466439	-0.256637549314594	-0.890626631118861	-0.266947406393683	-0.388754979913667	0.557336072054256	-0.227697871060155	-0.63778880538459	0.669716209648337	2.2291205635355	0.927074074464958	1.13034068770761	5
Pirt	0.843169808300846	0.0152963648537882	0.184282688669773	-0.0148569691323367	0.805626398650748	0.682096722791017	0.0496919112541697	-0.142873685088906	0.126348110680614	0.569965437018868	-0.0465884803820821	2.38962316835798	1.94047907766535	0.19615507638517	-0.472183451394367	5
Plac1	-1.36587510136467	0.0536245405155533	-0.361068389083303	0.229822462182488	-0.248591391753689	-0.167437562507552	-0.0473860856527867	-0.116139102049649	-0.717529966225474	1.80904508369623	-1.16744582957867	1.19447690865105	0.771634853498575	0.303012557648821	0.621774519878083	5
Plac9a	0.574595340282707	0.139424861121182	0.433837421118331	-0.205525967237819	0.633661187166798	0.653073095563298	0.558462032258729	0.865722973930139	0.784815896796561	0.914403843934849	-0.439199742824395	1.28085477243918	1.26611118893459	1.50229269653934	1.94977506037614	5
Plcb2	-1.13593786828104	0.0208515446171156	-0.350236141749771	0.122214542135223	-0.622213654576834	0.277816023678457	-0.208132312755866	-0.348226818034183	-0.232037554850811	1.4593668307983	-0.516310241068714	2.48642176992264	-1.06477984808689	1.10686050586701	1.55045890863035	5
Pmvk	0.765846977996871	-0.0653922174102906	0.329069279312173	-0.012285834912228	0.884120986119468	0.67137542408288	0.159228040567347	0.37647809712487	-0.490606771586136	0.924439037132252	-0.0349929015534375	2.38195957575832	1.73482390187772	0.570900413479695	1.13012162778522	5
Poli	0.185097945639765	-0.208170724050638	0.0636342306106049	-1.97170028128043	0.316067011701146	0.263017561524186	0.606924278082465	0.283146687631048	-0.377473721107757	0.043205728240072	-1.35729976438918	0.205807621412977	0.164260938595476	0.525938438752311	0.205426540620017	5
Por	0.919588802600968	0.0176402038113375	-7.55925130623276e-05	-0.531702417180088	0.361906860502475	0.276041281004488	-0.0336071005288661	0.123068193468563	0.158914213927751	-0.000254988968180263	-1.81842580500569	1.17076889273706	0.856476917437716	-0.14468500488803	0.443591247648538	5
Ppargc1b	-0.656360515636947	-0.266459933946915	-0.392305418976646	0.824871476506715	-0.776801814891157	-0.294908373486087	-0.225735865454151	-0.399523005860461	1.71332532533985	0.944529851460171	-2.01354810868728	1.79363208247144	0.65309672474357	0.693652279181195	1.02784519183578	5
Ppib	0.514897684437481	-0.331506280516737	0.0204915567679311	-0.183880481725851	0.384755107816435	0.28927406783004	0.18355383272729	-0.00124152488469048	-1.67216130926614	0.0387030174504404	-0.352119314942172	0.696924957338429	0.502548980070827	0.442469357613371	-0.00250564670812448	5
Teddm2	-0.818832249468628	0.126420610455545	0.108948197570084	-0.167158873854842	-0.364997866601093	-0.484322374582351	-0.134683965662267	-0.226618360549395	-1.01409418635356	-0.327238144970269	0.509046730261284	1.05139510156339	1.33806566325438	0.516308931691066	0.727333348969013	5
Pramel6	0.562208402960467	0.0870371426122088	0.42914630089563	0.00788800068364646	1.28056163042149	0.569683614600842	0.10552640649083	0.35922818039751	0.479366221586713	0.885017053650538	0.0164929198582318	2.53266939130627	1.08063496429445	0.277752057983043	0.791609868272873	5
Prap1	-0.543881362904593	0.157948268165164	0.552750173891137	0.0659611321143083	-0.529871888393314	-0.188989380748189	-0.680611451582854	0.0259324949922582	-0.841558898628922	-1.10276252351423	-0.133421418863368	1.01380806273719	0.346808340620071	1.73301464574626	-0.0552830440393906	5
Prima1	-0.723342384057654	0.105954302556471	-0.340589689676583	0.0606283756994046	-0.379434116419251	0.189280415838251	-0.52704302145451	-0.156467610084154	-0.75080642649566	0.903700127554421	-0.163099685290399	0.965519334750349	-0.461952741716864	1.78479682305075	0.443620728786033	5
Prnp	0.904001606314193	0.12141789605801	0.412230043026421	-0.547898032478463	0.132042180546552	0.627456658688516	0.128960819097443	0.101712827540813	1.07526962141267	1.36696619722105	-1.84205341583502	0.41991614640376	1.91381911982083	0.545790269710826	0.360403000781041	5
Pros1	-1.20603216774452	0.071102690087139	0.336017614142569	-0.129378802677719	-0.235372581841041	-0.385633607817435	-0.107640417306034	-0.338287757355813	-0.840060171551343	-1.48651696143245	0.580303641687932	0.998608934249902	1.56921236461296	0.607761336161355	1.59914793350263	5
[truncated: 16,403 more rows]
