# Supplementary material for: intePareto: an R package for integrative analyses of RNA-Seq and ChIP-Seq data
Source: BMC Genomics. 2020 Dec 29;21(Suppl 11):802. doi: 10.1186/s12864-020-07205-6 (PMC7771091; doi:10.1186/s12864-020-07205-6)
Supplement: Supplementary file 3 — Additional file 3 Results_of_RNASeq_data_analysis. Full list of the results of differential gene analysis with RNA-Seq data. [file 12864_2020_7205_MOESM3_ESM.csv]

	target_id	ext_gene	num_aggregated_transcripts	sum_mean_obs_counts	pval	qval	description	external_gene_name
1	ENSMUSG00000000001	Gnai3	1	7.8715669454779	0.0713641394190566	0.343149225228445	guanine nucleotide binding protein (G protein), alpha inhibiting 3 [Source:MGI Symbol;Acc:MGI:95773]	Gnai3
2	ENSMUSG00000000028	Cdc45	2	13.4406798156418	0.261839322449216	0.588674320032649	cell division cycle 45 [Source:MGI Symbol;Acc:MGI:1338073]	Cdc45
3	ENSMUSG00000000037	Scml2	5	8.61348166554038	0.921001629436466	1	Scm polycomb group protein like 2 [Source:MGI Symbol;Acc:MGI:1340042]	Scml2
4	ENSMUSG00000000056	Narf	2	8.62782676201532	0.0184820163727595	0.178964612393263	nuclear prelamin A recognition factor [Source:MGI Symbol;Acc:MGI:1914858]	Narf
5	ENSMUSG00000000078	Klf6	2	8.54821809752754	0.0187264606032342	0.180071475061369	Kruppel-like factor 6 [Source:MGI Symbol;Acc:MGI:1346318]	Klf6
6	ENSMUSG00000000085	Scmh1	8	28.8578586586316	0.267257165407562	0.593406517463706	sex comb on midleg homolog 1 [Source:MGI Symbol;Acc:MGI:1352762]	Scmh1
7	ENSMUSG00000000088	Cox5a	3	19.454941306848	0.168029360520057	0.494159396601556	cytochrome c oxidase subunit 5A [Source:MGI Symbol;Acc:MGI:88474]	Cox5a
8	ENSMUSG00000000093	Tbx2	1	2.98260587479257	0.394190796230502	0.702164287305465	T-box 2 [Source:MGI Symbol;Acc:MGI:98494]	Tbx2
9	ENSMUSG00000000094	Tbx4	1	1.2780773783718	1	1	T-box 4 [Source:MGI Symbol;Acc:MGI:102556]	Tbx4
10	ENSMUSG00000000120	Ngfr	1	7.14109237999404	0.343912094372816	0.661751185250035	nerve growth factor receptor (TNFR superfamily, member 16) [Source:MGI Symbol;Acc:MGI:97323]	Ngfr
11	ENSMUSG00000000125	Wnt3	1	2.64458727831343	0.739591871606698	0.899670167279931	wingless-type MMTV integration site family, member 3 [Source:MGI Symbol;Acc:MGI:98955]	Wnt3
12	ENSMUSG00000000126	Wnt9a	2	4.07777399639816	0.634917142415462	0.850991107884176	wingless-type MMTV integration site family, member 9A [Source:MGI Symbol;Acc:MGI:2446084]	Wnt9a
13	ENSMUSG00000000131	Xpo6	14	57.058690966	0.0441945158616611	0.273038711441861	exportin 6 [Source:MGI Symbol;Acc:MGI:2429950]	Xpo6
14	ENSMUSG00000000134	Tfe3	13	56.9631549257589	0.324996155236379	0.646301405214496	transcription factor E3 [Source:MGI Symbol;Acc:MGI:98511]	Tfe3
15	ENSMUSG00000000142	Axin2	6	24.7495865714106	0.142435007392429	0.461220264663111	axin 2 [Source:MGI Symbol;Acc:MGI:1270862]	Axin2
16	ENSMUSG00000000148	Brat1	5	23.7158276283622	0.345420991770999	0.663091130018441	BRCA1-associated ATM activator 1 [Source:MGI Symbol;Acc:MGI:1891679]	Brat1
17	ENSMUSG00000000149	Gna12	1	7.22239509837232	0.411697455641556	0.714338685764361	guanine nucleotide binding protein, alpha 12 [Source:MGI Symbol;Acc:MGI:95767]	Gna12
18	ENSMUSG00000000154	Slc22a18	3	9.19246470345183	0.0250972158234186	0.207895322893243	solute carrier family 22 (organic cation transporter), member 18 [Source:MGI Symbol;Acc:MGI:1336884]	Slc22a18
19	ENSMUSG00000000167	Pih1d2	4	10.1264872674401	0.360586980938702	0.67519307169059	PIH1 domain containing 2 [Source:MGI Symbol;Acc:MGI:1919864]	Pih1d2
20	ENSMUSG00000000168	Dlat	6	22.5999963535481	0.487149008234761	0.766998824990801	dihydrolipoamide S-acetyltransferase (E2 component of pyruvate dehydrogenase complex) [Source:MGI Symbol;Acc:MGI:2385311]	Dlat
21	ENSMUSG00000000171	Sdhd	1	7.84785031721244	0.125453241833567	0.438593885619195	succinate dehydrogenase complex, subunit D, integral membrane protein [Source:MGI Symbol;Acc:MGI:1914175]	Sdhd
22	ENSMUSG00000000182	Fgf23	1	2.37255622990943	1	1	fibroblast growth factor 23 [Source:MGI Symbol;Acc:MGI:1891427]	Fgf23
23	ENSMUSG00000000183	Fgf6	1	3.95484172067778	0.642640982034682	0.854030204690712	fibroblast growth factor 6 [Source:MGI Symbol;Acc:MGI:95520]	Fgf6
24	ENSMUSG00000000184	Ccnd2	1	4.37522051977711	0.399587208413742	0.705780058563541	cyclin D2 [Source:MGI Symbol;Acc:MGI:88314]	Ccnd2
25	ENSMUSG00000000194	Gpr107	10	43.4441456423954	0.0601656187914273	0.31750228271759	G protein-coupled receptor 107 [Source:MGI Symbol;Acc:MGI:2139054]	Gpr107
26	ENSMUSG00000000204	Slfn4	1	1.62462547116975	0.518527310748515	0.785315365241955	schlafen 4 [Source:MGI Symbol;Acc:MGI:1329010]	Slfn4
27	ENSMUSG00000000214	Th	1	1.52305685973017	0.0751116137763407	0.348851275782601	tyrosine hydroxylase [Source:MGI Symbol;Acc:MGI:98735]	Th
28	ENSMUSG00000000223	Drp2	3	10.4699155821777	0.0428418399137636	0.269790075295997	dystrophin related protein 2 [Source:MGI Symbol;Acc:MGI:107432]	Drp2
29	ENSMUSG00000000244	Tspan32	4	13.6066736781038	0.151150413797919	0.472522997080829	tetraspanin 32 [Source:MGI Symbol;Acc:MGI:1350360]	Tspan32
30	ENSMUSG00000000247	Lhx2	1	2.99058476934816	0.42825055766733	0.727489471147303	LIM homeobox protein 2 [Source:MGI Symbol;Acc:MGI:96785]	Lhx2
31	ENSMUSG00000000248	Clec2g	1	1.99975841413158	1	1	C-type lectin domain family 2, member g [Source:MGI Symbol;Acc:MGI:1918059]	Clec2g
33	ENSMUSG00000000266	Mid2	2	3.50006852191186	0.170608010695499	0.497481795501221	midline 2 [Source:MGI Symbol;Acc:MGI:1344333]	Mid2
34	ENSMUSG00000000275	Trim25	3	16.6007118256017	0.134534773814233	0.449551360450128	tripartite motif-containing 25 [Source:MGI Symbol;Acc:MGI:102749]	Trim25
35	ENSMUSG00000000276	Dgke	3	19.1784051891593	0.302198905187711	0.627440802822328	diacylglycerol kinase, epsilon [Source:MGI Symbol;Acc:MGI:1889276]	Dgke
36	ENSMUSG00000000278	Scpep1	1	9.02801312898725	0.0760446693536137	0.351063772116647	serine carboxypeptidase 1 [Source:MGI Symbol;Acc:MGI:1921867]	Scpep1
37	ENSMUSG00000000282	Mnt	2	12.3842630629612	0.0169680651274874	0.171291149328401	max binding protein [Source:MGI Symbol;Acc:MGI:109150]	Mnt
38	ENSMUSG00000000290	Itgb2	1	1.82863400021761	0.142734235227531	0.461733618276794	integrin beta 2 [Source:MGI Symbol;Acc:MGI:96611]	Itgb2
39	ENSMUSG00000000295	Hddc2	4	15.1372446771378	0.405368449600614	0.709769019606324	HD domain containing 2 [Source:MGI Symbol;Acc:MGI:1916942]	Hddc2
40	ENSMUSG00000000296	Tpd52l1	5	17.0457058103175	0.837994097690003	0.95791368532927	tumor protein D52-like 1 [Source:MGI Symbol;Acc:MGI:1298386]	Tpd52l1
41	ENSMUSG00000000301	Pemt	4	11.3646898146813	0.688043452291879	0.876245382178942	phosphatidylethanolamine N-methyltransferase [Source:MGI Symbol;Acc:MGI:104535]	Pemt
42	ENSMUSG00000000303	Cdh1	3	18.0418823260483	0.686682763760945	0.875742291166741	cadherin 1 [Source:MGI Symbol;Acc:MGI:88354]	Cdh1
43	ENSMUSG00000000305	Cdh4	4	12.034185886076	0.00940227849125171	0.127421368432788	cadherin 4 [Source:MGI Symbol;Acc:MGI:99218]	Cdh4
44	ENSMUSG00000000308	Ckmt1	6	18.4273421489313	0.00300159800743651	0.0690367541710398	creatine kinase, mitochondrial 1, ubiquitous [Source:MGI Symbol;Acc:MGI:99441]	Ckmt1
45	ENSMUSG00000000317	Bcl6b	2	5.9530545100974	1	1	B cell CLL/lymphoma 6, member B [Source:MGI Symbol;Acc:MGI:1278332]	Bcl6b
46	ENSMUSG00000000320	Alox12	2	9.39030203994081	0.0294097160782022	0.223958245340772	arachidonate 12-lipoxygenase [Source:MGI Symbol;Acc:MGI:87998]	Alox12
47	ENSMUSG00000000325	Arvcf	6	26.1483125287492	0.0300694306706871	0.226296563659655	armadillo repeat gene deleted in velocardiofacial syndrome [Source:MGI Symbol;Acc:MGI:109620]	Arvcf
48	ENSMUSG00000000326	Comt	1	7.75903252431473	0.247533488269466	0.576393156975722	catechol-O-methyltransferase [Source:MGI Symbol;Acc:MGI:88470]	Comt
49	ENSMUSG00000000339	Rtca	3	11.1413969459333	0.178715339402802	0.505578938500149	RNA 3'-terminal phosphate cyclase [Source:MGI Symbol;Acc:MGI:1913618]	Rtca
50	ENSMUSG00000000340	Dbt	4	14.9243304917118	0.245614566471885	0.574872464334377	dihydrolipoamide branched chain transacylase E2 [Source:MGI Symbol;Acc:MGI:105386]	Dbt
51	ENSMUSG00000000355	Mcts1	5	23.9774121389838	0.0617205144692921	0.321216984062812	malignant T cell amplified sequence 1 [Source:MGI Symbol;Acc:MGI:1916245]	Mcts1
52	ENSMUSG00000000365	Rnf17	5	29.6057187790029	0.528732333623558	0.790674774328244	ring finger protein 17 [Source:MGI Symbol;Acc:MGI:1353419]	Rnf17
53	ENSMUSG00000000374	Trappc10	5	18.8994812446634	0.424381914786803	0.724551580195186	trafficking protein particle complex 10 [Source:MGI Symbol;Acc:MGI:1336209]	Trappc10
54	ENSMUSG00000000378	Ccm2	6	16.3040302708311	0.0436987909045681	0.271897227580236	cerebral cavernous malformation 2 [Source:MGI Symbol;Acc:MGI:2384924]	Ccm2
55	ENSMUSG00000000384	Tbrg4	10	53.7647207983875	0.0550501346873593	0.304269349085947	transforming growth factor beta regulated gene 4 [Source:MGI Symbol;Acc:MGI:1100868]	Tbrg4
56	ENSMUSG00000000386	Mx1	1	4.82776320303275	0.00509105869771492	0.091755164600554	MX dynamin-like GTPase 1 [Source:MGI Symbol;Acc:MGI:97243]	Mx1
57	ENSMUSG00000000392	Fap	1	3.01689923856473	0.474220161629015	0.759267115524948	fibroblast activation protein [Source:MGI Symbol;Acc:MGI:109608]	Fap
58	ENSMUSG00000000399	Ndufa9	3	14.8139583115407	0.00723837444817113	0.110855963804091	NADH:ubiquinone oxidoreductase subunit A9 [Source:MGI Symbol;Acc:MGI:1913358]	Ndufa9
59	ENSMUSG00000000402	Egfl6	1	5.63208640131777	0.30037220371722	0.625604813779098	EGF-like-domain, multiple 6 [Source:MGI Symbol;Acc:MGI:1858599]	Egfl6
60	ENSMUSG00000000409	Lck	5	17.7769265078187	0.844026028294378	0.961483310239245	lymphocyte protein tyrosine kinase [Source:MGI Symbol;Acc:MGI:96756]	Lck
61	ENSMUSG00000000411	Tssk3	1	2.00832363292727	0.747706175284259	0.903697361903395	testis-specific serine kinase 3 [Source:MGI Symbol;Acc:MGI:1929914]	Tssk3
62	ENSMUSG00000000416	Cttnbp2	5	20.0437297702496	0.652101350781939	0.858647865249597	cortactin binding protein 2 [Source:MGI Symbol;Acc:MGI:1353467]	Cttnbp2
63	ENSMUSG00000000420	Galnt1	6	29.943999442627	0.980567589196039	1	polypeptide N-acetylgalactosaminyltransferase 1 [Source:MGI Symbol;Acc:MGI:894693]	Galnt1
64	ENSMUSG00000000439	Mkrn2	3	16.1132025925043	0.0297114283341519	0.224809795142248	makorin, ring finger protein, 2 [Source:MGI Symbol;Acc:MGI:1914277]	Mkrn2
65	ENSMUSG00000000441	Raf1	8	36.1226307106939	0.812486183230647	0.940097471548537	v-raf-leukemia viral oncogene 1 [Source:MGI Symbol;Acc:MGI:97847]	Raf1
66	ENSMUSG00000000486	Sept1	8	43.2961723286523	0.38498864217681	0.694798570408341	septin 1 [Source:MGI Symbol;Acc:MGI:1858916]	Sept1
67	ENSMUSG00000000530	Acvrl1	1	2.55919054167633	0.445094655672356	0.740409720897356	activin A receptor, type II-like 1 [Source:MGI Symbol;Acc:MGI:1338946]	Acvrl1
68	ENSMUSG00000000538	Tom1l2	6	23.0487629996016	0.359777289005817	0.674785258266429	target of myb1-like 2 (chicken) [Source:MGI Symbol;Acc:MGI:2443306]	Tom1l2
69	ENSMUSG00000000544	Gpa33	4	19.4595233117855	0.01244069261059	0.146391059563856	glycoprotein A33 (transmembrane) [Source:MGI Symbol;Acc:MGI:1891703]	Gpa33
70	ENSMUSG00000000555	Itga5	2	12.4642107311144	0.999871743792522	1	integrin alpha 5 (fibronectin receptor alpha) [Source:MGI Symbol;Acc:MGI:96604]	Itga5
71	ENSMUSG00000000560	Gabra2	2	8.67953947081807	0.706697959689843	0.885022039292515	gamma-aminobutyric acid (GABA) A receptor, subunit alpha 2 [Source:MGI Symbol;Acc:MGI:95614]	Gabra2
72	ENSMUSG00000000561	Wdr77	5	31.4225391369264	0.0336166195373398	0.238186802618082	WD repeat domain 77 [Source:MGI Symbol;Acc:MGI:1917715]	Wdr77
73	ENSMUSG00000000562	Adora3	2	8.15842467735491	0.125835980987899	0.439114020421164	adenosine A3 receptor [Source:MGI Symbol;Acc:MGI:104847]	Adora3
74	ENSMUSG00000000563	Atp5f1	5	32.1985996586966	0.940137137887834	1	ATP synthase, H+ transporting, mitochondrial F0 complex, subunit B1 [Source:MGI Symbol;Acc:MGI:1100495]	Atp5f1
75	ENSMUSG00000000567	Sox9	1	3.16806349455362	0.655420211815654	0.860046377357757	SRY (sex determining region Y)-box 9 [Source:MGI Symbol;Acc:MGI:98371]	Sox9
76	ENSMUSG00000000568	Hnrnpd	11	58.2988401501489	0.0921639413115158	0.383160598054082	heterogeneous nuclear ribonucleoprotein D [Source:MGI Symbol;Acc:MGI:101947]	Hnrnpd
77	ENSMUSG00000000579	Dynlt1c	4	14.2996752746942	0.0260290983379712	0.210894853579244	dynein light chain Tctex-type 1C [Source:MGI Symbol;Acc:MGI:3807476]	Dynlt1c
78	ENSMUSG00000000581	C1d	4	17.4786601119514	0.607632286494268	0.835596829009232	C1D nuclear receptor co-repressor [Source:MGI Symbol;Acc:MGI:1927354]	C1d
80	ENSMUSG00000000600	Krit1	11	51.2116742242309	0.0147010426736766	0.158769273321813	KRIT1, ankyrin repeat containing [Source:MGI Symbol;Acc:MGI:1930618]	Krit1
81	ENSMUSG00000000605	Clcn4	4	13.2369176383706	0.229326884799456	0.558478413570441	chloride channel, voltage-sensitive 4 [Source:MGI Symbol;Acc:MGI:104571]	Clcn4
82	ENSMUSG00000000627	Sema4f	2	7.2807581894196	0.192366715633522	0.520888106349434	sema domain, immunoglobulin domain (Ig), TM domain, and short cytoplasmic domain [Source:MGI Symbol;Acc:MGI:1340055]	Sema4f
83	ENSMUSG00000000628	Hk2	3	17.1533433052191	0.0497060911585029	0.289791629585808	hexokinase 2 [Source:MGI Symbol;Acc:MGI:1315197]	Hk2
84	ENSMUSG00000000631	Myo18a	16	68.2919620161337	0.156374239725893	0.479127883011806	myosin XVIIIA [Source:MGI Symbol;Acc:MGI:2667185]	Myo18a
85	ENSMUSG00000000632	Sez6	2	6.16843706085477	0.38403761785086	0.69416091893387	seizure related gene 6 [Source:MGI Symbol;Acc:MGI:104745]	Sez6
86	ENSMUSG00000000682	Cd52	1	2.18928471919507	0.797949878942403	0.932063170894982	CD52 antigen [Source:MGI Symbol;Acc:MGI:1346088]	Cd52
87	ENSMUSG00000000686	Abhd15	2	4.07088207375207	0.754268902423495	0.90751398051615	abhydrolase domain containing 15 [Source:MGI Symbol;Acc:MGI:1914727]	Abhd15
88	ENSMUSG00000000690	Hoxb6	1	1.23529881267487	0.522807509501626	0.787216845163535	homeobox B6 [Source:MGI Symbol;Acc:MGI:96187]	Hoxb6
89	ENSMUSG00000000693	Loxl3	4	11.6473660042112	0.556084488590059	0.805498244625681	lysyl oxidase-like 3 [Source:MGI Symbol;Acc:MGI:1337004]	Loxl3
90	ENSMUSG00000000701	Tcl1b5	1	1.42218382370161	1	1	T cell leukemia/lymphoma 1B, 5 [Source:MGI Symbol;Acc:MGI:1351635]	Tcl1b5
91	ENSMUSG00000000706	Btn1a1	1	2.88900202253649	0.750653858933334	0.905444491805969	butyrophilin, subfamily 1, member A1 [Source:MGI Symbol;Acc:MGI:103118]	Btn1a1
92	ENSMUSG00000000708	Kat2b	5	18.3229331682755	0.22904105519753	0.558208956570179	K(lysine) acetyltransferase 2B [Source:MGI Symbol;Acc:MGI:1343094]	Kat2b
93	ENSMUSG00000000711	Rab5b	2	13.3205674382743	0.000717369965501369	0.0342531793550977	RAB5B, member RAS oncogene family [Source:MGI Symbol;Acc:MGI:105938]	Rab5b
94	ENSMUSG00000000724	Cryba1	2	6.81138104578675	0.964657582127833	1	crystallin, beta A1 [Source:MGI Symbol;Acc:MGI:88518]	Cryba1
95	ENSMUSG00000000730	Dnmt3l	6	26.3837902487421	0.346952169491776	0.664396320987385	DNA (cytosine-5-)-methyltransferase 3-like [Source:MGI Symbol;Acc:MGI:1859287]	Dnmt3l
96	ENSMUSG00000000731	Aire	5	19.125603038697	0.0373786435358586	0.25274895212814	autoimmune regulator (autoimmune polyendocrinopathy candidiasis ectodermal dystrophy) [Source:MGI Symbol;Acc:MGI:1338803]	Aire
97	ENSMUSG00000000732	Icosl	4	19.6003441222229	0.34054825431335	0.659546724726991	icos ligand [Source:MGI Symbol;Acc:MGI:1354701]	Icosl
98	ENSMUSG00000000738	Spg7	12	46.6129218662317	0.787561858118566	0.926675941531003	SPG7, paraplegin matrix AAA peptidase subunit [Source:MGI Symbol;Acc:MGI:2385906]	Spg7
99	ENSMUSG00000000739	Sult5a1	4	11.261920080285	0.383167939346948	0.693332644080092	sulfotransferase family 5A, member 1 [Source:MGI Symbol;Acc:MGI:1931463]	Sult5a1
100	ENSMUSG00000000740	Rpl13	4	26.7128599008289	0.000163229091466267	0.0138428336555819	ribosomal protein L13 [Source:MGI Symbol;Acc:MGI:105922]	Rpl13
101	ENSMUSG00000000743	Chmp1a	3	14.8890502857169	0.164451739602125	0.490374913116559	charged multivesicular body protein 1A [Source:MGI Symbol;Acc:MGI:1920159]	Chmp1a
102	ENSMUSG00000000751	Rpa1	5	29.7101674417948	0.436548111409405	0.733972724256983	replication protein A1 [Source:MGI Symbol;Acc:MGI:1915525]	Rpa1
103	ENSMUSG00000000753	Serpinf1	3	8.27963347011674	0.16322699386498	0.488572662256075	serine (or cysteine) peptidase inhibitor, clade F, member 1 [Source:MGI Symbol;Acc:MGI:108080]	Serpinf1
104	ENSMUSG00000000759	Tubgcp3	8	35.8582160084111	0.789730885947524	0.927584459144343	tubulin, gamma complex associated protein 3 [Source:MGI Symbol;Acc:MGI:2183752]	Tubgcp3
105	ENSMUSG00000000782	Tcf7	2	13.6211049477057	0.0522365829527108	0.296114975978397	transcription factor 7, T cell specific [Source:MGI Symbol;Acc:MGI:98507]	Tcf7
106	ENSMUSG00000000787	Ddx3x	4	23.1989518175003	0.0451683201228304	0.275612863001806	DEAD/H (Asp-Glu-Ala-Asp/His) box polypeptide 3, X-linked [Source:MGI Symbol;Acc:MGI:103064]	Ddx3x
107	ENSMUSG00000000791	Il12rb1	2	1.61148203112852	1	1	interleukin 12 receptor, beta 1 [Source:MGI Symbol;Acc:MGI:104579]	Il12rb1
108	ENSMUSG00000000792	Slc5a5	1	4.23372548944949	0.20749355702077	0.537467500835151	solute carrier family 5 (sodium iodide symporter), member 5 [Source:MGI Symbol;Acc:MGI:2149330]	Slc5a5
109	ENSMUSG00000000794	Kcnn3	2	6.48388369759824	0.601652733851077	0.831589630720642	potassium intermediate/small conductance calcium-activated channel, subfamily N, member 3 [Source:MGI Symbol;Acc:MGI:2153183]	Kcnn3
110	ENSMUSG00000000804	Usp32	8	28.4734353077728	0.203760958178157	0.532540871310239	ubiquitin specific peptidase 32 [Source:MGI Symbol;Acc:MGI:2144475]	Usp32
111	ENSMUSG00000000805	Car4	1	2.10462296868673	0.728978287756896	0.895270300778968	carbonic anhydrase 4 [Source:MGI Symbol;Acc:MGI:1096574]	Car4
112	ENSMUSG00000000811	Txnrd3	2	6.75402145855046	0.159461944365427	0.48427226549595	thioredoxin reductase 3 [Source:MGI Symbol;Acc:MGI:2386711]	Txnrd3
113	ENSMUSG00000000823	Zfp512b	8	34.9755445609886	0.131845777045302	0.445760985932403	zinc finger protein 512B [Source:MGI Symbol;Acc:MGI:2685478]	Zfp512b
114	ENSMUSG00000000826	Dnajc5	6	29.9826811458188	0.225290227851392	0.555108431635371	DnaJ heat shock protein family (Hsp40) member C5 [Source:MGI Symbol;Acc:MGI:892995]	Dnajc5
115	ENSMUSG00000000827	Tpd52l2	11	52.7022532835063	0.0557791266534735	0.306363471385454	tumor protein D52-like 2 [Source:MGI Symbol;Acc:MGI:1913564]	Tpd52l2
116	ENSMUSG00000000838	Fmr1	10	44.7829507571583	0.0448077918848249	0.274274976653343	fragile X mental retardation 1 [Source:MGI Symbol;Acc:MGI:95564]	Fmr1
117	ENSMUSG00000000861	Bcl11a	3	5.89070466113001	0.854491317796575	0.967863753759818	B cell CLL/lymphoma 11A (zinc finger protein) [Source:MGI Symbol;Acc:MGI:106190]	Bcl11a
118	ENSMUSG00000000869	Il4	1	2.49972093261771	0.708176824543982	0.885306419232379	interleukin 4 [Source:MGI Symbol;Acc:MGI:96556]	Il4
119	ENSMUSG00000000876	Pxmp4	2	10.5463274980471	0.228729132263836	0.558208956570179	peroxisomal membrane protein 4 [Source:MGI Symbol;Acc:MGI:1891701]	Pxmp4
120	ENSMUSG00000000881	Dlg3	5	20.9273405218318	0.454325117239188	0.747411795588072	discs large MAGUK scaffold protein 3 [Source:MGI Symbol;Acc:MGI:1888986]	Dlg3
121	ENSMUSG00000000884	Gnb1l	6	14.3356124729065	0.317132297590032	0.638944412444344	guanine nucleotide binding protein (G protein), beta polypeptide 1-like [Source:MGI Symbol;Acc:MGI:1338057]	Gnb1l
122	ENSMUSG00000000901	Mmp11	5	23.0020726561726	0.315751014537366	0.638154295785473	matrix metallopeptidase 11 [Source:MGI Symbol;Acc:MGI:97008]	Mmp11
123	ENSMUSG00000000902	Smarcb1	5	27.7987131323153	0.946094823003776	1	SWI/SNF related, matrix associated, actin dependent regulator of chromatin, subfamily b, member 1 [Source:MGI Symbol;Acc:MGI:1328366]	Smarcb1
124	ENSMUSG00000000903	Vpreb3	2	5.69658867722415	0.223090802475934	0.553141853657004	pre-B lymphocyte gene 3 [Source:MGI Symbol;Acc:MGI:98938]	Vpreb3
125	ENSMUSG00000000915	Hip1r	5	17.0282293441824	0.409365700994351	0.71273393414509	huntingtin interacting protein 1 related [Source:MGI Symbol;Acc:MGI:1352504]	Hip1r
126	ENSMUSG00000000916	Nsun5	7	25.2735442576216	0.110028876249327	0.41471129259705	NOL1/NOP2/Sun domain family, member 5 [Source:MGI Symbol;Acc:MGI:2140844]	Nsun5
127	ENSMUSG00000000934	Top1mt	1	5.47983891104732	0.0960740084780871	0.39055679856361	DNA topoisomerase 1, mitochondrial [Source:MGI Symbol;Acc:MGI:1920210]	Top1mt
128	ENSMUSG00000000942	Hoxa4	1	2.29931317929431	0.472903641751102	0.758359392046079	homeobox A4 [Source:MGI Symbol;Acc:MGI:96176]	Hoxa4
130	ENSMUSG00000000957	Mmp14	4	15.9447396096039	0.520673039676061	0.786040819869531	matrix metallopeptidase 14 (membrane-inserted) [Source:MGI Symbol;Acc:MGI:101900]	Mmp14
131	ENSMUSG00000000958	Slc7a7	8	27.5070437518613	0.00830348002740569	0.119116055447403	solute carrier family 7 (cationic amino acid transporter, y+ system), member 7 [Source:MGI Symbol;Acc:MGI:1337120]	Slc7a7
132	ENSMUSG00000000959	Oxa1l	3	17.80541198562	0.0516923327254767	0.294944429685343	oxidase assembly 1-like [Source:MGI Symbol;Acc:MGI:1916339]	Oxa1l
133	ENSMUSG00000000976	Heatr6	4	18.4738162842663	0.125801163461359	0.439114020421164	HEAT repeat containing 6 [Source:MGI Symbol;Acc:MGI:1919790]	Heatr6
134	ENSMUSG00000001014	Icam4	2	5.83420832582418	0.670681971154143	0.867694800180672	intercellular adhesion molecule 4, Landsteiner-Wiener blood group [Source:MGI Symbol;Acc:MGI:1925619]	Icam4
135	ENSMUSG00000001016	Ilf2	6	38.0970655721554	0.0103381392911903	0.133301754517552	interleukin enhancer binding factor 2 [Source:MGI Symbol;Acc:MGI:1915031]	Ilf2
136	ENSMUSG00000001017	Chtop	7	41.4777228366658	0.0613760497758549	0.320463882352857	chromatin target of PRMT1 [Source:MGI Symbol;Acc:MGI:1913761]	Chtop
137	ENSMUSG00000001018	Snapin	5	24.4264327510851	0.0390362737447516	0.258598522319413	SNAP-associated protein [Source:MGI Symbol;Acc:MGI:1333745]	Snapin
138	ENSMUSG00000001021	S100a3	1	4.17349637796533	0.367128039610678	0.680661440184241	S100 calcium binding protein A3 [Source:MGI Symbol;Acc:MGI:1338849]	S100a3
139	ENSMUSG00000001025	S100a6	3	9.29779520529532	0.964625293568328	1	S100 calcium binding protein A6 (calcyclin) [Source:MGI Symbol;Acc:MGI:1339467]	S100a6
140	ENSMUSG00000001027	Scn4a	1	2.84310924598381	0.447577214854109	0.741730797081486	sodium channel, voltage-gated, type IV, alpha [Source:MGI Symbol;Acc:MGI:98250]	Scn4a
141	ENSMUSG00000001034	Mapk7	9	29.5951815767613	0.23913166608308	0.567845529020029	mitogen-activated protein kinase 7 [Source:MGI Symbol;Acc:MGI:1346347]	Mapk7
142	ENSMUSG00000001036	Epn2	12	53.4638690829861	0.328267827036218	0.649643620280459	epsin 2 [Source:MGI Symbol;Acc:MGI:1333766]	Epn2
143	ENSMUSG00000001039	B9d1	6	17.4978234040104	0.220065314904881	0.550576716043519	B9 protein domain 1 [Source:MGI Symbol;Acc:MGI:1351471]	B9d1
144	ENSMUSG00000001052	Sec24b	8	27.9634370421924	0.3372400557138	0.656441934097222	Sec24 related gene family, member B (S. cerevisiae) [Source:MGI Symbol;Acc:MGI:2139764]	Sec24b
145	ENSMUSG00000001053	N4bp3	3	13.68559643609	0.9648840979835	1	NEDD4 binding protein 3 [Source:MGI Symbol;Acc:MGI:2442218]	N4bp3
146	ENSMUSG00000001054	Rmnd5b	4	19.2832106098088	0.301863496325243	0.627014908044589	required for meiotic nuclear division 5 homolog B [Source:MGI Symbol;Acc:MGI:1913339]	Rmnd5b
147	ENSMUSG00000001056	Nhp2	2	15.4141042122831	0.70481643004746	0.88456755476659	NHP2 ribonucleoprotein [Source:MGI Symbol;Acc:MGI:1098547]	Nhp2
148	ENSMUSG00000001062	Vps9d1	8	26.5366593239337	0.292151125179081	0.618381031935194	VPS9 domain containing 1 [Source:MGI Symbol;Acc:MGI:1914143]	Vps9d1
149	ENSMUSG00000001065	Zfp276	5	20.0985325882395	0.29089821467792	0.617028594500898	zinc finger protein (C2H2 type) 276 [Source:MGI Symbol;Acc:MGI:1888495]	Zfp276
150	ENSMUSG00000001082	Mfsd10	17	70.7150451133286	0.00362097934220779	0.0761830309473685	major facilitator superfamily domain containing 10 [Source:MGI Symbol;Acc:MGI:1915544]	Mfsd10
151	ENSMUSG00000001089	Luzp1	5	27.4917328822215	0.971181716036493	1	leucine zipper protein 1 [Source:MGI Symbol;Acc:MGI:107629]	Luzp1
152	ENSMUSG00000001095	Slc13a2	1	3.14165408666033	0.184554653207573	0.512074867326846	solute carrier family 13 (sodium-dependent dicarboxylate transporter), member 2 [Source:MGI Symbol;Acc:MGI:1276558]	Slc13a2
153	ENSMUSG00000001098	Kctd10	5	17.4503478994651	0.445579479790641	0.740619112886344	potassium channel tetramerisation domain containing 10 [Source:MGI Symbol;Acc:MGI:2141207]	Kctd10
154	ENSMUSG00000001100	Poldip2	6	30.8234270903652	0.549471779061967	0.801761517017395	polymerase (DNA-directed), delta interacting protein 2 [Source:MGI Symbol;Acc:MGI:1915061]	Poldip2
155	ENSMUSG00000001103	Sebox	1	1.71897909989419	0.745632075341094	0.903144666807899	SEBOX homeobox [Source:MGI Symbol;Acc:MGI:108012]	Sebox
156	ENSMUSG00000001105	Ift20	4	17.2939958410635	0.016023591016583	0.166380879536268	intraflagellar transport 20 [Source:MGI Symbol;Acc:MGI:1915585]	Ift20
157	ENSMUSG00000001119	Col6a1	1	2.48372616093703	0.56038734204994	0.807898797455535	collagen, type VI, alpha 1 [Source:MGI Symbol;Acc:MGI:88459]	Col6a1
158	ENSMUSG00000001120	Pcbp3	8	22.8934098960207	0.641920267509106	0.854030204690712	poly(rC) binding protein 3 [Source:MGI Symbol;Acc:MGI:1890470]	Pcbp3
159	ENSMUSG00000001123	Lgals9	2	3.37837906026863	0.115700584504875	0.422968467964936	lectin, galactose binding, soluble 9 [Source:MGI Symbol;Acc:MGI:109496]	Lgals9
160	ENSMUSG00000001127	Araf	7	38.6450110131261	0.0408962992136463	0.264015645929546	Araf proto-oncogene, serine/threonine kinase [Source:MGI Symbol;Acc:MGI:88065]	Araf
161	ENSMUSG00000001128	Cfp	2	9.50799189154512	0.207383231081689	0.537421707085741	complement factor properdin [Source:MGI Symbol;Acc:MGI:97545]	Cfp
162	ENSMUSG00000001131	Timp1	2	12.9061391573151	0.118498719115561	0.427858718787328	tissue inhibitor of metalloproteinase 1 [Source:MGI Symbol;Acc:MGI:98752]	Timp1
163	ENSMUSG00000001134	Uxt	6	24.222412003505	0.291196111942177	0.617448656349692	ubiquitously expressed prefoldin like chaperone [Source:MGI Symbol;Acc:MGI:1277988]	Uxt
164	ENSMUSG00000001138	Cnnm3	5	22.4013080316484	0.016324717733494	0.167877746307421	cyclin M3 [Source:MGI Symbol;Acc:MGI:2151055]	Cnnm3
165	ENSMUSG00000001143	Lman2l	8	34.0870521892762	0.615105664865533	0.838863640856219	lectin, mannose-binding 2-like [Source:MGI Symbol;Acc:MGI:2443010]	Lman2l
166	ENSMUSG00000001150	Mcm3ap	6	28.0659864317227	0.29973021826552	0.625160108074779	minichromosome maintenance complex component 3 associated protein [Source:MGI Symbol;Acc:MGI:1930089]	Mcm3ap
167	ENSMUSG00000001151	Pcnt	8	37.8647008130673	0.000597050836544359	0.0312332218867268	pericentrin (kendrin) [Source:MGI Symbol;Acc:MGI:102722]	Pcnt
168	ENSMUSG00000001155	Ftcd	1	1.96509744807571	0.600966993735336	0.831184315164417	formiminotransferase cyclodeaminase [Source:MGI Symbol;Acc:MGI:1339962]	Ftcd
169	ENSMUSG00000001156	Mxd1	3	10.4104726352166	0.0763537421267782	0.351953123002931	MAX dimerization protein 1 [Source:MGI Symbol;Acc:MGI:96908]	Mxd1
171	ENSMUSG00000001158	Snrnp27	4	16.379517500803	0.00871999949509149	0.122175189432319	small nuclear ribonucleoprotein 27 (U4/U6.U5) [Source:MGI Symbol;Acc:MGI:1913868]	Snrnp27
172	ENSMUSG00000001166	Oas1c	1	3.61545856322579	0.345865990335518	0.663523752478775	2'-5' oligoadenylate synthetase 1C [Source:MGI Symbol;Acc:MGI:2149633]	Oas1c
173	ENSMUSG00000001173	Ocrl	7	34.9589248997803	0.455377631467717	0.748376211610561	OCRL, inositol polyphosphate-5-phosphatase [Source:MGI Symbol;Acc:MGI:109589]	Ocrl
174	ENSMUSG00000001175	Calm1	4	26.1231065605503	0.700380472689739	0.882547321497699	calmodulin 1 [Source:MGI Symbol;Acc:MGI:88251]	Calm1
175	ENSMUSG00000001211	Agpat3	10	31.3808002804405	0.0809245032606189	0.361456522568486	1-acylglycerol-3-phosphate O-acyltransferase 3 [Source:MGI Symbol;Acc:MGI:1336186]	Agpat3
176	ENSMUSG00000001225	Slc26a3	2	6.47912327156531	0.61406299304992	0.838753249002565	solute carrier family 26, member 3 [Source:MGI Symbol;Acc:MGI:107181]	Slc26a3
177	ENSMUSG00000001227	Sema6b	1	4.88707664801247	0.224027220980161	0.55412412065901	sema domain, transmembrane domain (TM), and cytoplasmic domain, (semaphorin) 6B [Source:MGI Symbol;Acc:MGI:1202889]	Sema6b
178	ENSMUSG00000001228	Uhrf1	7	46.0636823381714	0.860722478241351	0.972004952696912	ubiquitin-like, containing PHD and RING finger domains, 1 [Source:MGI Symbol;Acc:MGI:1338889]	Uhrf1
179	ENSMUSG00000001229	Dpp9	2	12.3450344307423	0.194360890742746	0.522794677614727	dipeptidylpeptidase 9 [Source:MGI Symbol;Acc:MGI:2443967]	Dpp9
180	ENSMUSG00000001240	Ramp2	3	5.31342839427107	0.729750063659589	0.895270300778968	receptor (calcitonin) activity modifying protein 2 [Source:MGI Symbol;Acc:MGI:1859650]	Ramp2
181	ENSMUSG00000001247	Lsr	4	18.7897408858834	0.0771427081283714	0.353000778269379	lipolysis stimulated lipoprotein receptor [Source:MGI Symbol;Acc:MGI:1927471]	Lsr
182	ENSMUSG00000001248	Gramd1a	11	50.4375017110941	0.642717318493028	0.854043893635611	GRAM domain containing 1A [Source:MGI Symbol;Acc:MGI:105490]	Gramd1a
183	ENSMUSG00000001249	Hpn	5	10.6200019942562	0.611036409987289	0.837118104770824	hepsin [Source:MGI Symbol;Acc:MGI:1196620]	Hpn
184	ENSMUSG00000001260	Gabrg1	1	2.48366098195844	0.768176532421872	0.9155543945546	gamma-aminobutyric acid (GABA) A receptor, subunit gamma 1 [Source:MGI Symbol;Acc:MGI:103156]	Gabrg1
185	ENSMUSG00000001270	Ckb	5	27.0840505326488	0.0274288749821656	0.216511324627231	creatine kinase, brain [Source:MGI Symbol;Acc:MGI:88407]	Ckb
186	ENSMUSG00000001280	Sp1	5	21.335739310045	0.0622054570644512	0.322684875078755	trans-acting transcription factor 1 [Source:MGI Symbol;Acc:MGI:98372]	Sp1
187	ENSMUSG00000001285	Myg1	9	37.0322422801383	0.388476127448549	0.697756477842136	melanocyte proliferating gene 1 [Source:MGI Symbol;Acc:MGI:1929864]	Myg1
188	ENSMUSG00000001288	Rarg	4	16.7392646727509	0.999988988040415	1	retinoic acid receptor, gamma [Source:MGI Symbol;Acc:MGI:97858]	Rarg
189	ENSMUSG00000001289	Pfdn5	7	30.1443031478506	0.216947064459888	0.546789650217205	prefoldin 5 [Source:MGI Symbol;Acc:MGI:1928753]	Pfdn5
190	ENSMUSG00000001300	Efnb2	2	6.99009530289829	0.183578240469833	0.510780032515266	ephrin B2 [Source:MGI Symbol;Acc:MGI:105097]	Efnb2
191	ENSMUSG00000001305	Rrp15	2	13.1502680826223	0.110895465365354	0.415427916621431	ribosomal RNA processing 15 homolog (S. cerevisiae) [Source:MGI Symbol;Acc:MGI:1914473]	Rrp15
192	ENSMUSG00000001313	Rnd2	3	13.6708748621033	0.00818652903867251	0.118495391371041	Rho family GTPase 2 [Source:MGI Symbol;Acc:MGI:1338755]	Rnd2
193	ENSMUSG00000001323	Srr	5	19.4786083001631	0.414045372551273	0.716209448377066	serine racemase [Source:MGI Symbol;Acc:MGI:1351636]	Srr
194	ENSMUSG00000001333	Sync	2	7.06498827446572	0.66998027880374	0.867694800180672	syncoilin [Source:MGI Symbol;Acc:MGI:1916078]	Sync
195	ENSMUSG00000001334	Fndc5	1	4.61010129174142	0.383912358288352	0.694027308611989	fibronectin type III domain containing 5 [Source:MGI Symbol;Acc:MGI:1917614]	Fndc5
196	ENSMUSG00000001348	Acp5	5	17.3264554595639	0.196166571708828	0.524847523505085	acid phosphatase 5, tartrate resistant [Source:MGI Symbol;Acc:MGI:87883]	Acp5
197	ENSMUSG00000001349	Cnn1	1	2.38980019004089	0.703647075030007	0.884139977523101	calponin 1 [Source:MGI Symbol;Acc:MGI:104979]	Cnn1
198	ENSMUSG00000001366	Fbxo9	6	21.2715886736399	0.447874149711293	0.741998731161111	f-box protein 9 [Source:MGI Symbol;Acc:MGI:1918788]	Fbxo9
199	ENSMUSG00000001376	Vps50	8	34.7862562906556	0.327795134879403	0.649140908335202	VPS50 EARP/GARPII complex subunit [Source:MGI Symbol;Acc:MGI:1920538]	Vps50
200	ENSMUSG00000001403	Ube2c	2	11.8106327372558	0.604385036161007	0.833339481718858	ubiquitin-conjugating enzyme E2C [Source:MGI Symbol;Acc:MGI:1915862]	Ube2c
201	ENSMUSG00000001415	Smg5	8	40.5345900993686	0.00132573629517533	0.0461514456029301	Smg-5 homolog, nonsense mediated mRNA decay factor (C. elegans) [Source:MGI Symbol;Acc:MGI:2447364]	Smg5
202	ENSMUSG00000001416	Cct3	7	38.3044464202247	0.0571826573098988	0.310387419186689	chaperonin containing Tcp1, subunit 3 (gamma) [Source:MGI Symbol;Acc:MGI:104708]	Cct3
203	ENSMUSG00000001418	Glmp	9	47.4336513297739	0.225516269911866	0.55516799387127	glycosylated lysosomal membrane protein [Source:MGI Symbol;Acc:MGI:1913318]	Glmp
204	ENSMUSG00000001419	Mef2d	6	27.3512074072087	0.213863418563731	0.543724864074271	myocyte enhancer factor 2D [Source:MGI Symbol;Acc:MGI:99533]	Mef2d
205	ENSMUSG00000001420	Tmem79	4	14.4501778667681	0.0441052440689255	0.272926889876003	transmembrane protein 79 [Source:MGI Symbol;Acc:MGI:1919163]	Tmem79
206	ENSMUSG00000001424	Snd1	8	32.0847349141194	0.0568216806618819	0.309178681295051	staphylococcal nuclease and tudor domain containing 1 [Source:MGI Symbol;Acc:MGI:1929266]	Snd1
207	ENSMUSG00000001435	Col18a1	5	28.8232620844953	0.000427656541314558	0.0254125943880866	collagen, type XVIII, alpha 1 [Source:MGI Symbol;Acc:MGI:88451]	Col18a1
208	ENSMUSG00000001436	Slc19a1	7	27.3317712641893	0.0898447883514797	0.378883246561739	solute carrier family 19 (folate transporter), member 1 [Source:MGI Symbol;Acc:MGI:103182]	Slc19a1
209	ENSMUSG00000001440	Kpnb1	3	20.6435416934781	0.0155184280994461	0.163516763380511	karyopherin (importin) beta 1 [Source:MGI Symbol;Acc:MGI:107532]	Kpnb1
210	ENSMUSG00000001441	Npepps	16	74.4121785392737	0.482916364795391	0.764462045775518	aminopeptidase puromycin sensitive [Source:MGI Symbol;Acc:MGI:1101358]	Npepps
211	ENSMUSG00000001444	Tbx21	1	3.65564014747171	0.00305182405094579	0.0694452302656706	T-box 21 [Source:MGI Symbol;Acc:MGI:1888984]	Tbx21
212	ENSMUSG00000001445	Mrpl10	2	9.94616775745351	0.0518878080703879	0.295467008943397	mitochondrial ribosomal protein L10 [Source:MGI Symbol;Acc:MGI:1333801]	Mrpl10
213	ENSMUSG00000001467	Cyp51	3	12.7680317464775	0.00140013587396031	0.047706222494885	cytochrome P450, family 51 [Source:MGI Symbol;Acc:MGI:106040]	Cyp51
214	ENSMUSG00000001472	Tcf25	8	46.4988344077804	0.242844664069803	0.57192866910637	transcription factor 25 (basic helix-loop-helix) [Source:MGI Symbol;Acc:MGI:1914105]	Tcf25
215	ENSMUSG00000001482	Def8	9	36.7518135338093	0.323834734597721	0.645356363948315	differentially expressed in FDCP 8 [Source:MGI Symbol;Acc:MGI:1346331]	Def8
216	ENSMUSG00000001493	Meox1	1	1.75577541195777	0.335409007096513	0.65531097572111	mesenchyme homeobox 1 [Source:MGI Symbol;Acc:MGI:103220]	Meox1
217	ENSMUSG00000001496	Nkx2-1	1	3.30141013060002	0.738738875519578	0.899189886688653	NK2 homeobox 1 [Source:MGI Symbol;Acc:MGI:108067]	Nkx2-1
218	ENSMUSG00000001497	Pax9	1	1.57083238702409	0.696799243477612	0.881032091910435	paired box 9 [Source:MGI Symbol;Acc:MGI:97493]	Pax9
219	ENSMUSG00000001504	Irx2	4	10.7638964399625	0.532077079891592	0.792496391875671	Iroquois homeobox 2 [Source:MGI Symbol;Acc:MGI:1197526]	Irx2
220	ENSMUSG00000001506	Col1a1	1	4.58602218078598	0.308331879065318	0.632544203157455	collagen, type I, alpha 1 [Source:MGI Symbol;Acc:MGI:88467]	Col1a1
221	ENSMUSG00000001507	Itga3	6	22.3711004391	0.121891271725775	0.433351748168018	integrin alpha 3 [Source:MGI Symbol;Acc:MGI:96602]	Itga3
222	ENSMUSG00000001510	Dlx3	1	2.91151740118211	0.135397592300168	0.451507730083247	distal-less homeobox 3 [Source:MGI Symbol;Acc:MGI:94903]	Dlx3
223	ENSMUSG00000001517	Foxm1	8	34.5127292088546	0.151888826865474	0.473600875605318	forkhead box M1 [Source:MGI Symbol;Acc:MGI:1347487]	Foxm1
224	ENSMUSG00000001518	Itfg2	7	32.930683626597	0.152310482496686	0.473819062170821	integrin alpha FG-GAP repeat containing 2 [Source:MGI Symbol;Acc:MGI:1915450]	Itfg2
225	ENSMUSG00000001520	Nrip2	1	5.19458021313096	0.295207713463272	0.621256774688389	nuclear receptor interacting protein 2 [Source:MGI Symbol;Acc:MGI:1891884]	Nrip2
226	ENSMUSG00000001521	Tulp3	6	30.3123573238838	0.103246826858328	0.403958337304243	tubby-like protein 3 [Source:MGI Symbol;Acc:MGI:1329045]	Tulp3
227	ENSMUSG00000001524	Gtf2h4	7	22.9850522201778	0.14202555659447	0.460956132054235	general transcription factor II H, polypeptide 4 [Source:MGI Symbol;Acc:MGI:1338799]	Gtf2h4
228	ENSMUSG00000001525	Tubb5	4	25.3227059529502	0.0135438654507097	0.1518883527976	tubulin, beta 5 class I [Source:MGI Symbol;Acc:MGI:107812]	Tubb5
229	ENSMUSG00000001542	Ell2	8	29.7976655832368	0.351760906419446	0.668564706968575	elongation factor RNA polymerase II 2 [Source:MGI Symbol;Acc:MGI:2183438]	Ell2
230	ENSMUSG00000001552	Jup	7	34.8229314172561	0.0973030745705418	0.392289316975393	junction plakoglobin [Source:MGI Symbol;Acc:MGI:96650]	Jup
231	ENSMUSG00000001555	Fkbp10	1	4.96834339432337	0.0928425143294606	0.384120606783035	FK506 binding protein 10 [Source:MGI Symbol;Acc:MGI:104769]	Fkbp10
232	ENSMUSG00000001558	Klhl10	1	4.0084317464105	0.105630025454531	0.406812960863032	kelch-like 10 [Source:MGI Symbol;Acc:MGI:2181067]	Klhl10
233	ENSMUSG00000001566	Mnx1	2	3.06555244448918	0.454968336894136	0.748036527637901	motor neuron and pancreas homeobox 1 [Source:MGI Symbol;Acc:MGI:109160]	Mnx1
234	ENSMUSG00000001569	Nom1	2	11.4574686692489	0.374524855539684	0.686011226831062	nucleolar protein with MIF4G domain 1 [Source:MGI Symbol;Acc:MGI:1861749]	Nom1
235	ENSMUSG00000001576	Ergic1	4	18.4901126073638	0.0240782359455166	0.203384749964158	endoplasmic reticulum-golgi intermediate compartment (ERGIC) 1 [Source:MGI Symbol;Acc:MGI:1914708]	Ergic1
236	ENSMUSG00000001583	Tnk1	5	20.5259143996896	0.00211690884452844	0.0589762838871447	tyrosine kinase, non-receptor, 1 [Source:MGI Symbol;Acc:MGI:1930958]	Tnk1
237	ENSMUSG00000001588	Acap1	4	16.8482244437282	0.111690368559353	0.415988969285674	ArfGAP with coiled-coil, ankyrin repeat and PH domains 1 [Source:MGI Symbol;Acc:MGI:2388270]	Acap1
238	ENSMUSG00000001604	Tcea3	3	13.5007750195273	0.970460209937669	1	transcription elongation factor A (SII), 3 [Source:MGI Symbol;Acc:MGI:1196908]	Tcea3
239	ENSMUSG00000001622	Csn3	1	3.11584833399819	0.724395963299597	0.892908755592059	casein kappa [Source:MGI Symbol;Acc:MGI:107461]	Csn3
240	ENSMUSG00000001627	Ifrd1	7	33.9792618311245	0.26074166882232	0.587664911511234	interferon-related developmental regulator 1 [Source:MGI Symbol;Acc:MGI:1316717]	Ifrd1
241	ENSMUSG00000001630	Stk38l	2	11.9216072902724	0.167686033290586	0.493823439938361	serine/threonine kinase 38 like [Source:MGI Symbol;Acc:MGI:1922250]	Stk38l
242	ENSMUSG00000001632	Brpf1	10	43.6991453988464	0.289557218735605	0.615827272021464	bromodomain and PHD finger containing, 1 [Source:MGI Symbol;Acc:MGI:1926033]	Brpf1
243	ENSMUSG00000001642	Akr1b3	5	23.3666170778044	2.04081313453143e-07	0.000157150774611458	aldo-keto reductase family 1, member B3 (aldose reductase) [Source:MGI Symbol;Acc:MGI:1353494]	Akr1b3
244	ENSMUSG00000001655	Hoxc13	1	6.09885023369439	0.166098092250764	0.492007135546923	homeobox C13 [Source:MGI Symbol;Acc:MGI:99560]	Hoxc13
245	ENSMUSG00000001656	Hoxc11	1	2.86512403844901	0.724299728312092	0.892908755592059	homeobox C11 [Source:MGI Symbol;Acc:MGI:96193]	Hoxc11
246	ENSMUSG00000001657	Hoxc8	1	2.52846383795502	0.584224870163022	0.822528893034715	homeobox C8 [Source:MGI Symbol;Acc:MGI:96198]	Hoxc8
247	ENSMUSG00000001661	Hoxc6	1	1.94090341184747	1	1	homeobox C6 [Source:MGI Symbol;Acc:MGI:96197]	Hoxc6
248	ENSMUSG00000001663	Gstt1	1	3.68202728669712	0.205983598304192	0.535730964731571	glutathione S-transferase, theta 1 [Source:MGI Symbol;Acc:MGI:107379]	Gstt1
249	ENSMUSG00000001665	Gstt3	3	11.5635543354959	0.00162293507938515	0.0518128079821618	glutathione S-transferase, theta 3 [Source:MGI Symbol;Acc:MGI:2143526]	Gstt3
250	ENSMUSG00000001666	Ddt	2	12.0545508115544	0.982423628418348	1	D-dopachrome tautomerase [Source:MGI Symbol;Acc:MGI:1298381]	Ddt
251	ENSMUSG00000001672	Marveld3	2	6.3136693026143	0.00292220125588184	0.0680646300616762	MARVEL (membrane-associating) domain containing 3 [Source:MGI Symbol;Acc:MGI:1920858]	Marveld3
252	ENSMUSG00000001674	Ddx18	3	17.1208248314702	0.479047848747274	0.762098184962711	DEAD (Asp-Glu-Ala-Asp) box polypeptide 18 [Source:MGI Symbol;Acc:MGI:1914192]	Ddx18
253	ENSMUSG00000001687	Ubl3	5	27.1078159840777	0.58950934967122	0.825047008213809	ubiquitin-like 3 [Source:MGI Symbol;Acc:MGI:1344373]	Ubl3
254	ENSMUSG00000001700	Gramd3	1	3.48579675067372	0.596744660758365	0.829094360873216	GRAM domain containing 3 [Source:MGI Symbol;Acc:MGI:1914815]	Gramd3
255	ENSMUSG00000001707	Eef1e1	3	19.1805870486546	0.177713527159772	0.504851733523938	eukaryotic translation elongation factor 1 epsilon 1 [Source:MGI Symbol;Acc:MGI:1913393]	Eef1e1
256	ENSMUSG00000001729	Akt1	7	19.0969999999983	0.071934207317359	0.343458493509989	thymoma viral proto-oncogene 1 [Source:MGI Symbol;Acc:MGI:87986]	Akt1
257	ENSMUSG00000001739	Cldn15	1	1.95298314120299	0.239066508505054	0.56783088898591	claudin 15 [Source:MGI Symbol;Acc:MGI:1913103]	Cldn15
258	ENSMUSG00000001741	Il16	2	6.40057656319524	0.490763155569708	0.768831872558566	interleukin 16 [Source:MGI Symbol;Acc:MGI:1270855]	Il16
259	ENSMUSG00000001750	Tcirg1	10	32.328747921774	0.46584639571838	0.753804233333994	T cell, immune regulator 1, ATPase, H+ transporting, lysosomal V0 protein A3 [Source:MGI Symbol;Acc:MGI:1350931]	Tcirg1
260	ENSMUSG00000001751	Naglu	1	4.60476501412794	0.00575725032834698	0.0975641074568731	alpha-N-acetylglucosaminidase (Sanfilippo disease IIIB) [Source:MGI Symbol;Acc:MGI:1351641]	Naglu
261	ENSMUSG00000001755	Coasy	4	17.7875383377839	0.00591968672989744	0.0993547421423327	Coenzyme A synthase [Source:MGI Symbol;Acc:MGI:1918993]	Coasy
262	ENSMUSG00000001761	Smo	2	10.8763925707101	0.191823638820221	0.520332093973239	smoothened, frizzled class receptor [Source:MGI Symbol;Acc:MGI:108075]	Smo
263	ENSMUSG00000001763	Tspan33	2	8.95761635411036	0.581891191935053	0.821380505641715	tetraspanin 33 [Source:MGI Symbol;Acc:MGI:1919012]	Tspan33
264	ENSMUSG00000001767	Crnkl1	3	13.5065820549858	0.278863500584004	0.604460607115708	crooked neck pre-mRNA splicing factor 1 [Source:MGI Symbol;Acc:MGI:1914127]	Crnkl1
265	ENSMUSG00000001768	Rin2	3	10.2035650093645	0.559004961818418	0.807741948411382	Ras and Rab interactor 2 [Source:MGI Symbol;Acc:MGI:1921280]	Rin2
266	ENSMUSG00000001774	Chordc1	8	36.7251071152392	0.864593423065564	0.974889473873085	cysteine and histidine-rich domain (CHORD)-containing, zinc-binding protein 1 [Source:MGI Symbol;Acc:MGI:1914167]	Chordc1
267	ENSMUSG00000001783	Rtcb	2	11.8574067852889	0.124450534769515	0.437588537871768	RNA 2',3'-cyclic phosphate and 5'-OH ligase [Source:MGI Symbol;Acc:MGI:106379]	Rtcb
268	ENSMUSG00000001785	Pwp1	3	14.0268791773994	0.253851109104647	0.582396935413797	PWP1 homolog, endonuclein [Source:MGI Symbol;Acc:MGI:1914735]	Pwp1
269	ENSMUSG00000001786	Fbxo7	7	30.0629276302584	0.586816130682009	0.823778361776144	F-box protein 7 [Source:MGI Symbol;Acc:MGI:1917004]	Fbxo7
270	ENSMUSG00000001794	Capns1	8	47.5756707485418	0.00594798530350409	0.0996907660177782	calpain, small subunit 1 [Source:MGI Symbol;Acc:MGI:88266]	Capns1
271	ENSMUSG00000001802	Lrp3	3	8.94810433521896	0.911154298591135	1	low density lipoprotein receptor-related protein 3 [Source:MGI Symbol;Acc:MGI:3584516]	Lrp3
272	ENSMUSG00000001819	Hoxd13	1	2.57555804350444	0.0389319849393679	0.258419738973728	homeobox D13 [Source:MGI Symbol;Acc:MGI:96205]	Hoxd13
273	ENSMUSG00000001827	Folr1	13	49.9378764934562	0.0159200767688871	0.165788949940782	folate receptor 1 (adult) [Source:MGI Symbol;Acc:MGI:95568]	Folr1
274	ENSMUSG00000001829	Clpb	11	42.0679387123834	0.104315964740904	0.404994758774222	ClpB caseinolytic peptidase B [Source:MGI Symbol;Acc:MGI:1100517]	Clpb
275	ENSMUSG00000001833	Sept7	8	38.2127764100983	0.166342101182182	0.49210013515734	septin 7 [Source:MGI Symbol;Acc:MGI:1335094]	Sept7
276	ENSMUSG00000001844	Zdhhc4	11	33.4472271560881	0.724721243926627	0.892908755592059	zinc finger, DHHC domain containing 4 [Source:MGI Symbol;Acc:MGI:1920131]	Zdhhc4
277	ENSMUSG00000001847	Rac1	4	21.245332799053	0.019284408805612	0.18305924749351	Rac family small GTPase 1 [Source:MGI Symbol;Acc:MGI:97845]	Rac1
278	ENSMUSG00000001855	Nup214	9	39.4700603353502	0.717485184049047	0.88979455308758	nucleoporin 214 [Source:MGI Symbol;Acc:MGI:1095411]	Nup214
279	ENSMUSG00000001864	Aif1l	2	6.18124747506137	0.0968993178880413	0.391690715698407	allograft inflammatory factor 1-like [Source:MGI Symbol;Acc:MGI:1919598]	Aif1l
280	ENSMUSG00000001870	Ltbp1	5	18.1783859468272	0.633191485876512	0.850017381562052	latent transforming growth factor beta binding protein 1 [Source:MGI Symbol;Acc:MGI:109151]	Ltbp1
281	ENSMUSG00000001891	Ugp2	3	15.0732033952779	0.0144561266237287	0.157667474574182	UDP-glucose pyrophosphorylase 2 [Source:MGI Symbol;Acc:MGI:2183447]	Ugp2
282	ENSMUSG00000001901	Kcnh6	2	4.31042875795954	0.336923617474059	0.656223852690521	potassium voltage-gated channel, subfamily H (eag-related), member 6 [Source:MGI Symbol;Acc:MGI:2684139]	Kcnh6
283	ENSMUSG00000001909	Trmt1	20	83.2520328310745	3.16498985105937e-06	0.00105050378659903	tRNA methyltransferase 1 [Source:MGI Symbol;Acc:MGI:1289155]	Trmt1
284	ENSMUSG00000001910	Nacc1	1	9.13243465679001	0.476445608261778	0.760352654512188	nucleus accumbens associated 1, BEN and BTB (POZ) domain containing [Source:MGI Symbol;Acc:MGI:1914080]	Nacc1
285	ENSMUSG00000001911	Nfix	3	6.96929358340737	0.642030989218413	0.854030204690712	nuclear factor I/X [Source:MGI Symbol;Acc:MGI:97311]	Nfix
286	ENSMUSG00000001918	Slc1a5	8	44.5092856290081	0.350697603121065	0.66788966685047	solute carrier family 1 (neutral amino acid transporter), member 5 [Source:MGI Symbol;Acc:MGI:105305]	Slc1a5
287	ENSMUSG00000001924	Uba1	6	36.9898943494454	0.0769347175492747	0.352635773224069	ubiquitin-like modifier activating enzyme 1 [Source:MGI Symbol;Acc:MGI:98890]	Uba1
288	ENSMUSG00000001930	Vwf	9	39.9991718747373	0.000933014399655057	0.03846137089456	Von Willebrand factor [Source:MGI Symbol;Acc:MGI:98941]	Vwf
289	ENSMUSG00000001942	Siae	4	18.9210940049022	0.465603551695623	0.753690680978735	sialic acid acetylesterase [Source:MGI Symbol;Acc:MGI:104803]	Siae
290	ENSMUSG00000001943	Vsig2	2	3.7490694519423	0.371024837735174	0.68274898093204	V-set and immunoglobulin domain containing 2 [Source:MGI Symbol;Acc:MGI:1928009]	Vsig2
291	ENSMUSG00000001946	Esam	1	2.05015425032695	0.493404707890537	0.770797211036332	endothelial cell-specific adhesion molecule [Source:MGI Symbol;Acc:MGI:1916774]	Esam
292	ENSMUSG00000001948	Spa17	1	2.91077573847062	0.670099804704769	0.867694800180672	sperm autoantigenic protein 17 [Source:MGI Symbol;Acc:MGI:1333778]	Spa17
293	ENSMUSG00000001962	Fam50a	3	14.3392626377035	0.0425726031714867	0.269062765480726	family with sequence similarity 50, member A [Source:MGI Symbol;Acc:MGI:1351626]	Fam50a
294	ENSMUSG00000001964	Emd	5	20.3952507826744	0.975980578359699	1	emerin [Source:MGI Symbol;Acc:MGI:108117]	Emd
295	ENSMUSG00000001983	Taco1	1	5.69995608185172	0.058179742206638	0.312592301763882	translational activator of mitochondrially encoded cytochrome c oxidase I [Source:MGI Symbol;Acc:MGI:1917457]	Taco1
296	ENSMUSG00000001985	Grik3	1	7.8672248714977	0.0194654399764923	0.184051662567512	glutamate receptor, ionotropic, kainate 3 [Source:MGI Symbol;Acc:MGI:95816]	Grik3
297	ENSMUSG00000001986	Gria3	2	5.77514259183957	0.223680558257201	0.553594891857005	glutamate receptor, ionotropic, AMPA3 (alpha 3) [Source:MGI Symbol;Acc:MGI:95810]	Gria3
298	ENSMUSG00000001988	Npas1	1	2.47353039734291	0.851878835400732	0.965984535565736	neuronal PAS domain protein 1 [Source:MGI Symbol;Acc:MGI:109205]	Npas1
299	ENSMUSG00000001995	Sipa1l2	4	24.1831508496083	0.902565426812804	1	signal-induced proliferation-associated 1 like 2 [Source:MGI Symbol;Acc:MGI:2676970]	Sipa1l2
300	ENSMUSG00000001998	Ap4e1	6	26.4166542857364	0.25161971400574	0.580464465614279	adaptor-related protein complex AP-4, epsilon 1 [Source:MGI Symbol;Acc:MGI:1336993]	Ap4e1
301	ENSMUSG00000001999	Blvra	4	15.0772604682041	0.918697949072675	1	biliverdin reductase A [Source:MGI Symbol;Acc:MGI:88170]	Blvra
302	ENSMUSG00000002006	Pdzd4	2	11.4104093409858	0.559866128774162	0.80788417997387	PDZ domain containing 4 [Source:MGI Symbol;Acc:MGI:2443483]	Pdzd4
303	ENSMUSG00000002007	Srpk3	2	5.63660674958899	0.651746227287549	0.858647865249597	serine/arginine-rich protein specific kinase 3 [Source:MGI Symbol;Acc:MGI:1891338]	Srpk3
304	ENSMUSG00000002010	Idh3g	6	30.8694179064038	0.0745961041003328	0.348640349608038	isocitrate dehydrogenase 3 (NAD+), gamma [Source:MGI Symbol;Acc:MGI:1099463]	Idh3g
305	ENSMUSG00000002012	Pnck	5	12.5554350428083	0.510306734731549	0.779923384432919	pregnancy upregulated non-ubiquitously expressed CaM kinase [Source:MGI Symbol;Acc:MGI:1347357]	Pnck
306	ENSMUSG00000002014	Ssr4	7	33.9978479161254	0.247049509248027	0.576215483863797	signal sequence receptor, delta [Source:MGI Symbol;Acc:MGI:1099464]	Ssr4
307	ENSMUSG00000002015	Bcap31	1	7.99347919345778	0.0101325368411573	0.132312918813564	B cell receptor associated protein 31 [Source:MGI Symbol;Acc:MGI:1350933]	Bcap31
308	ENSMUSG00000002017	Fam98a	3	14.8751739968928	0.242717171720468	0.57192866910637	family with sequence similarity 98, member A [Source:MGI Symbol;Acc:MGI:1919972]	Fam98a
309	ENSMUSG00000002020	Ltbp2	3	6.85243428101055	0.730821995747102	0.895376709738908	latent transforming growth factor beta binding protein 2 [Source:MGI Symbol;Acc:MGI:99502]	Ltbp2
310	ENSMUSG00000002028	Kmt2a	6	32.1535242995324	0.140437084660467	0.458249607791202	lysine (K)-specific methyltransferase 2A [Source:MGI Symbol;Acc:MGI:96995]	Kmt2a
311	ENSMUSG00000002031	Ift46	9	42.5479387420457	3.52384564791153e-10	8.4796940709931e-07	intraflagellar transport 46 [Source:MGI Symbol;Acc:MGI:1923818]	Ift46
312	ENSMUSG00000002032	Tmem25	2	5.51342920755594	0.587855789592713	0.824163453409194	transmembrane protein 25 [Source:MGI Symbol;Acc:MGI:1918937]	Tmem25
313	ENSMUSG00000002033	Cd3g	2	3.02948504563449	0.0194803730983711	0.18408054931443	CD3 antigen, gamma polypeptide [Source:MGI Symbol;Acc:MGI:88333]	Cd3g
314	ENSMUSG00000002043	Trappc6a	6	20.6357847491586	0.749923168673492	0.905153596078151	trafficking protein particle complex 6A [Source:MGI Symbol;Acc:MGI:1914341]	Trappc6a
315	ENSMUSG00000002052	Supt6	2	14.9057858383173	0.0989172981504291	0.395200024393627	suppressor of Ty 6 [Source:MGI Symbol;Acc:MGI:107726]	Supt6
316	ENSMUSG00000002055	Spag5	8	38.5467875277551	0.105487761358366	0.406812960863032	sperm associated antigen 5 [Source:MGI Symbol;Acc:MGI:1927470]	Spag5
317	ENSMUSG00000002057	Foxn1	1	2.56379912706174	0.75913405315753	0.909726515595439	forkhead box N1 [Source:MGI Symbol;Acc:MGI:102949]	Foxn1
318	ENSMUSG00000002058	Unc119	5	14.9218515416756	0.266270685216459	0.592324585290275	unc-119 lipid binding chaperone [Source:MGI Symbol;Acc:MGI:1328357]	Unc119
319	ENSMUSG00000002059	Rab34	6	26.8171993917149	0.873031150344898	0.980727237864833	RAB34, member RAS oncogene family [Source:MGI Symbol;Acc:MGI:104606]	Rab34
320	ENSMUSG00000002064	Sdf2	3	15.5488198089949	0.540881723295442	0.797981802700886	stromal cell derived factor 2 [Source:MGI Symbol;Acc:MGI:108019]	Sdf2
321	ENSMUSG00000002068	Ccne1	5	18.249733212964	0.0647351842657202	0.327840407066732	cyclin E1 [Source:MGI Symbol;Acc:MGI:88316]	Ccne1
322	ENSMUSG00000002076	Hsf2bp	2	10.8688805139522	0.08599928558931	0.370946570675894	heat shock transcription factor 2 binding protein [Source:MGI Symbol;Acc:MGI:1921627]	Hsf2bp
323	ENSMUSG00000002083	Bbc3	4	13.3979419057401	0.152111534858679	0.473739476202045	BCL2 binding component 3 [Source:MGI Symbol;Acc:MGI:2181667]	Bbc3
324	ENSMUSG00000002100	Mybpc3	1	2.98048746533464	0.212037147940853	0.54216059702608	myosin binding protein C, cardiac [Source:MGI Symbol;Acc:MGI:102844]	Mybpc3
325	ENSMUSG00000002102	Psmc3	7	27.9798614739089	0.39218630372304	0.700369066138428	proteasome (prosome, macropain) 26S subunit, ATPase 3 [Source:MGI Symbol;Acc:MGI:1098754]	Psmc3
326	ENSMUSG00000002103	Acp2	5	16.828807152428	0.107674621641448	0.410464186380104	acid phosphatase 2, lysosomal [Source:MGI Symbol;Acc:MGI:87882]	Acp2
327	ENSMUSG00000002104	Rapsn	4	10.8755996407477	0.246490079827706	0.575768779728914	receptor-associated protein of the synapse [Source:MGI Symbol;Acc:MGI:99422]	Rapsn
328	ENSMUSG00000002105	Slc39a13	8	24.5745062201626	0.784837987140718	0.925342493271291	solute carrier family 39 (metal ion transporter), member 13 [Source:MGI Symbol;Acc:MGI:1915677]	Slc39a13
329	ENSMUSG00000002107	Celf2	11	32.4391184662659	0.0110325459581892	0.137556698342682	CUGBP, Elav-like family member 2 [Source:MGI Symbol;Acc:MGI:1338822]	Celf2
330	ENSMUSG00000002108	Nr1h3	3	4.03574438737339	0.415014375043904	0.716799007174789	nuclear receptor subfamily 1, group H, member 3 [Source:MGI Symbol;Acc:MGI:1352462]	Nr1h3
331	ENSMUSG00000002109	Ddb2	4	15.1971737055825	0.40308763155569	0.708467983154278	damage specific DNA binding protein 2 [Source:MGI Symbol;Acc:MGI:1355314]	Ddb2
332	ENSMUSG00000002111	Spi1	2	5.03009533718421	0.0179236464261971	0.176644447886034	spleen focus forming virus (SFFV) proviral integration oncogene [Source:MGI Symbol;Acc:MGI:98282]	Spi1
333	ENSMUSG00000002129	Sf3a1	4	23.6729042105869	0.560072076925443	0.807898797455535	splicing factor 3a, subunit 1 [Source:MGI Symbol;Acc:MGI:1914715]	Sf3a1
334	ENSMUSG00000002147	Stat6	4	17.0165117950041	0.0152096016685082	0.161810442567483	signal transducer and activator of transcription 6 [Source:MGI Symbol;Acc:MGI:103034]	Stat6
335	ENSMUSG00000002190	Clgn	2	9.05442840642808	9.35956333642487e-05	0.0103230197224838	calmegin [Source:MGI Symbol;Acc:MGI:107472]	Clgn
336	ENSMUSG00000002204	Napsa	3	9.9494330515441	0.692888332543826	0.879055838262897	napsin A aspartic peptidase [Source:MGI Symbol;Acc:MGI:109365]	Napsa
337	ENSMUSG00000002205	Vrk3	7	24.514545580661	0.35157225331448	0.668564706968575	vaccinia related kinase 3 [Source:MGI Symbol;Acc:MGI:2182465]	Vrk3
338	ENSMUSG00000002210	Smg9	6	25.7779930581114	0.212222683737796	0.5423624843117	smg-9 homolog, nonsense mediated mRNA decay factor (C. elegans) [Source:MGI Symbol;Acc:MGI:1919247]	Smg9
339	ENSMUSG00000002221	Paxip1	7	33.9913684790017	0.0396640784239005	0.260516265349201	PAX interacting (with transcription-activation domain) protein 1 [Source:MGI Symbol;Acc:MGI:1890430]	Paxip1
340	ENSMUSG00000002222	Rmnd5a	5	20.1223003063615	0.0114514577737165	0.140325915723626	required for meiotic nuclear division 5 homolog A [Source:MGI Symbol;Acc:MGI:1915727]	Rmnd5a
341	ENSMUSG00000002227	Mov10	8	43.5441431796099	0.139959707617438	0.457840472449903	Moloney leukemia virus 10 [Source:MGI Symbol;Acc:MGI:97054]	Mov10
342	ENSMUSG00000002228	Ppm1j	2	9.40930798968341	0.602034070043992	0.831761007780744	protein phosphatase 1J [Source:MGI Symbol;Acc:MGI:1919137]	Ppm1j
343	ENSMUSG00000002233	Rhoc	4	15.9533958016483	0.222504184810913	0.552415277507724	ras homolog family member C [Source:MGI Symbol;Acc:MGI:106028]	Rhoc
344	ENSMUSG00000002249	Tead3	1	1.04964203082958	0.0551925209004014	0.304444475602758	TEA domain family member 3 [Source:MGI Symbol;Acc:MGI:109241]	Tead3
345	ENSMUSG00000002250	Ppard	2	4.17850413043962	0.211127428640485	0.541066713337943	peroxisome proliferator activator receptor delta [Source:MGI Symbol;Acc:MGI:101884]	Ppard
346	ENSMUSG00000002257	Def6	2	9.15494846340034	0.0464304479354109	0.27986688970024	differentially expressed in FDCP 6 [Source:MGI Symbol;Acc:MGI:1346328]	Def6
347	ENSMUSG00000002265	Peg3	3	19.8424269763456	1.29092142726296e-06	0.00062128820990598	paternally expressed 3 [Source:MGI Symbol;Acc:MGI:104748]	Peg3
348	ENSMUSG00000002266	Zim1	1	4.43212518406267	0.172711016820461	0.50036711797727	zinc finger, imprinted 1 [Source:MGI Symbol;Acc:MGI:1341879]	Zim1
349	ENSMUSG00000002274	Metrn	1	1.75254198187431	0.000913923635023473	0.0379179825384415	meteorin, glial cell differentiation regulator [Source:MGI Symbol;Acc:MGI:1917333]	Metrn
350	ENSMUSG00000002279	Lmf1	8	31.0231847218129	0.127617222159032	0.440528675635864	lipase maturation factor 1 [Source:MGI Symbol;Acc:MGI:1923733]	Lmf1
351	ENSMUSG00000002280	Narfl	5	21.6333166940487	0.356876329977332	0.673419547970361	nuclear prelamin A recognition factor-like [Source:MGI Symbol;Acc:MGI:1914813]	Narfl
352	ENSMUSG00000002289	Angptl4	2	7.31521360561326	0.0102838483171311	0.132779586822998	angiopoietin-like 4 [Source:MGI Symbol;Acc:MGI:1888999]	Angptl4
353	ENSMUSG00000002297	Dbf4	8	40.4047028920502	0.0513800920585789	0.294117797270206	DBF4 zinc finger [Source:MGI Symbol;Acc:MGI:1351328]	Dbf4
354	ENSMUSG00000002307	Daxx	4	13.7024584155791	0.817802419699361	0.943825478691497	Fas death domain-associated protein [Source:MGI Symbol;Acc:MGI:1197015]	Daxx
355	ENSMUSG00000002308	Cd320	3	16.1706049401226	0.00383332725810458	0.0778840989498049	CD320 antigen [Source:MGI Symbol;Acc:MGI:1860083]	Cd320
356	ENSMUSG00000002319	Ipo4	9	39.4004611133622	0.0182707787937188	0.17839127074872	importin 4 [Source:MGI Symbol;Acc:MGI:1923001]	Ipo4
357	ENSMUSG00000002320	Tm9sf1	7	29.5547831420034	0.660173308992369	0.862206721789923	transmembrane 9 superfamily member 1 [Source:MGI Symbol;Acc:MGI:1921390]	Tm9sf1
358	ENSMUSG00000002324	Rec8	3	13.3222061968808	0.346065339907145	0.663661345534494	REC8 meiotic recombination protein [Source:MGI Symbol;Acc:MGI:1929645]	Rec8
359	ENSMUSG00000002325	Irf9	5	24.5677688343136	0.0514792013649568	0.294509986768732	interferon regulatory factor 9 [Source:MGI Symbol;Acc:MGI:107587]	Irf9
360	ENSMUSG00000002329	Mdp1	1	6.69324552668042	0.134355710020461	0.449275972486345	magnesium-dependent phosphatase 1 [Source:MGI Symbol;Acc:MGI:1915131]	Mdp1
361	ENSMUSG00000002332	Dhrs1	3	11.2329578251658	0.132215057135748	0.446304061883269	dehydrogenase/reductase (SDR family) member 1 [Source:MGI Symbol;Acc:MGI:1196314]	Dhrs1
362	ENSMUSG00000002341	Ncan	1	5.52686911602404	0.202058528062953	0.53084013612247	neurocan [Source:MGI Symbol;Acc:MGI:104694]	Ncan
363	ENSMUSG00000002342	Tmem161a	12	42.9097789232481	0.362022807764001	0.676692354175668	transmembrane protein 161A [Source:MGI Symbol;Acc:MGI:2384577]	Tmem161a
364	ENSMUSG00000002343	Armc6	6	20.0084013881992	0.623341686678669	0.844472259693952	armadillo repeat containing 6 [Source:MGI Symbol;Acc:MGI:1924063]	Armc6
365	ENSMUSG00000002345	Borcs8	5	20.446486168393	0.158927107310713	0.483410608759445	BLOC-1 related complex subunit 8 [Source:MGI Symbol;Acc:MGI:1919618]	Borcs8
366	ENSMUSG00000002346	Slc25a42	5	19.2889249176704	0.146281127523984	0.466315992908313	solute carrier family 25, member 42 [Source:MGI Symbol;Acc:MGI:1920345]	Slc25a42
367	ENSMUSG00000002384	Bmp8b	2	6.71756552573173	0.715098886194434	0.888382076544208	bone morphogenetic protein 8b [Source:MGI Symbol;Acc:MGI:107335]	Bmp8b
368	ENSMUSG00000002393	Nr2f6	4	13.8470403771164	0.819057326474144	0.9442285521261	nuclear receptor subfamily 2, group F, member 6 [Source:MGI Symbol;Acc:MGI:1352453]	Nr2f6
369	ENSMUSG00000002395	Use1	11	46.1332893960994	0.18853982490729	0.515931793786814	unconventional SNARE in the ER 1 homolog (S. cerevisiae) [Source:MGI Symbol;Acc:MGI:1914273]	Use1
370	ENSMUSG00000002396	Ocel1	4	13.9909755486294	0.050686363250449	0.292057222069558	occludin/ELL domain containing 1 [Source:MGI Symbol;Acc:MGI:1924340]	Ocel1
371	ENSMUSG00000002409	Dyrk1b	3	14.0282397182536	0.167101107663116	0.493053057301262	dual-specificity tyrosine-(Y)-phosphorylation regulated kinase 1b [Source:MGI Symbol;Acc:MGI:1330302]	Dyrk1b
372	ENSMUSG00000002413	Braf	4	21.0000468478247	0.0631842877009256	0.323593554238262	Braf transforming gene [Source:MGI Symbol;Acc:MGI:88190]	Braf
373	ENSMUSG00000002416	Ndufb2	5	23.7620389283342	0.105601174480493	0.406812960863032	NADH:ubiquinone oxidoreductase subunit B2 [Source:MGI Symbol;Acc:MGI:1915448]	Ndufb2
374	ENSMUSG00000002428	Hltf	6	27.9549966989053	0.746282819526074	0.903144666807899	helicase-like transcription factor [Source:MGI Symbol;Acc:MGI:1196437]	Hltf
375	ENSMUSG00000002455	Prpf6	3	16.4211703075177	0.20922596949508	0.539414642928859	pre-mRNA splicing factor 6 [Source:MGI Symbol;Acc:MGI:1922946]	Prpf6
376	ENSMUSG00000002458	Rgs19	8	20.9641244777846	0.275409776905309	0.601396734936944	regulator of G-protein signaling 19 [Source:MGI Symbol;Acc:MGI:1915153]	Rgs19
377	ENSMUSG00000002459	Rgs20	1	4.06291142902908	0.0719114082277796	0.343458493509989	regulator of G-protein signaling 20 [Source:MGI Symbol;Acc:MGI:1929866]	Rgs20
378	ENSMUSG00000002486	Tchp	8	31.6935856200159	0.304436782605413	0.629477492879534	trichoplein, keratin filament binding [Source:MGI Symbol;Acc:MGI:1925082]	Tchp
379	ENSMUSG00000002489	Tiam1	8	27.8122306676385	0.681667411078587	0.873512569438452	T cell lymphoma invasion and metastasis 1 [Source:MGI Symbol;Acc:MGI:103306]	Tiam1
380	ENSMUSG00000002496	Tsc2	1	8.47319575553495	0.1219623278764	0.433351748168018	tuberous sclerosis 2 [Source:MGI Symbol;Acc:MGI:102548]	Tsc2
381	ENSMUSG00000002500	Rpl3l	2	6.4925342581935	0.366657016179994	0.68037490059897	ribosomal protein L3-like [Source:MGI Symbol;Acc:MGI:1913461]	Rpl3l
382	ENSMUSG00000002546	Golga2	9	29.8620779643051	0.0584792447693303	0.313208225616466	golgi autoantigen, golgin subfamily a, 2 [Source:MGI Symbol;Acc:MGI:2139395]	Golga2
383	ENSMUSG00000002550	Uck1	5	17.6390056760296	0.220919087014346	0.550752828815485	uridine-cytidine kinase 1 [Source:MGI Symbol;Acc:MGI:98904]	Uck1
384	ENSMUSG00000002565	Scin	2	4.13514234618408	0.230169569096887	0.558763477261559	scinderin [Source:MGI Symbol;Acc:MGI:1306794]	Scin
385	ENSMUSG00000002578	Ikzf4	3	9.21036418089778	0.265036258103376	0.590768963408535	IKAROS family zinc finger 4 [Source:MGI Symbol;Acc:MGI:1343139]	Ikzf4
386	ENSMUSG00000002580	Mien1	1	6.68542981527961	0.0160464919507447	0.166439125292988	migration and invasion enhancer 1 [Source:MGI Symbol;Acc:MGI:1913678]	Mien1
387	ENSMUSG00000002602	Axl	2	5.53223954427976	0.205267628012944	0.535158058894527	AXL receptor tyrosine kinase [Source:MGI Symbol;Acc:MGI:1347244]	Axl
388	ENSMUSG00000002603	Tgfb1	2	10.0995214753569	0.183853276190622	0.510877514426338	transforming growth factor, beta 1 [Source:MGI Symbol;Acc:MGI:98725]	Tgfb1
389	ENSMUSG00000002608	Ccdc97	7	26.3084856944953	0.270863982716383	0.597160161620831	coiled-coil domain containing 97 [Source:MGI Symbol;Acc:MGI:1196455]	Ccdc97
390	ENSMUSG00000002617	Zfp40	5	12.2510226747056	0.241152881605944	0.569896065374357	zinc finger protein 40 [Source:MGI Symbol;Acc:MGI:99185]	Zfp40
391	ENSMUSG00000002633	Shh	1	2.13158394806788	0.884793213320186	0.989264383181955	sonic hedgehog [Source:MGI Symbol;Acc:MGI:98297]	Shh
392	ENSMUSG00000002635	Pdcd2l	4	16.8736640642269	0.362343104553246	0.676692354175668	programmed cell death 2-like [Source:MGI Symbol;Acc:MGI:1915329]	Pdcd2l
393	ENSMUSG00000002658	Gtf2f1	1	8.1039183540201	0.623979038061004	0.844989893948144	general transcription factor IIF, polypeptide 1 [Source:MGI Symbol;Acc:MGI:1923848]	Gtf2f1
394	ENSMUSG00000002661	Alkbh7	3	12.1124342122734	0.285917160930131	0.611219706661068	alkB homolog 7 [Source:MGI Symbol;Acc:MGI:1913650]	Alkbh7
395	ENSMUSG00000002664	Pspn	1	1.76768027001874	1	1	persephin [Source:MGI Symbol;Acc:MGI:1201684]	Pspn
396	ENSMUSG00000002679	Med6	4	16.0571059831317	0.255526598198629	0.583739012328223	mediator complex subunit 6 [Source:MGI Symbol;Acc:MGI:1917042]	Med6
397	ENSMUSG00000002688	Prkd1	1	4.13797454547986	0.0155928428322475	0.163756336997179	protein kinase D1 [Source:MGI Symbol;Acc:MGI:99879]	Prkd1
398	ENSMUSG00000002699	Lcp2	1	3.58944751329296	1	1	lymphocyte cytosolic protein 2 [Source:MGI Symbol;Acc:MGI:1321402]	Lcp2
399	ENSMUSG00000002718	Cse1l	8	39.6789679279631	0.156483449401726	0.479372968772988	chromosome segregation 1-like (S. cerevisiae) [Source:MGI Symbol;Acc:MGI:1339951]	Cse1l
400	ENSMUSG00000002728	Naa20	7	29.6045585259306	0.103919082290317	0.404641232437479	N(alpha)-acetyltransferase 20, NatB catalytic subunit [Source:MGI Symbol;Acc:MGI:1915127]	Naa20
401	ENSMUSG00000002731	Prkra	2	7.53419061456913	0.0444190417979533	0.273898454084689	protein kinase, interferon inducible double stranded RNA dependent activator [Source:MGI Symbol;Acc:MGI:1344375]	Prkra
402	ENSMUSG00000002732	Fkbp7	3	8.42420231948699	0.963120356789999	1	FK506 binding protein 7 [Source:MGI Symbol;Acc:MGI:1336879]	Fkbp7
403	ENSMUSG00000002733	Plekha3	2	13.776420703214	0.717696964612564	0.889829604286499	pleckstrin homology domain-containing, family A (phosphoinositide binding specific) member 3 [Source:MGI Symbol;Acc:MGI:1932515]	Plekha3
404	ENSMUSG00000002741	Ykt6	2	11.7461068680021	0.0916684800520636	0.382675205398786	YKT6 v-SNARE homolog (S. cerevisiae) [Source:MGI Symbol;Acc:MGI:1927550]	Ykt6
405	ENSMUSG00000002748	Baz1b	5	30.1170710656692	0.116301485584112	0.424462420019076	bromodomain adjacent to zinc finger domain, 1B [Source:MGI Symbol;Acc:MGI:1353499]	Baz1b
406	ENSMUSG00000002763	Pex6	3	14.0292323307049	0.4790042827876	0.76209185520199	peroxisomal biogenesis factor 6 [Source:MGI Symbol;Acc:MGI:2385054]	Pex6
407	ENSMUSG00000002767	Mrpl2	5	22.5484191691001	0.495345208161412	0.772136890875737	mitochondrial ribosomal protein L2 [Source:MGI Symbol;Acc:MGI:1351622]	Mrpl2
408	ENSMUSG00000002769	Gnmt	2	6.06597249307937	0.251570180640904	0.580464465614279	glycine N-methyltransferase [Source:MGI Symbol;Acc:MGI:1202304]	Gnmt
409	ENSMUSG00000002771	Grin2d	2	6.20473510564662	0.635581519204456	0.851168542585884	glutamate receptor, ionotropic, NMDA2D (epsilon 4) [Source:MGI Symbol;Acc:MGI:95823]	Grin2d
410	ENSMUSG00000002778	Kdelr1	4	20.1019462786124	0.561137999574291	0.808228944420532	KDEL (Lys-Asp-Glu-Leu) endoplasmic reticulum protein retention receptor 1 [Source:MGI Symbol;Acc:MGI:1915387]	Kdelr1
411	ENSMUSG00000002781	Tmem143	7	31.647700848397	0.128955789179043	0.442152168842498	transmembrane protein 143 [Source:MGI Symbol;Acc:MGI:1917459]	Tmem143
412	ENSMUSG00000002791	Pdxk-ps	2	4.49261593420027	0.397856944430685	0.705002212558461	pyridoxal (pyridoxine, vitamin B6) kinase, pseudogene [Source:MGI Symbol;Acc:MGI:1933201]	Pdxk-ps
413	ENSMUSG00000002797	Ggct	5	17.6190137740348	0.729909987163701	0.895270300778968	gamma-glutamyl cyclotransferase [Source:MGI Symbol;Acc:MGI:95700]	Ggct
414	ENSMUSG00000002799	Jag2	9	21.8759295178727	0.192832493802967	0.521444096447206	jagged 2 [Source:MGI Symbol;Acc:MGI:1098270]	Jag2
415	ENSMUSG00000002803	Btbd6	4	14.9570475136926	0.85545760354547	0.968543417170689	BTB (POZ) domain containing 6 [Source:MGI Symbol;Acc:MGI:3026623]	Btbd6
416	ENSMUSG00000002804	Nudt14	2	9.14942181230426	0.415519404165605	0.717349479830694	nudix (nucleoside diphosphate linked moiety X)-type motif 14 [Source:MGI Symbol;Acc:MGI:1913424]	Nudt14
417	ENSMUSG00000002808	Epdr1	2	7.7170161688822	0.01325597444252	0.151089854347514	ependymin related protein 1 (zebrafish) [Source:MGI Symbol;Acc:MGI:2145369]	Epdr1
418	ENSMUSG00000002812	Flii	4	18.2137365806045	0.0647108219707446	0.327840407066732	flightless I actin binding protein [Source:MGI Symbol;Acc:MGI:1342286]	Flii
419	ENSMUSG00000002814	Top3a	5	20.2130282991216	0.180741755738127	0.507653857559773	topoisomerase (DNA) III alpha [Source:MGI Symbol;Acc:MGI:1197527]	Top3a
420	ENSMUSG00000002820	Atg4d	5	22.9783042538908	0.0505793311164148	0.291702427597993	autophagy related 4D, cysteine peptidase [Source:MGI Symbol;Acc:MGI:2444308]	Atg4d
421	ENSMUSG00000002825	Qtrt1	8	29.6047975794626	0.323369963028289	0.645164800316881	queuine tRNA-ribosyltransferase catalytic subunit 1 [Source:MGI Symbol;Acc:MGI:1931441]	Qtrt1
422	ENSMUSG00000002831	Plin4	2	8.32354571808761	0.458581583360474	0.749864440777413	perilipin 4 [Source:MGI Symbol;Acc:MGI:1929709]	Plin4
423	ENSMUSG00000002833	Hdgfl2	12	55.9986912465474	0.0437153796713188	0.271897227580236	HDGF like 2 [Source:MGI Symbol;Acc:MGI:1194492]	Hdgfl2
424	ENSMUSG00000002845	Tmem39a	9	50.3801885968053	0.0407364942417487	0.263868859571973	transmembrane protein 39a [Source:MGI Symbol;Acc:MGI:1915096]	Tmem39a
425	ENSMUSG00000002846	Timmdc1	2	10.598343546088	0.131770983796189	0.445644571028718	translocase of inner mitochondrial membrane domain containing 1 [Source:MGI Symbol;Acc:MGI:1922139]	Timmdc1
426	ENSMUSG00000002870	Mcm2	7	29.6113891535239	0.0659709694239768	0.33115255861478	minichromosome maintenance complex component 2 [Source:MGI Symbol;Acc:MGI:105380]	Mcm2
427	ENSMUSG00000002871	Tpra1	12	35.1572492241501	0.979483564696572	1	transmembrane protein, adipocyte asscociated 1 [Source:MGI Symbol;Acc:MGI:1345190]	Tpra1
428	ENSMUSG00000002881	Nab1	2	8.59255609475976	0.243485846987044	0.572815109415566	Ngfi-A binding protein 1 [Source:MGI Symbol;Acc:MGI:107564]	Nab1
429	ENSMUSG00000002885	Adgre5	8	36.6182073471054	0.0413980933788377	0.265142158700221	adhesion G protein-coupled receptor E5 [Source:MGI Symbol;Acc:MGI:1347095]	Adgre5
430	ENSMUSG00000002897	Il17ra	3	12.5527889900795	0.106235649311065	0.407698861592163	interleukin 17 receptor A [Source:MGI Symbol;Acc:MGI:107399]	Il17ra
431	ENSMUSG00000002900	Lamb1	5	20.496570133613	0.839491369850381	0.959258715552828	laminin B1 [Source:MGI Symbol;Acc:MGI:96743]	Lamb1
432	ENSMUSG00000002908	Kcnn1	4	12.0249223566489	0.704835702852918	0.88456755476659	potassium intermediate/small conductance calcium-activated channel, subfamily N, member 1 [Source:MGI Symbol;Acc:MGI:1933993]	Kcnn1
433	ENSMUSG00000002910	Arrdc2	5	17.6521444556634	0.418408961205938	0.719074980799002	arrestin domain containing 2 [Source:MGI Symbol;Acc:MGI:1918057]	Arrdc2
434	ENSMUSG00000002930	Ppp1r17	1	1.8519412148549	0.694017344985108	0.879387080122972	protein phosphatase 1, regulatory subunit 17 [Source:MGI Symbol;Acc:MGI:1333876]	Ppp1r17
435	ENSMUSG00000002948	Map2k7	6	27.6761832908996	0.848347909195835	0.963952422837771	mitogen-activated protein kinase kinase 7 [Source:MGI Symbol;Acc:MGI:1346871]	Map2k7
436	ENSMUSG00000002949	Timm44	8	32.2791740426642	0.0164364265394153	0.16821778166416	translocase of inner mitochondrial membrane 44 [Source:MGI Symbol;Acc:MGI:1343262]	Timm44
437	ENSMUSG00000002957	Ap2a2	3	17.0731589776358	0.191164580681877	0.519494384926594	adaptor-related protein complex 2, alpha 2 subunit [Source:MGI Symbol;Acc:MGI:101920]	Ap2a2
438	ENSMUSG00000002963	Pnkp	11	40.7868303761332	0.311676752105987	0.63533345561122	polynucleotide kinase 3'- phosphatase [Source:MGI Symbol;Acc:MGI:1891698]	Pnkp
439	ENSMUSG00000002968	Med25	11	54.0718941484832	0.00822379466286864	0.118829346381164	mediator complex subunit 25 [Source:MGI Symbol;Acc:MGI:1922863]	Med25
440	ENSMUSG00000002980	Bcam	5	20.9925028991272	0.0117250568299146	0.14157439630179	basal cell adhesion molecule [Source:MGI Symbol;Acc:MGI:1929940]	Bcam
441	ENSMUSG00000002981	Clptm1	7	33.7058307790217	0.00436692702839613	0.0838999123988562	cleft lip and palate associated transmembrane protein 1 [Source:MGI Symbol;Acc:MGI:1927155]	Clptm1
442	ENSMUSG00000002983	Relb	9	33.9508228744646	0.687874964722665	0.876245382178942	avian reticuloendotheliosis viral (v-rel) oncogene related B [Source:MGI Symbol;Acc:MGI:103289]	Relb
443	ENSMUSG00000002984	Tomm40	6	29.9234302545882	0.0129952757113775	0.150060159897181	translocase of outer mitochondrial membrane 40 [Source:MGI Symbol;Acc:MGI:1858259]	Tomm40
444	ENSMUSG00000002985	Apoe	10	60.6517169101469	0.124787469842666	0.438089003842018	apolipoprotein E [Source:MGI Symbol;Acc:MGI:88057]	Apoe
445	ENSMUSG00000002992	Apoc2	2	4.80929653213755	0.794639083193096	0.929852398014098	apolipoprotein C-II [Source:MGI Symbol;Acc:MGI:88054]	Apoc2
446	ENSMUSG00000002996	Hbp1	8	34.5180760333019	0.0268160454783894	0.214294600043369	high mobility group box transcription factor 1 [Source:MGI Symbol;Acc:MGI:894659]	Hbp1
447	ENSMUSG00000002997	Prkar2b	3	6.54141540754018	0.0630832898478985	0.323499310831618	protein kinase, cAMP dependent regulatory, type II beta [Source:MGI Symbol;Acc:MGI:97760]	Prkar2b
448	ENSMUSG00000003031	Cdkn1b	2	13.0944609459159	0.00237147413236563	0.0620489910851662	cyclin-dependent kinase inhibitor 1B [Source:MGI Symbol;Acc:MGI:104565]	Cdkn1b
449	ENSMUSG00000003032	Klf4	3	17.432368720836	0.181481667382782	0.508841185375172	Kruppel-like factor 4 (gut) [Source:MGI Symbol;Acc:MGI:1342287]	Klf4
450	ENSMUSG00000003033	Ap1m1	7	21.4382689015641	0.540888308434592	0.797981802700886	adaptor-related protein complex AP-1, mu subunit 1 [Source:MGI Symbol;Acc:MGI:102776]	Ap1m1
451	ENSMUSG00000003037	Rab8a	2	13.7289571989979	0.104978484412726	0.406219256970731	RAB8A, member RAS oncogene family [Source:MGI Symbol;Acc:MGI:96960]	Rab8a
452	ENSMUSG00000003038	Hmgn2	9	40.1934372636085	0.699706965692542	0.882241210148489	high mobility group nucleosomal binding domain 2 [Source:MGI Symbol;Acc:MGI:96136]	Hmgn2
453	ENSMUSG00000003039	Fam32a	2	12.5138683695593	0.0569338792647328	0.309614155289653	family with sequence similarity 32, member A [Source:MGI Symbol;Acc:MGI:1915172]	Fam32a
454	ENSMUSG00000003051	Elf3	3	16.8055900396917	8.09533185595919e-06	0.00212578091526596	E74-like factor 3 [Source:MGI Symbol;Acc:MGI:1101781]	Elf3
455	ENSMUSG00000003053	Cyp2c29	1	2.08299272082398	0.903121261362203	1	cytochrome P450, family 2, subfamily c, polypeptide 29 [Source:MGI Symbol;Acc:MGI:103238]	Cyp2c29
456	ENSMUSG00000003062	Stard3nl	9	38.2982723324263	0.140109975062422	0.458163768680688	STARD3 N-terminal like [Source:MGI Symbol;Acc:MGI:1923455]	Stard3nl
457	ENSMUSG00000003068	Stk11	10	45.5104509251647	0.0263237193370586	0.212202893349681	serine/threonine kinase 11 [Source:MGI Symbol;Acc:MGI:1341870]	Stk11
458	ENSMUSG00000003070	Efna2	1	5.55595746296681	0.0209384404164617	0.190045222280671	ephrin A2 [Source:MGI Symbol;Acc:MGI:102707]	Efna2
459	ENSMUSG00000003072	Atp5d	4	21.1749856093794	0.257393951912378	0.58473730460963	ATP synthase, H+ transporting, mitochondrial F1 complex, delta subunit [Source:MGI Symbol;Acc:MGI:1913293]	Atp5d
460	ENSMUSG00000003099	Ppp5c	9	33.7737598430321	0.0809818045116235	0.361463612055244	protein phosphatase 5, catalytic subunit [Source:MGI Symbol;Acc:MGI:102666]	Ppp5c
461	ENSMUSG00000003119	Cdk12	6	36.300438037935	0.865311416923504	0.975036315746466	cyclin-dependent kinase 12 [Source:MGI Symbol;Acc:MGI:1098802]	Cdk12
462	ENSMUSG00000003123	Lipe	5	16.8661579188566	0.382861981747165	0.693223176669862	lipase, hormone sensitive [Source:MGI Symbol;Acc:MGI:96790]	Lipe
463	ENSMUSG00000003131	Pafah1b2	7	27.5800460816044	0.0296507693993479	0.224591638323391	platelet-activating factor acetylhydrolase, isoform 1b, subunit 2 [Source:MGI Symbol;Acc:MGI:108415]	Pafah1b2
464	ENSMUSG00000003134	Tbc1d8	4	17.5904888377277	0.381890201401049	0.692322089384273	TBC1 domain family, member 8 [Source:MGI Symbol;Acc:MGI:1927225]	Tbc1d8
465	ENSMUSG00000003135	Cnot11	4	21.8864218412497	0.284133986515877	0.609659315026433	CCR4-NOT transcription complex, subunit 11 [Source:MGI Symbol;Acc:MGI:106580]	Cnot11
466	ENSMUSG00000003153	Slc2a3	8	42.2987202287327	0.12620708900176	0.439417785152022	solute carrier family 2 (facilitated glucose transporter), member 3 [Source:MGI Symbol;Acc:MGI:95757]	Slc2a3
467	ENSMUSG00000003154	Foxj2	3	13.0828749230014	0.0923369286740685	0.383397846179091	forkhead box J2 [Source:MGI Symbol;Acc:MGI:1926805]	Foxj2
468	ENSMUSG00000003161	Sri	7	18.5714802829522	0.317038183628538	0.638924463432106	sorcin [Source:MGI Symbol;Acc:MGI:98419]	Sri
469	ENSMUSG00000003166	Dgcr2	5	24.4482013675648	0.0277194198724308	0.217522511814456	DiGeorge syndrome critical region gene 2 [Source:MGI Symbol;Acc:MGI:892866]	Dgcr2
470	ENSMUSG00000003184	Irf3	11	45.9267535800604	0.327824420073494	0.649140908335202	interferon regulatory factor 3 [Source:MGI Symbol;Acc:MGI:1859179]	Irf3
471	ENSMUSG00000003190	Bcl2l12	6	25.7535164244789	0.192233835601437	0.520888106349434	BCL2-like 12 (proline rich) [Source:MGI Symbol;Acc:MGI:1922986]	Bcl2l12
472	ENSMUSG00000003198	Zfp959	3	11.7490364176655	0.308501990499862	0.632544203157455	zinc finger protein 959 [Source:MGI Symbol;Acc:MGI:2385058]	Zfp959
473	ENSMUSG00000003199	Mpnd	6	23.2673882252362	0.0175749256919357	0.174878729842848	MPN domain containing [Source:MGI Symbol;Acc:MGI:1915297]	Mpnd
474	ENSMUSG00000003226	Ranbp2	3	17.712897337887	0.162440994909976	0.488252301993483	RAN binding protein 2 [Source:MGI Symbol;Acc:MGI:894323]	Ranbp2
475	ENSMUSG00000003233	Dvl3	1	5.60884869237911	0.0802341144755046	0.360211506009314	dishevelled segment polarity protein 3 [Source:MGI Symbol;Acc:MGI:108100]	Dvl3
476	ENSMUSG00000003234	Abcf3	5	23.3987331457315	0.343511650260733	0.661699754062057	ATP-binding cassette, sub-family F (GCN20), member 3 [Source:MGI Symbol;Acc:MGI:1351656]	Abcf3
477	ENSMUSG00000003235	Eif2b5	1	7.16341803048701	0.39359048408159	0.701601688931701	eukaryotic translation initiation factor 2B, subunit 5 epsilon [Source:MGI Symbol;Acc:MGI:2446176]	Eif2b5
478	ENSMUSG00000003269	Cyth2	8	37.5169095687842	0.183722874198026	0.510780032515266	cytohesin 2 [Source:MGI Symbol;Acc:MGI:1334255]	Cyth2
479	ENSMUSG00000003271	Sult2b1	7	20.6802532097771	0.881615971303808	0.987260139815578	sulfotransferase family, cytosolic, 2B, member 1 [Source:MGI Symbol;Acc:MGI:1926342]	Sult2b1
480	ENSMUSG00000003273	Car11	4	15.3976412227665	0.218029116381476	0.548127550514466	carbonic anhydrase 11 [Source:MGI Symbol;Acc:MGI:1336193]	Car11
481	ENSMUSG00000003279	Dlgap1	4	13.1231569077522	0.259677819095225	0.586711559843712	DLG associated protein 1 [Source:MGI Symbol;Acc:MGI:1346065]	Dlgap1
482	ENSMUSG00000003282	Plag1	4	16.0984262566914	0.00219607857740796	0.0603952981338294	pleiomorphic adenoma gene 1 [Source:MGI Symbol;Acc:MGI:1891916]	Plag1
483	ENSMUSG00000003283	Hck	3	13.8535070841716	0.00194528224561117	0.0561448703302259	hemopoietic cell kinase [Source:MGI Symbol;Acc:MGI:96052]	Hck
484	ENSMUSG00000003299	Mrpl4	5	19.144390030094	0.0310231364661569	0.22886409515188	mitochondrial ribosomal protein L4 [Source:MGI Symbol;Acc:MGI:2137210]	Mrpl4
485	ENSMUSG00000003308	Keap1	6	23.9255868275579	0.876364894256775	0.98366862453135	kelch-like ECH-associated protein 1 [Source:MGI Symbol;Acc:MGI:1858732]	Keap1
486	ENSMUSG00000003309	Ap1m2	5	16.168406772013	1.33929782292456e-06	0.000628849326563919	adaptor protein complex AP-1, mu 2 subunit [Source:MGI Symbol;Acc:MGI:1336974]	Ap1m2
487	ENSMUSG00000003316	Glg1	3	18.4229376697274	0.230048378219386	0.558763477261559	golgi apparatus protein 1 [Source:MGI Symbol;Acc:MGI:104967]	Glg1
488	ENSMUSG00000003341	Atp8b3	2	7.11098340799148	0.409571227131822	0.712822142832638	ATPase, class I, type 8B, member 3 [Source:MGI Symbol;Acc:MGI:1914581]	Atp8b3
489	ENSMUSG00000003344	Btbd2	5	25.8023266226743	0.525879539662908	0.789434933824782	BTB (POZ) domain containing 2 [Source:MGI Symbol;Acc:MGI:1933831]	Btbd2
490	ENSMUSG00000003345	Csnk1g2	8	36.3450013367098	0.393081641179007	0.701179889032592	casein kinase 1, gamma 2 [Source:MGI Symbol;Acc:MGI:1920014]	Csnk1g2
491	ENSMUSG00000003346	Abhd17a	3	15.7277455040855	0.8685523928359	0.977349901477899	abhydrolase domain containing 17A [Source:MGI Symbol;Acc:MGI:106388]	Abhd17a
492	ENSMUSG00000003348	Mob3a	3	10.0134744783269	0.333618630893649	0.653821873494211	MOB kinase activator 3A [Source:MGI Symbol;Acc:MGI:3050117]	Mob3a
493	ENSMUSG00000003360	Ddx23	6	31.4171164074079	0.25733518781577	0.58473730460963	DEAD (Asp-Glu-Ala-Asp) box polypeptide 23 [Source:MGI Symbol;Acc:MGI:1921601]	Ddx23
494	ENSMUSG00000003363	Pld3	8	29.7044017073845	0.613407541970899	0.838553668098129	phospholipase D family, member 3 [Source:MGI Symbol;Acc:MGI:1333782]	Pld3
495	ENSMUSG00000003378	Grik5	6	22.2420789766782	0.994721095837037	1	glutamate receptor, ionotropic, kainate 5 (gamma 2) [Source:MGI Symbol;Acc:MGI:95818]	Grik5
496	ENSMUSG00000003379	Cd79a	1	4.28802358303504	0.464223686491926	0.752907279965283	CD79A antigen (immunoglobulin-associated alpha) [Source:MGI Symbol;Acc:MGI:101774]	Cd79a
497	ENSMUSG00000003380	Rabac1	6	19.1150059622587	0.730172232150051	0.895270300778968	Rab acceptor 1 (prenylated) [Source:MGI Symbol;Acc:MGI:1201692]	Rabac1
498	ENSMUSG00000003382	Etv3	5	21.7400689503494	0.405340935924302	0.709769019606324	ets variant 3 [Source:MGI Symbol;Acc:MGI:1350926]	Etv3
499	ENSMUSG00000003402	Prkcsh	5	31.0213868761556	0.00255480844104088	0.0639596417089493	protein kinase C substrate 80K-H [Source:MGI Symbol;Acc:MGI:107877]	Prkcsh
500	ENSMUSG00000003410	Elavl3	2	8.4267339851413	0.00183310669079116	0.0544585446055873	ELAV like RNA binding protein 3 [Source:MGI Symbol;Acc:MGI:109157]	Elavl3
501	ENSMUSG00000003411	Rab3b	2	8.01618026368353	0.179557315462969	0.506246341981415	RAB3B, member RAS oncogene family [Source:MGI Symbol;Acc:MGI:1917158]	Rab3b
502	ENSMUSG00000003418	St8sia6	2	8.88880055401377	0.0797403597821197	0.358854336751086	ST8 alpha-N-acetyl-neuraminide alpha-2,8-sialyltransferase 6 [Source:MGI Symbol;Acc:MGI:2386797]	St8sia6
503	ENSMUSG00000003420	Fcgrt	4	15.7973639725234	0.485613170730648	0.766336515266473	Fc receptor, IgG, alpha chain transporter [Source:MGI Symbol;Acc:MGI:103017]	Fcgrt
504	ENSMUSG00000003421	Nosip	8	32.3513562584568	0.332756634471938	0.65322730464892	nitric oxide synthase interacting protein [Source:MGI Symbol;Acc:MGI:1913644]	Nosip
505	ENSMUSG00000003423	Pih1d1	9	33.0778759447835	0.204028063791212	0.533081467975655	PIH1 domain containing 1 [Source:MGI Symbol;Acc:MGI:1916095]	Pih1d1
506	ENSMUSG00000003429	Rps11	4	21.7044826912695	0.100720788168553	0.398884158204652	ribosomal protein S11 [Source:MGI Symbol;Acc:MGI:1351329]	Rps11
507	ENSMUSG00000003435	Supt5	8	42.2184943420232	0.00157889006614356	0.0511703916891071	suppressor of Ty 5 [Source:MGI Symbol;Acc:MGI:1202400]	Supt5
508	ENSMUSG00000003436	Dll3	2	6.7047498502576	0.258434487958546	0.585721959935244	delta like canonical Notch ligand 3 [Source:MGI Symbol;Acc:MGI:1096877]	Dll3
509	ENSMUSG00000003437	Paf1	10	39.3139085147816	0.481544926507113	0.763339183252516	Paf1, RNA polymerase II complex component [Source:MGI Symbol;Acc:MGI:1923988]	Paf1
510	ENSMUSG00000003438	Timm50	6	25.1781905798965	0.031330744802888	0.230121391911636	translocase of inner mitochondrial membrane 50 [Source:MGI Symbol;Acc:MGI:1913775]	Timm50
511	ENSMUSG00000003444	Med29	1	6.49353271016454	0.659824803715925	0.862132944351486	mediator complex subunit 29 [Source:MGI Symbol;Acc:MGI:1914474]	Med29
512	ENSMUSG00000003452	Bicd1	8	28.1660420900479	0.0315491977699669	0.230933832609754	BICD cargo adaptor 1 [Source:MGI Symbol;Acc:MGI:1101760]	Bicd1
513	ENSMUSG00000003458	Ncstn	5	26.6456768781217	0.00856617224665716	0.120988541394275	nicastrin [Source:MGI Symbol;Acc:MGI:1891700]	Ncstn
514	ENSMUSG00000003464	Pex19	6	27.8535955925784	0.0262157239440513	0.211960899473722	peroxisomal biogenesis factor 19 [Source:MGI Symbol;Acc:MGI:1334458]	Pex19
515	ENSMUSG00000003469	Phyhip	1	4.91890088030286	0.432440815985837	0.730575036879329	phytanoyl-CoA hydroxylase interacting protein [Source:MGI Symbol;Acc:MGI:1860417]	Phyhip
516	ENSMUSG00000003476	Crhr2	1	2.93969557217772	0.223406290549906	0.553441577580265	corticotropin releasing hormone receptor 2 [Source:MGI Symbol;Acc:MGI:894312]	Crhr2
517	ENSMUSG00000003500	Impdh1	7	27.3833431454121	0.409187813165427	0.712617567509285	inosine monophosphate dehydrogenase 1 [Source:MGI Symbol;Acc:MGI:96567]	Impdh1
518	ENSMUSG00000003518	Dusp3	2	6.92831331628079	0.744104495890909	0.90240365694821	dual specificity phosphatase 3 (vaccinia virus phosphatase VH1-related) [Source:MGI Symbol;Acc:MGI:1919599]	Dusp3
519	ENSMUSG00000003526	Prodh	3	9.58494229618145	0.596887428219219	0.829113203019567	proline dehydrogenase [Source:MGI Symbol;Acc:MGI:97770]	Prodh
520	ENSMUSG00000003528	Slc25a1	3	11.5860755923535	0.128963920214567	0.442152168842498	solute carrier family 25 (mitochondrial carrier, citrate transporter), member 1 [Source:MGI Symbol;Acc:MGI:1345283]	Slc25a1
521	ENSMUSG00000003531	Dgcr6	4	14.6937935312506	0.336158093478077	0.655794432260485	DiGeorge syndrome critical region gene 6 [Source:MGI Symbol;Acc:MGI:1202877]	Dgcr6
522	ENSMUSG00000003534	Ddr1	4	19.5542741560864	0.537112758077947	0.795378631099472	discoidin domain receptor family, member 1 [Source:MGI Symbol;Acc:MGI:99216]	Ddr1
523	ENSMUSG00000003541	Ier3	1	5.41807477209677	1	1	immediate early response 3 [Source:MGI Symbol;Acc:MGI:104814]	Ier3
524	ENSMUSG00000003545	Fosb	2	2.65916432901307	0.665629908250227	0.865374438041777	FBJ osteosarcoma oncogene B [Source:MGI Symbol;Acc:MGI:95575]	Fosb
525	ENSMUSG00000003546	Klc4	1	6.35402683912173	0.18175224198342	0.509303116509872	kinesin light chain 4 [Source:MGI Symbol;Acc:MGI:1922014]	Klc4
526	ENSMUSG00000003549	Ercc1	9	30.6461895040827	0.332021420349636	0.652885021772302	excision repair cross-complementing rodent repair deficiency, complementation group 1 [Source:MGI Symbol;Acc:MGI:95412]	Ercc1
527	ENSMUSG00000003573	Homer3	5	24.6693854782003	0.573106451894216	0.815618563274603	homer scaffolding protein 3 [Source:MGI Symbol;Acc:MGI:1347359]	Homer3
528	ENSMUSG00000003575	Crtc1	4	17.4946137633841	0.469341519947079	0.756183073118764	CREB regulated transcription coactivator 1 [Source:MGI Symbol;Acc:MGI:2142523]	Crtc1
529	ENSMUSG00000003581	Rnf215	2	8.3356799897144	0.585544255096398	0.823230489952944	ring finger protein 215 [Source:MGI Symbol;Acc:MGI:1918923]	Rnf215
530	ENSMUSG00000003585	Sec14l2	3	10.1717292502978	0.0302126422020541	0.226753830421733	SEC14-like lipid binding 2 [Source:MGI Symbol;Acc:MGI:1915065]	Sec14l2
531	ENSMUSG00000003604	Aven	3	15.2717193905556	0.0518838072347399	0.295467008943397	apoptosis, caspase activation inhibitor [Source:MGI Symbol;Acc:MGI:1921518]	Aven
532	ENSMUSG00000003617	Cp	1	1.80575690042149	1	1	ceruloplasmin [Source:MGI Symbol;Acc:MGI:88476]	Cp
533	ENSMUSG00000003623	Crot	3	17.0121619930724	0.0500996625136513	0.290706639696029	carnitine O-octanoyltransferase [Source:MGI Symbol;Acc:MGI:1921364]	Crot
534	ENSMUSG00000003644	Rps6ka1	9	37.5239456992366	0.00458940855704311	0.0856508401272237	ribosomal protein S6 kinase polypeptide 1 [Source:MGI Symbol;Acc:MGI:104558]	Rps6ka1
535	ENSMUSG00000003657	Calb2	1	5.73815353930079	0.681328839412553	0.873474858889634	calbindin 2 [Source:MGI Symbol;Acc:MGI:101914]	Calb2
536	ENSMUSG00000003660	Snrnp200	5	26.2645515062152	0.461547692650954	0.751477678785912	small nuclear ribonucleoprotein 200 (U5) [Source:MGI Symbol;Acc:MGI:2444401]	Snrnp200
537	ENSMUSG00000003662	Ciao1	3	17.1573844269142	0.0749340468714228	0.348814954562048	cytosolic iron-sulfur protein assembly 1 [Source:MGI Symbol;Acc:MGI:1346998]	Ciao1
538	ENSMUSG00000003680	Taf6l	8	26.3215160264611	0.152607595164476	0.474387462629648	TATA-box binding protein associated factor 6 like [Source:MGI Symbol;Acc:MGI:2444957]	Taf6l
539	ENSMUSG00000003721	Insig2	4	12.6758897397485	0.610685614809116	0.836994270470216	insulin induced gene 2 [Source:MGI Symbol;Acc:MGI:1920249]	Insig2
540	ENSMUSG00000003731	Kpna6	6	27.7225109595873	0.193684718426208	0.522362638613467	karyopherin (importin) alpha 6 [Source:MGI Symbol;Acc:MGI:1100836]	Kpna6
541	ENSMUSG00000003746	Man1a	2	5.00029972768897	0.0270221132756393	0.215048657573101	mannosidase 1, alpha [Source:MGI Symbol;Acc:MGI:104677]	Man1a
542	ENSMUSG00000003752	Itpkc	3	12.6540691636471	0.332771529117927	0.65322730464892	inositol 1,4,5-trisphosphate 3-kinase C [Source:MGI Symbol;Acc:MGI:2442554]	Itpkc
543	ENSMUSG00000003762	Coq8b	7	24.7139679173369	0.753200692863773	0.906921850032556	coenzyme Q8B [Source:MGI Symbol;Acc:MGI:1924139]	Coq8b
544	ENSMUSG00000003778	Brd8	8	48.4518496709111	0.00943033054788821	0.127438078432259	bromodomain containing 8 [Source:MGI Symbol;Acc:MGI:1925906]	Brd8
545	ENSMUSG00000003808	Farsa	6	32.8546998830465	0.00335138477278394	0.0733153502964358	phenylalanyl-tRNA synthetase, alpha subunit [Source:MGI Symbol;Acc:MGI:1913840]	Farsa
546	ENSMUSG00000003809	Gcdh	6	24.3921070553038	0.072112077213903	0.343791381487084	glutaryl-Coenzyme A dehydrogenase [Source:MGI Symbol;Acc:MGI:104541]	Gcdh
547	ENSMUSG00000003810	Mast2	10	40.4004052493495	0.542820798243749	0.798612394878901	microtubule associated serine/threonine kinase 2 [Source:MGI Symbol;Acc:MGI:894676]	Mast2
548	ENSMUSG00000003812	Dnase2a	8	29.3336789940525	0.00370612809363495	0.0769651261386909	deoxyribonuclease II alpha [Source:MGI Symbol;Acc:MGI:1329019]	Dnase2a
549	ENSMUSG00000003813	Rad23a	6	27.7325349846888	0.861646849106712	0.972535382982722	RAD23 homolog A, nucleotide excision repair protein [Source:MGI Symbol;Acc:MGI:105126]	Rad23a
550	ENSMUSG00000003814	Calr	4	25.5019528468386	0.000142711807397342	0.0128574468054235	calreticulin [Source:MGI Symbol;Acc:MGI:88252]	Calr
551	ENSMUSG00000003824	Syce2	4	20.8584741182546	0.051551901036041	0.294575733702827	synaptonemal complex central element protein 2 [Source:MGI Symbol;Acc:MGI:1919096]	Syce2
552	ENSMUSG00000003847	Nfat5	10	50.0658561862342	0.188398115257482	0.515677529738274	nuclear factor of activated T cells 5 [Source:MGI Symbol;Acc:MGI:1859333]	Nfat5
553	ENSMUSG00000003848	Nob1	6	30.1533975122512	0.0962648149380543	0.390828380821708	NIN1/RPN12 binding protein 1 homolog [Source:MGI Symbol;Acc:MGI:1914869]	Nob1
554	ENSMUSG00000003849	Nqo1	1	6.90939007241916	0.0438981860054335	0.272452245657224	NAD(P)H dehydrogenase, quinone 1 [Source:MGI Symbol;Acc:MGI:103187]	Nqo1
555	ENSMUSG00000003863	Ppfia3	7	27.7691484069381	0.245487207895731	0.574853869228209	protein tyrosine phosphatase, receptor type, f polypeptide (PTPRF), interacting protein (liprin), alpha 3 [Source:MGI Symbol;Acc:MGI:1924037]	Ppfia3
556	ENSMUSG00000003865	Gys1	5	24.971305834423	0.0880136511069731	0.375437801342863	glycogen synthase 1, muscle [Source:MGI Symbol;Acc:MGI:101805]	Gys1
557	ENSMUSG00000003868	Ruvbl2	8	31.8030175704935	0.0633189709358426	0.323911997123645	RuvB-like protein 2 [Source:MGI Symbol;Acc:MGI:1342299]	Ruvbl2
558	ENSMUSG00000003872	Lin7b	3	8.07006190661243	0.794957831938872	0.930035443491658	lin-7 homolog B (C. elegans) [Source:MGI Symbol;Acc:MGI:1330858]	Lin7b
559	ENSMUSG00000003873	Bax	4	26.7143226325737	0.325378077837774	0.646624690456797	BCL2-associated X protein [Source:MGI Symbol;Acc:MGI:99702]	Bax
560	ENSMUSG00000003923	Tfam	4	22.7307016023602	0.109886809792151	0.414384128366053	transcription factor A, mitochondrial [Source:MGI Symbol;Acc:MGI:107810]	Tfam
561	ENSMUSG00000003929	Zfp81	1	6.5884560881401	0.0130305738651744	0.150120632841695	zinc finger protein 81 [Source:MGI Symbol;Acc:MGI:1890752]	Zfp81
562	ENSMUSG00000003934	Efnb3	1	5.45622478237579	0.00939389582485094	0.127421368432788	ephrin B3 [Source:MGI Symbol;Acc:MGI:109196]	Efnb3
563	ENSMUSG00000003948	Mmd	2	7.02311054981764	0.0550267259861088	0.304227312452206	monocyte to macrophage differentiation-associated [Source:MGI Symbol;Acc:MGI:1914718]	Mmd
564	ENSMUSG00000003949	Hlf	3	7.43196474577065	0.0411298596876075	0.26445922807152	hepatic leukemia factor [Source:MGI Symbol;Acc:MGI:96108]	Hlf
565	ENSMUSG00000003992	Ssbp2	3	12.217510391589	0.207153168118045	0.537281137972806	single-stranded DNA binding protein 2 [Source:MGI Symbol;Acc:MGI:1914220]	Ssbp2
566	ENSMUSG00000004018	Fancl	5	23.1888444728069	0.204820655659764	0.534354579496695	Fanconi anemia, complementation group L [Source:MGI Symbol;Acc:MGI:1914280]	Fancl
567	ENSMUSG00000004031	Brinp2	2	5.82638834073925	0.685509619665593	0.875009136003156	bone morphogenic protein/retinoic acid inducible neural-specific 2 [Source:MGI Symbol;Acc:MGI:2443333]	Brinp2
568	ENSMUSG00000004032	Gstm5	1	4.43654892454859	0.0252446316887071	0.208330926922064	glutathione S-transferase, mu 5 [Source:MGI Symbol;Acc:MGI:1309466]	Gstm5
569	ENSMUSG00000004035	Gstm7	2	5.4899477829733	0.307878437694521	0.632544203157455	glutathione S-transferase, mu 7 [Source:MGI Symbol;Acc:MGI:1915562]	Gstm7
570	ENSMUSG00000004038	Gstm3	1	5.76914405240227	0.0197933549665006	0.184882036128143	glutathione S-transferase, mu 3 [Source:MGI Symbol;Acc:MGI:106026]	Gstm3
571	ENSMUSG00000004040	Stat3	13	50.7236669392558	0.385588866532565	0.695360306287439	signal transducer and activator of transcription 3 [Source:MGI Symbol;Acc:MGI:103038]	Stat3
572	ENSMUSG00000004043	Stat5a	4	12.9978727874635	0.0087417399466504	0.122241360121301	signal transducer and activator of transcription 5A [Source:MGI Symbol;Acc:MGI:103036]	Stat5a
573	ENSMUSG00000004044	Cavin1	1	6.49210649805876	0.01876681905287	0.180297988968645	caveolae associated 1 [Source:MGI Symbol;Acc:MGI:1277968]	Cavin1
574	ENSMUSG00000004056	Akt2	12	47.6410668142401	0.70749083948434	0.885271768015147	thymoma viral proto-oncogene 2 [Source:MGI Symbol;Acc:MGI:104874]	Akt2
575	ENSMUSG00000004069	Dnaja3	3	17.988025214537	0.140410047759645	0.458249607791202	DnaJ heat shock protein family (Hsp40) member A3 [Source:MGI Symbol;Acc:MGI:1933786]	Dnaja3
576	ENSMUSG00000004070	Hmox2	5	20.0124779554939	0.367548970048325	0.680836299000389	heme oxygenase 2 [Source:MGI Symbol;Acc:MGI:109373]	Hmox2
577	ENSMUSG00000004071	Cdip1	5	27.696211615991	0.157778183078056	0.481284709623777	cell death inducing Trp53 target 1 [Source:MGI Symbol;Acc:MGI:1913876]	Cdip1
578	ENSMUSG00000004085	Map3k20	4	16.2901096018664	0.210654986775816	0.540493022847025	mitogen-activated protein kinase kinase kinase 20 [Source:MGI Symbol;Acc:MGI:2443258]	Map3k20
579	ENSMUSG00000004096	Cwc15	4	18.2767253878834	0.241604284403733	0.57048007838296	CWC15 spliceosome-associated protein [Source:MGI Symbol;Acc:MGI:1913320]	Cwc15
580	ENSMUSG00000004098	Col5a3	2	7.94181168569705	0.384764810126043	0.694709468568407	collagen, type V, alpha 3 [Source:MGI Symbol;Acc:MGI:1858212]	Col5a3
581	ENSMUSG00000004099	Dnmt1	6	38.2869579898387	0.0202225362464319	0.186590708471013	DNA methyltransferase (cytosine-5) 1 [Source:MGI Symbol;Acc:MGI:94912]	Dnmt1
582	ENSMUSG00000004100	Ppan	4	22.7565247277652	0.0254359979214627	0.208936167519446	peter pan homolog [Source:MGI Symbol;Acc:MGI:2178445]	Ppan
583	ENSMUSG00000004105	Angptl2	3	11.2936525697347	0.96506254631419	1	angiopoietin-like 2 [Source:MGI Symbol;Acc:MGI:1347002]	Angptl2
584	ENSMUSG00000004110	Cacna1e	3	8.81114561636767	0.52629421540589	0.789451556122791	calcium channel, voltage-dependent, R type, alpha 1E subunit [Source:MGI Symbol;Acc:MGI:106217]	Cacna1e
585	ENSMUSG00000004113	Cacna1b	1	1.43506064814205	1	1	calcium channel, voltage-dependent, N type, alpha 1B subunit [Source:MGI Symbol;Acc:MGI:88296]	Cacna1b
586	ENSMUSG00000004127	Trmt10a	6	22.137249215526	0.404302868820319	0.709091316716912	tRNA methyltransferase 10A [Source:MGI Symbol;Acc:MGI:1920421]	Trmt10a
587	ENSMUSG00000004151	Etv1	8	20.3004136321237	0.000435380978905179	0.0257892899227803	ets variant 1 [Source:MGI Symbol;Acc:MGI:99254]	Etv1
588	ENSMUSG00000004207	Psap	5	34.7026441089972	0.950659555516303	1	prosaposin [Source:MGI Symbol;Acc:MGI:97783]	Psap
589	ENSMUSG00000004221	Ikbkg	11	32.1001125869403	0.933243592082619	1	inhibitor of kappaB kinase gamma [Source:MGI Symbol;Acc:MGI:1338074]	Ikbkg
590	ENSMUSG00000004231	Pax2	1	1.19971350257032	0.548847096438316	0.801606873638846	paired box 2 [Source:MGI Symbol;Acc:MGI:97486]	Pax2
591	ENSMUSG00000004233	Wars2	4	10.6153514064414	0.337335418937896	0.656441934097222	tryptophanyl tRNA synthetase 2 (mitochondrial) [Source:MGI Symbol;Acc:MGI:1917810]	Wars2
592	ENSMUSG00000004263	Atn1	3	16.7123132110193	0.00747647389512508	0.113330392877994	atrophin 1 [Source:MGI Symbol;Acc:MGI:104725]	Atn1
593	ENSMUSG00000004264	Phb2	6	35.0632282641202	0.00487219754794349	0.0895085513464932	prohibitin 2 [Source:MGI Symbol;Acc:MGI:102520]	Phb2
594	ENSMUSG00000004266	Ptpn6	7	23.0020481462012	0.0468876026395966	0.281369463346282	protein tyrosine phosphatase, non-receptor type 6 [Source:MGI Symbol;Acc:MGI:96055]	Ptpn6
595	ENSMUSG00000004267	Eno2	9	31.5361339874878	0.688864423929797	0.876434407843005	enolase 2, gamma neuronal [Source:MGI Symbol;Acc:MGI:95394]	Eno2
596	ENSMUSG00000004268	Emg1	5	24.1792387232105	0.262057737431416	0.588674320032649	EMG1 N1-specific pseudouridine methyltransferase [Source:MGI Symbol;Acc:MGI:1315195]	Emg1
597	ENSMUSG00000004270	Lpcat3	8	34.2012922990741	0.0419473745487655	0.266775324558403	lysophosphatidylcholine acyltransferase 3 [Source:MGI Symbol;Acc:MGI:1315211]	Lpcat3
598	ENSMUSG00000004285	Atp6v1f	3	12.9661601809829	0.18021181041302	0.506460957994312	ATPase, H+ transporting, lysosomal V1 subunit F [Source:MGI Symbol;Acc:MGI:1913394]	Atp6v1f
599	ENSMUSG00000004317	Clcn5	5	16.8173345933611	0.538278572326182	0.796081433564318	chloride channel, voltage-sensitive 5 [Source:MGI Symbol;Acc:MGI:99486]	Clcn5
600	ENSMUSG00000004319	Clcn3	8	45.9844269559182	0.318615157720333	0.639856081918854	chloride channel, voltage-sensitive 3 [Source:MGI Symbol;Acc:MGI:103555]	Clcn3
601	ENSMUSG00000004328	Hif3a	3	8.56382856216797	0.316624786668116	0.638805030098819	hypoxia inducible factor 3, alpha subunit [Source:MGI Symbol;Acc:MGI:1859778]	Hif3a
602	ENSMUSG00000004341	Gpx6	1	4.04778314382982	0.48501123768092	0.765794260621945	glutathione peroxidase 6 [Source:MGI Symbol;Acc:MGI:1922762]	Gpx6
603	ENSMUSG00000004347	Pde1c	2	5.09261116996485	0.0629275198767665	0.323380327945368	phosphodiesterase 1C [Source:MGI Symbol;Acc:MGI:108413]	Pde1c
604	ENSMUSG00000004356	Utp20	7	30.2879073130618	0.0285964880052204	0.2214824933038	UTP20 small subunit processome component [Source:MGI Symbol;Acc:MGI:1917933]	Utp20
605	ENSMUSG00000004359	Spic	3	9.72891127634486	0.903755249271488	1	Spi-C transcription factor (Spi-1/PU.1 related) [Source:MGI Symbol;Acc:MGI:1341168]	Spic
607	ENSMUSG00000004364	Cul3	5	28.9331086468922	0.147554381513457	0.467491536730671	cullin 3 [Source:MGI Symbol;Acc:MGI:1347360]	Cul3
608	ENSMUSG00000004371	Il11	1	3.55122525684915	0.600868906618328	0.831184315164417	interleukin 11 [Source:MGI Symbol;Acc:MGI:107613]	Il11
609	ENSMUSG00000004383	Large1	4	17.86060378856	0.397776643720509	0.705002212558461	LARGE xylosyl- and glucuronyltransferase 1 [Source:MGI Symbol;Acc:MGI:1342270]	Large1
610	ENSMUSG00000004393	Ddx56	4	17.5374384489595	0.297485310137607	0.622691062896497	DEAD (Asp-Glu-Ala-Asp) box polypeptide 56 [Source:MGI Symbol;Acc:MGI:1277172]	Ddx56
611	ENSMUSG00000004394	Tmed4	3	12.4783950776742	0.264497871663552	0.590085586672273	transmembrane p24 trafficking protein 4 [Source:MGI Symbol;Acc:MGI:1915070]	Tmed4
612	ENSMUSG00000004415	Col26a1	3	12.2661080725738	0.230737403304164	0.558992307744569	collagen, type XXVI, alpha 1 [Source:MGI Symbol;Acc:MGI:2155345]	Col26a1
613	ENSMUSG00000004446	Bid	5	22.6958775673181	0.182534258861919	0.510342794205941	BH3 interacting domain death agonist [Source:MGI Symbol;Acc:MGI:108093]	Bid
614	ENSMUSG00000004451	Ralb	3	12.9020314611684	0.282514795395663	0.608222488940125	v-ral simian leukemia viral oncogene B [Source:MGI Symbol;Acc:MGI:1927244]	Ralb
615	ENSMUSG00000004455	Ppp1cc	7	38.6727788050324	0.0285786926557906	0.2214824933038	protein phosphatase 1 catalytic subunit gamma [Source:MGI Symbol;Acc:MGI:104872]	Ppp1cc
616	ENSMUSG00000004460	Dnajb11	2	12.4036146536557	0.153290679938489	0.475334041841611	DnaJ heat shock protein family (Hsp40) member B11 [Source:MGI Symbol;Acc:MGI:1915088]	Dnajb11
617	ENSMUSG00000004473	Clec11a	1	3.76526532988654	0.284911112498318	0.610374340830751	C-type lectin domain family 11, member a [Source:MGI Symbol;Acc:MGI:1298219]	Clec11a
618	ENSMUSG00000004500	Zfp324	3	12.6151770680029	0.935571281029434	1	zinc finger protein 324 [Source:MGI Symbol;Acc:MGI:2444641]	Zfp324
619	ENSMUSG00000004508	Gab2	2	5.46371030679899	0.0029098132376134	0.0680646300616762	growth factor receptor bound protein 2-associated protein 2 [Source:MGI Symbol;Acc:MGI:1333854]	Gab2
620	ENSMUSG00000004530	Coro1c	11	41.3564317810006	0.555200146880305	0.804956550969064	coronin, actin binding protein 1C [Source:MGI Symbol;Acc:MGI:1345964]	Coro1c
621	ENSMUSG00000004535	Tax1bp1	6	24.6834824476154	0.434392509962392	0.73206854505213	Tax1 (human T cell leukemia virus type I) binding protein 1 [Source:MGI Symbol;Acc:MGI:1289308]	Tax1bp1
622	ENSMUSG00000004542	Psg19	1	3.02238582682235	0.500311921225691	0.774734941724242	pregnancy specific glycoprotein 19 [Source:MGI Symbol;Acc:MGI:1347252]	Psg19
623	ENSMUSG00000004552	Ctse	1	2.8504334255518	0.573455043104769	0.815680543237454	cathepsin E [Source:MGI Symbol;Acc:MGI:107361]	Ctse
624	ENSMUSG00000004561	Mettl17	10	36.0101585587056	0.125843846484976	0.439114020421164	methyltransferase like 17 [Source:MGI Symbol;Acc:MGI:1098577]	Mettl17
625	ENSMUSG00000004562	Arhgef40	14	42.018743098134	0.789635421960651	0.927542818550271	Rho guanine nucleotide exchange factor (GEF) 40 [Source:MGI Symbol;Acc:MGI:2685515]	Arhgef40
626	ENSMUSG00000004565	Pnpla6	15	64.4134307195654	0.00363120864914123	0.0762316223605429	patatin-like phospholipase domain containing 6 [Source:MGI Symbol;Acc:MGI:1354723]	Pnpla6
627	ENSMUSG00000004567	Mcoln1	9	40.0549051911954	0.0410982108022125	0.26440724767113	mucolipin 1 [Source:MGI Symbol;Acc:MGI:1890498]	Mcoln1
628	ENSMUSG00000004568	Arhgef18	6	31.4002052853498	0.0688202453526837	0.337629598186675	rho/rac guanine nucleotide exchange factor (GEF) 18 [Source:MGI Symbol;Acc:MGI:2142567]	Arhgef18
629	ENSMUSG00000004591	Pkn2	11	45.6598527255846	0.296461260421543	0.622054899740034	protein kinase N2 [Source:MGI Symbol;Acc:MGI:109211]	Pkn2
630	ENSMUSG00000004609	Cd33	1	3.5699850919738	0.711579762677618	0.886699592938497	CD33 antigen [Source:MGI Symbol;Acc:MGI:99440]	Cd33
631	ENSMUSG00000004610	Etfb	4	16.5634026857941	0.499298424552038	0.774102873265153	electron transferring flavoprotein, beta polypeptide [Source:MGI Symbol;Acc:MGI:106098]	Etfb
632	ENSMUSG00000004626	Stxbp2	13	49.6757582789636	0.000964260255339036	0.0389978449065794	syntaxin binding protein 2 [Source:MGI Symbol;Acc:MGI:107370]	Stxbp2
633	ENSMUSG00000004630	Pcp2	1	3.34515340893065	0.591238749833097	0.826095019091084	Purkinje cell protein 2 (L7) [Source:MGI Symbol;Acc:MGI:97508]	Pcp2
634	ENSMUSG00000004631	Sgce	9	20.4085889343133	0.743457552173582	0.902301181244082	sarcoglycan, epsilon [Source:MGI Symbol;Acc:MGI:1329042]	Sgce
635	ENSMUSG00000004633	Chn2	6	16.784663975433	0.481380919727679	0.763339183252516	chimerin 2 [Source:MGI Symbol;Acc:MGI:1917243]	Chn2
636	ENSMUSG00000004637	Wwox	7	26.068183023627	0.00135510301845208	0.0466674207660482	WW domain-containing oxidoreductase [Source:MGI Symbol;Acc:MGI:1931237]	Wwox
637	ENSMUSG00000004642	Slbp	8	40.2298877838855	0.0658772466631765	0.330864303551477	stem-loop binding protein [Source:MGI Symbol;Acc:MGI:108402]	Slbp
638	ENSMUSG00000004651	Tyr	1	4.17329423680223	0.56428414659111	0.810170141885323	tyrosinase [Source:MGI Symbol;Acc:MGI:98880]	Tyr
639	ENSMUSG00000004661	Arid3b	8	36.3523604090462	0.775167985882801	0.920419348438278	AT rich interactive domain 3B (BRIGHT-like) [Source:MGI Symbol;Acc:MGI:1930768]	Arid3b
640	ENSMUSG00000004665	Cnn2	2	10.8428034467882	0.29532897803692	0.62128490396555	calponin 2 [Source:MGI Symbol;Acc:MGI:105093]	Cnn2
641	ENSMUSG00000004667	Polr2e	5	25.4534071784626	0.109202343914612	0.412683209519363	polymerase (RNA) II (DNA directed) polypeptide E [Source:MGI Symbol;Acc:MGI:1913670]	Polr2e
642	ENSMUSG00000004668	Abca13	1	2.21492747550196	0.68964435880571	0.876792618843087	ATP-binding cassette, sub-family A (ABC1), member 13 [Source:MGI Symbol;Acc:MGI:2388707]	Abca13
643	ENSMUSG00000004677	Myo9b	5	29.2221654770127	0.421326223284906	0.721807521977194	myosin IXb [Source:MGI Symbol;Acc:MGI:106624]	Myo9b
644	ENSMUSG00000004698	Hdac9	2	5.91344565878422	0.672069811384992	0.868784403978329	histone deacetylase 9 [Source:MGI Symbol;Acc:MGI:1931221]	Hdac9
645	ENSMUSG00000004748	Mtfp1	2	7.23390326255392	0.153468631498124	0.4756332483254	mitochondrial fission process 1 [Source:MGI Symbol;Acc:MGI:1916686]	Mtfp1
646	ENSMUSG00000004768	Rab23	10	40.9406901471843	0.00021801007261881	0.016080122252815	RAB23, member RAS oncogene family [Source:MGI Symbol;Acc:MGI:99833]	Rab23
647	ENSMUSG00000004771	Rab11a	8	36.1065518656847	0.0196000543144038	0.184396848144034	RAB11A, member RAS oncogene family [Source:MGI Symbol;Acc:MGI:1858202]	Rab11a
648	ENSMUSG00000004788	Eif2b2	7	26.4984123258181	0.55393460905604	0.804568252945146	eukaryotic translation initiation factor 2B, subunit 2 beta [Source:MGI Symbol;Acc:MGI:2145118]	Eif2b2
649	ENSMUSG00000004789	Dlst	11	44.358316880214	0.145650677939097	0.465162312533879	dihydrolipoamide S-succinyltransferase (E2 component of 2-oxo-glutarate complex) [Source:MGI Symbol;Acc:MGI:1926170]	Dlst
650	ENSMUSG00000004791	Pgf	1	2.74585670559973	0.386458674211486	0.696022870045399	placental growth factor [Source:MGI Symbol;Acc:MGI:105095]	Pgf
651	ENSMUSG00000004798	Ulk2	3	8.95860316771208	0.0922004563306774	0.383160598054082	unc-51 like kinase 2 [Source:MGI Symbol;Acc:MGI:1352758]	Ulk2
652	ENSMUSG00000004814	Ccl24	1	2.74461017058075	0.697221255210833	0.881184767861328	chemokine (C-C motif) ligand 24 [Source:MGI Symbol;Acc:MGI:1928953]	Ccl24
653	ENSMUSG00000004815	Dgkq	10	33.7660091352721	0.0280558216720335	0.2190717335269	diacylglycerol kinase, theta [Source:MGI Symbol;Acc:MGI:102918]	Dgkq
654	ENSMUSG00000004837	Grap	1	2.85727876555127	0.490174029795573	0.768615961100694	GRB2-related adaptor protein [Source:MGI Symbol;Acc:MGI:1918770]	Grap
655	ENSMUSG00000004842	Pou1f1	2	7.87350619826071	0.960472002754984	1	POU domain, class 1, transcription factor 1 [Source:MGI Symbol;Acc:MGI:97588]	Pou1f1
656	ENSMUSG00000004846	Plod3	5	24.6574973388681	0.000990314430627966	0.0396673053307032	procollagen-lysine, 2-oxoglutarate 5-dioxygenase 3 [Source:MGI Symbol;Acc:MGI:1347008]	Plod3
657	ENSMUSG00000004849	Ap1s1	5	20.4908111570507	0.559533841210795	0.807741948411382	adaptor protein complex AP-1, sigma 1 [Source:MGI Symbol;Acc:MGI:1098244]	Ap1s1
658	ENSMUSG00000004864	Mapk13	1	2.8921955417193	0.251813442975824	0.580500768590822	mitogen-activated protein kinase 13 [Source:MGI Symbol;Acc:MGI:1346864]	Mapk13
659	ENSMUSG00000004865	Srpk1	2	12.771870092634	0.103043298560554	0.403516383358264	serine/arginine-rich protein specific kinase 1 [Source:MGI Symbol;Acc:MGI:106908]	Srpk1
660	ENSMUSG00000004872	Pax3	3	5.4033777105106	0.832657202900258	0.954211341260644	paired box 3 [Source:MGI Symbol;Acc:MGI:97487]	Pax3
661	ENSMUSG00000004880	Lbr	6	26.3996735575286	0.0239255768038889	0.202546736610231	lamin B receptor [Source:MGI Symbol;Acc:MGI:2138281]	Lbr
662	ENSMUSG00000004885	Crabp2	1	4.55349441618492	0.17390570420903	0.501489762913575	cellular retinoic acid binding protein II [Source:MGI Symbol;Acc:MGI:88491]	Crabp2
663	ENSMUSG00000004891	Nes	2	9.80289649567448	0.00324676577808826	0.0717606061928555	nestin [Source:MGI Symbol;Acc:MGI:101784]	Nes
664	ENSMUSG00000004892	Bcan	4	9.58701851667374	0.942944186015437	1	brevican [Source:MGI Symbol;Acc:MGI:1096385]	Bcan
665	ENSMUSG00000004895	Prcc	1	7.94859691214034	0.109177135751958	0.412677997322001	papillary renal cell carcinoma (translocation-associated) [Source:MGI Symbol;Acc:MGI:2137738]	Prcc
666	ENSMUSG00000004896	Rrnad1	9	35.5478333489051	0.0786282814330181	0.356226486272668	ribosomal RNA adenine dimethylase domain containing 1 [Source:MGI Symbol;Acc:MGI:2387197]	Rrnad1
667	ENSMUSG00000004897	Hdgf	5	23.9718572729249	0.292473932249981	0.618468828214589	hepatoma-derived growth factor [Source:MGI Symbol;Acc:MGI:1194494]	Hdgf
668	ENSMUSG00000004902	Slc25a18	1	4.08604300004385	0.362945501567163	0.677228730942643	solute carrier family 25 (mitochondrial carrier), member 18 [Source:MGI Symbol;Acc:MGI:1919053]	Slc25a18
669	ENSMUSG00000004929	Thop1	5	23.9824065768579	0.121903338628836	0.433351748168018	thimet oligopeptidase 1 [Source:MGI Symbol;Acc:MGI:1354165]	Thop1
670	ENSMUSG00000004931	Apba3	10	36.6482163442553	0.618308087586118	0.841253121119555	amyloid beta (A4) precursor protein-binding, family A, member 3 [Source:MGI Symbol;Acc:MGI:1888527]	Apba3
671	ENSMUSG00000004933	Matk	3	7.86301566565685	0.707768565773014	0.885306419232379	megakaryocyte-associated tyrosine kinase [Source:MGI Symbol;Acc:MGI:99259]	Matk
672	ENSMUSG00000004934	Pias4	4	21.5064752144362	0.0473533203466097	0.282228721359933	protein inhibitor of activated STAT 4 [Source:MGI Symbol;Acc:MGI:2136940]	Pias4
673	ENSMUSG00000004936	Map2k1	4	17.9245088219065	0.633886581477523	0.850439431433426	mitogen-activated protein kinase kinase 1 [Source:MGI Symbol;Acc:MGI:1346866]	Map2k1
674	ENSMUSG00000004937	Sgta	7	34.4248418768097	0.0298546264508352	0.225561779358331	small glutamine-rich tetratricopeptide repeat (TPR)-containing, alpha [Source:MGI Symbol;Acc:MGI:1098703]	Sgta
675	ENSMUSG00000004939	Nmrk2	1	3.96767805159324	0.435506315360338	0.733235862967046	nicotinamide riboside kinase 2 [Source:MGI Symbol;Acc:MGI:1916814]	Nmrk2
676	ENSMUSG00000004945	Tmem242	3	13.205684659086	0.723909514198985	0.892908755592059	transmembrane protein 242 [Source:MGI Symbol;Acc:MGI:1917794]	Tmem242
677	ENSMUSG00000004947	Dtx2	4	21.2880227568024	0.503303561312378	0.776594038453979	deltex 2, E3 ubiquitin ligase [Source:MGI Symbol;Acc:MGI:1921448]	Dtx2
678	ENSMUSG00000004948	Zp3	1	5.73522269846872	0.102958103347725	0.403439898510659	zona pellucida glycoprotein 3 [Source:MGI Symbol;Acc:MGI:99215]	Zp3
679	ENSMUSG00000004951	Hspb1	2	14.4594693462675	0.169749944341128	0.496231074273028	heat shock protein 1 [Source:MGI Symbol;Acc:MGI:96240]	Hspb1
680	ENSMUSG00000004952	Rasa4	8	28.842702160825	0.21056963899521	0.540475345737142	RAS p21 protein activator 4 [Source:MGI Symbol;Acc:MGI:1858600]	Rasa4
681	ENSMUSG00000004961	Syt5	1	3.55080595973644	0.656443542785599	0.860609823084007	synaptotagmin V [Source:MGI Symbol;Acc:MGI:1926368]	Syt5
682	ENSMUSG00000004980	Hnrnpa2b1	10	66.3620509061374	0.101234540088964	0.399976682270565	heterogeneous nuclear ribonucleoprotein A2/B1 [Source:MGI Symbol;Acc:MGI:104819]	Hnrnpa2b1
683	ENSMUSG00000004988	Fxyd4	7	12.1003198296136	0.903682066574908	1	FXYD domain-containing ion transport regulator 4 [Source:MGI Symbol;Acc:MGI:1889005]	Fxyd4
684	ENSMUSG00000004994	Ccdc130	7	25.0293235404542	0.778356948987361	0.9218819016812	coiled-coil domain containing 130 [Source:MGI Symbol;Acc:MGI:1914986]	Ccdc130
685	ENSMUSG00000004996	Mri1	5	22.1080022360698	0.000591621375944048	0.031203570159723	methylthioribose-1-phosphate isomerase 1 [Source:MGI Symbol;Acc:MGI:1915123]	Mri1
686	ENSMUSG00000005034	Prkacb	6	21.3454872923364	0.119328853324034	0.429302030535016	protein kinase, cAMP dependent, catalytic, beta [Source:MGI Symbol;Acc:MGI:97594]	Prkacb
687	ENSMUSG00000005043	Sgsh	4	13.6646547315257	0.849979334701026	0.964739825029742	N-sulfoglucosamine sulfohydrolase (sulfamidase) [Source:MGI Symbol;Acc:MGI:1350341]	Sgsh
688	ENSMUSG00000005045	Chd5	4	15.1981503542183	0.0425896781499825	0.269081483174424	chromodomain helicase DNA binding protein 5 [Source:MGI Symbol;Acc:MGI:3036258]	Chd5
689	ENSMUSG00000005054	Cstb	1	7.85028584650798	0.0155648386300154	0.163558246979491	cystatin B [Source:MGI Symbol;Acc:MGI:109514]	Cstb
690	ENSMUSG00000005057	Sh2b2	3	9.70236350266752	0.891177197816321	0.993890608628127	SH2B adaptor protein 2 [Source:MGI Symbol;Acc:MGI:1345171]	Sh2b2
691	ENSMUSG00000005069	Pex5	7	27.4531401850687	0.497745153558058	0.773401567456526	peroxisomal biogenesis factor 5 [Source:MGI Symbol;Acc:MGI:1098808]	Pex5
692	ENSMUSG00000005078	Jkamp	6	22.5856463018844	0.114266443596927	0.420505818538519	JNK1/MAPK8-associated membrane protein [Source:MGI Symbol;Acc:MGI:1915057]	Jkamp
693	ENSMUSG00000005087	Cd44	2	5.45960866508452	0.44118057335127	0.737510178671874	CD44 antigen [Source:MGI Symbol;Acc:MGI:88338]	Cd44
694	ENSMUSG00000005089	Slc1a2	1	3.2054962273983	0.261661961686143	0.588601825709271	solute carrier family 1 (glial high affinity glutamate transporter), member 2 [Source:MGI Symbol;Acc:MGI:101931]	Slc1a2
695	ENSMUSG00000005102	Eif2ak4	7	29.3197843924609	0.179867954642971	0.506246341981415	eukaryotic translation initiation factor 2 alpha kinase 4 [Source:MGI Symbol;Acc:MGI:1353427]	Eif2ak4
696	ENSMUSG00000005103	Wdr1	9	30.9064694417458	0.212163220633925	0.542338887322226	WD repeat domain 1 [Source:MGI Symbol;Acc:MGI:1337100]	Wdr1
697	ENSMUSG00000005107	Slc2a9	1	0.80273105904383	1	1	solute carrier family 2 (facilitated glucose transporter), member 9 [Source:MGI Symbol;Acc:MGI:2152844]	Slc2a9
698	ENSMUSG00000005125	Ndrg1	2	6.18848523105857	0.534450446078031	0.79345303751432	N-myc downstream regulated gene 1 [Source:MGI Symbol;Acc:MGI:1341799]	Ndrg1
700	ENSMUSG00000005142	Man2b1	6	26.1768493063717	0.00096930196360261	0.0391195641536978	mannosidase 2, alpha B1 [Source:MGI Symbol;Acc:MGI:107286]	Man2b1
701	ENSMUSG00000005150	Wdr83	7	26.0658959225569	0.300334251357762	0.625604813779098	WD repeat domain containing 83 [Source:MGI Symbol;Acc:MGI:1915086]	Wdr83
702	ENSMUSG00000005161	Prdx2	7	36.3784658359562	0.0626557251493284	0.323114215068235	peroxiredoxin 2 [Source:MGI Symbol;Acc:MGI:109486]	Prdx2
703	ENSMUSG00000005198	Polr2a	4	21.953892483782	0.222935642136391	0.5530585111814	polymerase (RNA) II (DNA directed) polypeptide A [Source:MGI Symbol;Acc:MGI:98086]	Polr2a
704	ENSMUSG00000005204	Senp3	8	47.2540255794457	0.000246794727990059	0.0172765283946786	SUMO/sentrin specific peptidase 3 [Source:MGI Symbol;Acc:MGI:2158736]	Senp3
705	ENSMUSG00000005220	Corin	1	1.8570115818748	0.65001985580304	0.85764185504811	corin [Source:MGI Symbol;Acc:MGI:1349451]	Corin
706	ENSMUSG00000005225	Plekha8	2	11.9483849377308	0.0752995054340466	0.349214834765317	pleckstrin homology domain containing, family A (phosphoinositide binding specific) member 8 [Source:MGI Symbol;Acc:MGI:2681164]	Plekha8
707	ENSMUSG00000005233	Spc25	5	19.7005111071324	0.383249151500515	0.693353709370484	SPC25, NDC80 kinetochore complex component, homolog (S. cerevisiae) [Source:MGI Symbol;Acc:MGI:1913692]	Spc25
708	ENSMUSG00000005237	Dnah2	5	14.3239041289394	0.674334248929651	0.869789522689762	dynein, axonemal, heavy chain 2 [Source:MGI Symbol;Acc:MGI:107731]	Dnah2
709	ENSMUSG00000005262	Ufd1	5	24.6979335441708	0.195399627212367	0.524033052926979	ubiquitin recognition factor in ER-associated degradation 1 [Source:MGI Symbol;Acc:MGI:109353]	Ufd1
710	ENSMUSG00000005267	Zfp287	3	8.81506642700682	0.520378043720003	0.785969416463905	zinc finger protein 287 [Source:MGI Symbol;Acc:MGI:2176561]	Zfp287
711	ENSMUSG00000005268	Prlr	4	12.6053118049428	0.0166975739173447	0.169717526654067	prolactin receptor [Source:MGI Symbol;Acc:MGI:97763]	Prlr
712	ENSMUSG00000005299	Letm1	6	27.5495169846646	0.564338747263114	0.810170141885323	leucine zipper-EF-hand containing transmembrane protein 1 [Source:MGI Symbol;Acc:MGI:1932557]	Letm1
713	ENSMUSG00000005312	Ubqln1	3	20.3430871481687	0.0187207195673338	0.180071475061369	ubiquilin 1 [Source:MGI Symbol;Acc:MGI:1860276]	Ubqln1
714	ENSMUSG00000005320	Fgfr4	1	4.52117322251173	0.424395803765047	0.724551580195186	fibroblast growth factor receptor 4 [Source:MGI Symbol;Acc:MGI:95525]	Fgfr4
715	ENSMUSG00000005338	Cadm3	2	3.70127567031581	0.962516397924563	1	cell adhesion molecule 3 [Source:MGI Symbol;Acc:MGI:2137858]	Cadm3
716	ENSMUSG00000005354	Txn2	7	32.3938358154733	0.0774832646193325	0.353661363103857	thioredoxin 2 [Source:MGI Symbol;Acc:MGI:1929468]	Txn2
717	ENSMUSG00000005355	Casp14	1	1.89004102887914	0.158600066577575	0.482797261493499	caspase 14 [Source:MGI Symbol;Acc:MGI:1335092]	Casp14
718	ENSMUSG00000005357	Slc1a6	1	2.02296172769787	0.29890397837602	0.624651493525159	solute carrier family 1 (high affinity aspartate/glutamate transporter), member 6 [Source:MGI Symbol;Acc:MGI:1096331]	Slc1a6
719	ENSMUSG00000005360	Slc1a3	6	23.5260619442109	2.39896161096883e-05	0.00419840090661464	solute carrier family 1 (glial high affinity glutamate transporter), member 3 [Source:MGI Symbol;Acc:MGI:99917]	Slc1a3
720	ENSMUSG00000005362	Crbn	4	21.5486161261996	0.0351124468479554	0.243973821668627	cereblon [Source:MGI Symbol;Acc:MGI:1913277]	Crbn
721	ENSMUSG00000005364	Il5ra	1	4.69125023228502	0.41430610907008	0.716346946803315	interleukin 5 receptor, alpha [Source:MGI Symbol;Acc:MGI:96558]	Il5ra
722	ENSMUSG00000005371	Fbxo11	3	14.3758594026725	0.219347143588525	0.549609769780384	F-box protein 11 [Source:MGI Symbol;Acc:MGI:2147134]	Fbxo11
723	ENSMUSG00000005373	Mlxipl	4	14.8585394709304	0.999314045337566	1	MLX interacting protein-like [Source:MGI Symbol;Acc:MGI:1927999]	Mlxipl
724	ENSMUSG00000005374	Tbl2	4	21.3001510791019	0.105455508379823	0.406812960863032	transducin (beta)-like 2 [Source:MGI Symbol;Acc:MGI:1351652]	Tbl2
725	ENSMUSG00000005378	Bud23	11	39.5241644485566	0.170430658813779	0.497115244367283	BUD23, rRNA methyltransferase and ribosome maturation factor [Source:MGI Symbol;Acc:MGI:1913388]	Bud23
726	ENSMUSG00000005397	Nid1	3	19.527310477406	0.588726356953027	0.824326520811976	nidogen 1 [Source:MGI Symbol;Acc:MGI:97342]	Nid1
727	ENSMUSG00000005410	Mcm5	5	32.4816641999354	0.0453654047129563	0.276195258105352	minichromosome maintenance complex component 5 [Source:MGI Symbol;Acc:MGI:103197]	Mcm5
728	ENSMUSG00000005413	Hmox1	2	9.82045104877612	0.0500195194879689	0.290562996277275	heme oxygenase 1 [Source:MGI Symbol;Acc:MGI:96163]	Hmox1
729	ENSMUSG00000005417	Mprip	7	38.8557478092187	0.0274446589521015	0.216531610445454	myosin phosphatase Rho interacting protein [Source:MGI Symbol;Acc:MGI:1349438]	Mprip
730	ENSMUSG00000005442	Cic	13	65.4843930363879	0.324172835769075	0.645495579374273	capicua transcriptional repressor [Source:MGI Symbol;Acc:MGI:1918972]	Cic
731	ENSMUSG00000005447	Pafah1b3	6	25.0037027325685	0.72995476323284	0.895270300778968	platelet-activating factor acetylhydrolase, isoform 1b, subunit 3 [Source:MGI Symbol;Acc:MGI:108414]	Pafah1b3
732	ENSMUSG00000005465	Il27ra	2	6.17893019281453	0.931266581035427	1	interleukin 27 receptor, alpha [Source:MGI Symbol;Acc:MGI:1355318]	Il27ra
733	ENSMUSG00000005469	Prkaca	2	9.44016909776807	0.127200243020669	0.43992849046655	protein kinase, cAMP dependent, catalytic, alpha [Source:MGI Symbol;Acc:MGI:97592]	Prkaca
734	ENSMUSG00000005470	Asf1b	3	11.7900477914296	0.302437142234571	0.627700356407635	anti-silencing function 1B histone chaperone [Source:MGI Symbol;Acc:MGI:1914179]	Asf1b
735	ENSMUSG00000005481	Ddx39	6	34.5499125808495	0.000236598483944497	0.016932183696712	DEAD (Asp-Glu-Ala-Asp) box polypeptide 39 [Source:MGI Symbol;Acc:MGI:1915528]	Ddx39
736	ENSMUSG00000005483	Dnajb1	2	10.5747057251757	0.264534641491472	0.590099233296909	DnaJ heat shock protein family (Hsp40) member B1 [Source:MGI Symbol;Acc:MGI:1931874]	Dnajb1
737	ENSMUSG00000005493	Msh4	6	19.450348540772	0.867433168361354	0.976514986804438	mutS homolog 4 [Source:MGI Symbol;Acc:MGI:1860077]	Msh4
738	ENSMUSG00000005501	Usp40	8	32.360267887707	0.126705528303926	0.439417785152022	ubiquitin specific peptidase 40 [Source:MGI Symbol;Acc:MGI:2443184]	Usp40
739	ENSMUSG00000005503	Evx1	1	1.60456291805563	0.545480040921478	0.799835194438218	even-skipped homeobox 1 [Source:MGI Symbol;Acc:MGI:95461]	Evx1
740	ENSMUSG00000005505	Kbtbd4	5	14.9346068107022	0.650763091435993	0.858012483613061	kelch repeat and BTB (POZ) domain containing 4 [Source:MGI Symbol;Acc:MGI:1914386]	Kbtbd4
741	ENSMUSG00000005506	Celf1	12	59.8166117880002	0.176222050213685	0.503007763373202	CUGBP, Elav-like family member 1 [Source:MGI Symbol;Acc:MGI:1342295]	Celf1
742	ENSMUSG00000005510	Ndufs3	6	24.6434944908241	0.462819913767108	0.752179402579956	NADH:ubiquinone oxidoreductase core subunit S3 [Source:MGI Symbol;Acc:MGI:1915599]	Ndufs3
743	ENSMUSG00000005514	Por	7	26.8969530989144	5.41454441188162e-05	0.00755328945457486	P450 (cytochrome) oxidoreductase [Source:MGI Symbol;Acc:MGI:97744]	Por
744	ENSMUSG00000005533	Igf1r	4	16.4407714096763	0.0527223270257903	0.29772630169239	insulin-like growth factor I receptor [Source:MGI Symbol;Acc:MGI:96433]	Igf1r
745	ENSMUSG00000005534	Insr	4	19.4306273175039	0.937883522849082	1	insulin receptor [Source:MGI Symbol;Acc:MGI:96575]	Insr
746	ENSMUSG00000005540	Fcer2a	1	4.30768725109455	0.357312664376584	0.673736367804194	Fc receptor, IgE, low affinity II, alpha polypeptide [Source:MGI Symbol;Acc:MGI:95497]	Fcer2a
747	ENSMUSG00000005553	Atp4a	1	2.22201970268842	0.916234444947837	1	ATPase, H+/K+ exchanging, gastric, alpha polypeptide [Source:MGI Symbol;Acc:MGI:88113]	Atp4a
748	ENSMUSG00000005566	Trim28	10	62.7169906205692	1.4405478088813e-06	0.000644929903924975	tripartite motif-containing 28 [Source:MGI Symbol;Acc:MGI:109274]	Trim28
749	ENSMUSG00000005575	Ube2m	7	37.5730384608061	0.205654156890028	0.53558552141368	ubiquitin-conjugating enzyme E2M [Source:MGI Symbol;Acc:MGI:108278]	Ube2m
750	ENSMUSG00000005580	Adcy9	3	12.7145175876177	0.867392033109653	0.976514986804438	adenylate cyclase 9 [Source:MGI Symbol;Acc:MGI:108450]	Adcy9
751	ENSMUSG00000005583	Mef2c	1	2.63170156067192	0.624932563659663	0.845318773398832	myocyte enhancer factor 2C [Source:MGI Symbol;Acc:MGI:99458]	Mef2c
752	ENSMUSG00000005609	Ctr9	7	24.6042456626403	0.134892213125288	0.450287843744568	CTR9 homolog, Paf1/RNA polymerase II complex component [Source:MGI Symbol;Acc:MGI:109345]	Ctr9
753	ENSMUSG00000005610	Eif4g2	14	78.9631927765566	0.00030558491022672	0.020355761615137	eukaryotic translation initiation factor 4, gamma 2 [Source:MGI Symbol;Acc:MGI:109207]	Eif4g2
754	ENSMUSG00000005615	Pcyt1a	4	15.1436905842419	0.198991973183666	0.527505527740509	phosphate cytidylyltransferase 1, choline, alpha isoform [Source:MGI Symbol;Acc:MGI:88557]	Pcyt1a
755	ENSMUSG00000005621	Zfp592	3	14.9862454273161	0.163346102254031	0.488597191268283	zinc finger protein 592 [Source:MGI Symbol;Acc:MGI:2443541]	Zfp592
756	ENSMUSG00000005625	Psmd4	8	42.5718187454084	0.0487434475459418	0.28660968500517	proteasome (prosome, macropain) 26S subunit, non-ATPase, 4 [Source:MGI Symbol;Acc:MGI:1201670]	Psmd4
757	ENSMUSG00000005628	Tmod4	3	5.51564105103688	0.374810060684988	0.686032802992461	tropomodulin 4 [Source:MGI Symbol;Acc:MGI:1355285]	Tmod4
758	ENSMUSG00000005640	Insrr	1	4.20485367903286	0.280550120336618	0.606203649541874	insulin receptor-related receptor [Source:MGI Symbol;Acc:MGI:1346037]	Insrr
759	ENSMUSG00000005649	Cabp5	1	2.58749583327971	0.741999609803031	0.901213532386003	calcium binding protein 5 [Source:MGI Symbol;Acc:MGI:1352746]	Cabp5
760	ENSMUSG00000005656	Snx6	6	27.1431134676717	0.119296379686082	0.429302030535016	sorting nexin 6 [Source:MGI Symbol;Acc:MGI:1919433]	Snx6
761	ENSMUSG00000005667	Mthfd2	7	27.4081918379983	0.00348683309075556	0.0752522688678646	methylenetetrahydrofolate dehydrogenase (NAD+ dependent), methenyltetrahydrofolate cyclohydrolase [Source:MGI Symbol;Acc:MGI:1338850]	Mthfd2
762	ENSMUSG00000005672	Kit	8	40.7677407435007	0.0846794301776085	0.36762861992682	KIT proto-oncogene receptor tyrosine kinase [Source:MGI Symbol;Acc:MGI:96677]	Kit
763	ENSMUSG00000005674	Tomm40l	7	23.8281131828703	0.0254471545243844	0.208936167519446	translocase of outer mitochondrial membrane 40-like [Source:MGI Symbol;Acc:MGI:3589112]	Tomm40l
764	ENSMUSG00000005677	Nr1i3	1	3.08902256726575	0.719138604293512	0.890519449353785	nuclear receptor subfamily 1, group I, member 3 [Source:MGI Symbol;Acc:MGI:1346307]	Nr1i3
765	ENSMUSG00000005681	Apoa2	3	6.5301328601306	0.000411249134937965	0.0247091967278769	apolipoprotein A-II [Source:MGI Symbol;Acc:MGI:88050]	Apoa2
766	ENSMUSG00000005682	Pan2	5	31.8181529518271	0.633227739546602	0.850017381562052	PAN2 poly(A) specific ribonuclease subunit [Source:MGI Symbol;Acc:MGI:1918984]	Pan2
767	ENSMUSG00000005683	Cs	2	15.0782509580909	0.0318086453418925	0.231946612097991	citrate synthase [Source:MGI Symbol;Acc:MGI:88529]	Cs
768	ENSMUSG00000005686	Ampd3	3	10.0725539605209	0.160089095648213	0.484723998163535	adenosine monophosphate deaminase 3 [Source:MGI Symbol;Acc:MGI:1096344]	Ampd3
769	ENSMUSG00000005687	Bcas2	5	29.3315358417087	0.0681695059158988	0.33632269563992	breast carcinoma amplified sequence 2 [Source:MGI Symbol;Acc:MGI:1915433]	Bcas2
770	ENSMUSG00000005696	Sh2d1a	1	1.78393688706911	0.372129456999092	0.683901114719763	SH2 domain containing 1A [Source:MGI Symbol;Acc:MGI:1328352]	Sh2d1a
771	ENSMUSG00000005698	Ctcf	6	30.0421908911226	0.139736852995689	0.457573423544821	CCCTC-binding factor [Source:MGI Symbol;Acc:MGI:109447]	Ctcf
772	ENSMUSG00000005699	Pard6a	6	16.6904318855893	0.488217517770219	0.767251722973849	par-6 family cell polarity regulator alpha [Source:MGI Symbol;Acc:MGI:1927223]	Pard6a
773	ENSMUSG00000005705	Agrp	2	4.61835810895894	0.967824044425794	1	agouti related neuropeptide [Source:MGI Symbol;Acc:MGI:892013]	Agrp
774	ENSMUSG00000005732	Ranbp1	4	18.4384371016921	0.985073753012408	1	RAN binding protein 1 [Source:MGI Symbol;Acc:MGI:96269]	Ranbp1
775	ENSMUSG00000005763	Cd247	2	3.65274482021848	0.585956401894388	0.823321487656621	CD247 antigen [Source:MGI Symbol;Acc:MGI:88334]	Cd247
776	ENSMUSG00000005774	Rfx5	11	37.8976926934867	0.957595340913198	1	regulatory factor X, 5 (influences HLA class II expression) [Source:MGI Symbol;Acc:MGI:1858421]	Rfx5
777	ENSMUSG00000005779	Psmb4	5	27.1464120719164	0.308663756226027	0.632544203157455	proteasome (prosome, macropain) subunit, beta type 4 [Source:MGI Symbol;Acc:MGI:1098257]	Psmb4
778	ENSMUSG00000005802	Slc30a4	2	7.5587129209477	0.21413915158047	0.543830313851359	solute carrier family 30 (zinc transporter), member 4 [Source:MGI Symbol;Acc:MGI:1345282]	Slc30a4
779	ENSMUSG00000005803	Sqor	1	2.0746624518628	1	1	sulfide quinone oxidoreductase [Source:MGI Symbol;Acc:MGI:1929899]	Sqor
780	ENSMUSG00000005804	Bloc1s6	5	16.520455818897	0.0348591127330726	0.243406884013196	biogenesis of lysosomal organelles complex-1, subunit 6, pallidin [Source:MGI Symbol;Acc:MGI:1927580]	Bloc1s6
781	ENSMUSG00000005813	Metap1	7	29.6847227023515	0.0689859611761409	0.338097947709238	methionyl aminopeptidase 1 [Source:MGI Symbol;Acc:MGI:1922874]	Metap1
782	ENSMUSG00000005846	Rsl1d1	3	17.6013732090949	0.292696383944599	0.618468828214589	ribosomal L1 domain containing 1 [Source:MGI Symbol;Acc:MGI:1913659]	Rsl1d1
783	ENSMUSG00000005871	Apc	7	32.5304447980799	0.283365032746327	0.60875574661305	APC, WNT signaling pathway regulator [Source:MGI Symbol;Acc:MGI:88039]	Apc
784	ENSMUSG00000005881	Ergic3	8	30.3125331344439	0.249287678328026	0.578336598637363	ERGIC and golgi 3 [Source:MGI Symbol;Acc:MGI:1913616]	Ergic3
785	ENSMUSG00000005882	Uqcc1	11	38.9754286689503	0.836187030840721	0.956472758806579	ubiquinol-cytochrome c reductase complex assembly factor 1 [Source:MGI Symbol;Acc:MGI:1929472]	Uqcc1
786	ENSMUSG00000005883	Spo11	1	2.24787690122617	0.465546052855067	0.753690680978735	SPO11 meiotic protein covalently bound to DSB [Source:MGI Symbol;Acc:MGI:1349669]	Spo11
787	ENSMUSG00000005886	Ncoa2	11	45.3603833491627	0.00232014901626814	0.0614983842674265	nuclear receptor coactivator 2 [Source:MGI Symbol;Acc:MGI:1276533]	Ncoa2
788	ENSMUSG00000005892	Trh	1	8.57004591712927	0.233560673805178	0.562175110205487	thyrotropin releasing hormone [Source:MGI Symbol;Acc:MGI:98823]	Trh
789	ENSMUSG00000005893	Nr2c2	7	31.4934989854506	0.0794378080134759	0.358305911587924	nuclear receptor subfamily 2, group C, member 2 [Source:MGI Symbol;Acc:MGI:1352466]	Nr2c2
790	ENSMUSG00000005897	Nr2c1	3	11.7159990187344	0.221230989637228	0.55110219739988	nuclear receptor subfamily 2, group C, member 1 [Source:MGI Symbol;Acc:MGI:1352465]	Nr2c1
791	ENSMUSG00000005899	Smpd4	1	6.91128952012265	0.149777102987671	0.470829361465653	sphingomyelin phosphodiesterase 4 [Source:MGI Symbol;Acc:MGI:1924876]	Smpd4
792	ENSMUSG00000005907	Pex1	10	38.1701943518033	0.243215601641954	0.572529169382399	peroxisomal biogenesis factor 1 [Source:MGI Symbol;Acc:MGI:1918632]	Pex1
793	ENSMUSG00000005917	Otx1	1	2.95266377694403	0.0521030671559682	0.295902199776257	orthodenticle homeobox 1 [Source:MGI Symbol;Acc:MGI:97450]	Otx1
794	ENSMUSG00000005936	Kctd20	3	13.4254624026994	0.28884723430312	0.614906348288108	potassium channel tetramerisation domain containing 20 [Source:MGI Symbol;Acc:MGI:1914239]	Kctd20
795	ENSMUSG00000005947	Itgae	2	8.53739854194237	0.544959692757418	0.799498479292261	integrin alpha E, epithelial-associated [Source:MGI Symbol;Acc:MGI:1298377]	Itgae
796	ENSMUSG00000005949	Ctns	5	19.6087637917841	0.789295406610833	0.927469076034007	cystinosis, nephropathic [Source:MGI Symbol;Acc:MGI:1932872]	Ctns
797	ENSMUSG00000005950	P2rx5	1	4.60302507609106	0.0560808597921684	0.306812008452009	purinergic receptor P2X, ligand-gated ion channel, 5 [Source:MGI Symbol;Acc:MGI:2137026]	P2rx5
798	ENSMUSG00000005951	Shpk	2	4.87718334629876	0.188233991179982	0.515592581016601	sedoheptulokinase [Source:MGI Symbol;Acc:MGI:1921887]	Shpk
799	ENSMUSG00000005958	Ephb3	3	14.9117079564316	0.697711643218228	0.88141672347965	Eph receptor B3 [Source:MGI Symbol;Acc:MGI:104770]	Ephb3
800	ENSMUSG00000005968	Tuft1	4	13.1563889881561	0.100495008906369	0.398563950650292	tuftelin 1 [Source:MGI Symbol;Acc:MGI:109572]	Tuft1
801	ENSMUSG00000005973	Rcn1	2	15.1102235666555	1.02720630859916e-06	0.000529218748581979	reticulocalbin 1 [Source:MGI Symbol;Acc:MGI:104559]	Rcn1
802	ENSMUSG00000005980	Dnase1	2	7.13310951953148	0.550956947802068	0.802790811545384	deoxyribonuclease I [Source:MGI Symbol;Acc:MGI:103157]	Dnase1
803	ENSMUSG00000005981	Trap1	3	13.9443878664622	0.100553563634217	0.398573655554677	TNF receptor-associated protein 1 [Source:MGI Symbol;Acc:MGI:1915265]	Trap1
804	ENSMUSG00000005982	Naa60	8	24.4703654988348	0.146186063908999	0.466315992908313	N(alpha)-acetyltransferase 60, NatF catalytic subunit [Source:MGI Symbol;Acc:MGI:1922013]	Naa60
806	ENSMUSG00000005986	Ankrd13d	3	8.33990050255935	0.488878185012369	0.767838291561811	ankyrin repeat domain 13 family, member D [Source:MGI Symbol;Acc:MGI:1915673]	Ankrd13d
807	ENSMUSG00000006005	Tpr	11	57.6877321930596	0.476939337861908	0.760352654512188	translocated promoter region, nuclear basket protein [Source:MGI Symbol;Acc:MGI:1922066]	Tpr
808	ENSMUSG00000006007	Pdc	1	2.47767302975708	0.662464029785923	0.863445838687122	phosducin [Source:MGI Symbol;Acc:MGI:98090]	Pdc
809	ENSMUSG00000006010	Odr4	6	20.2443348590653	0.0946195690335631	0.388301284047138	odr4 GPCR localization factor homolog [Source:MGI Symbol;Acc:MGI:2385108]	Odr4
810	ENSMUSG00000006014	Prg4	4	6.70885752335424	0.788866794121966	0.927305040828111	proteoglycan 4 (megakaryocyte stimulating factor, articular superficial zone protein) [Source:MGI Symbol;Acc:MGI:1891344]	Prg4
811	ENSMUSG00000006019	Dhx34	5	19.9766250321332	0.902811545985537	1	DEAH (Asp-Glu-Ala-His) box polypeptide 34 [Source:MGI Symbol;Acc:MGI:1918973]	Dhx34
812	ENSMUSG00000006021	Kptn	6	14.2940112773059	0.485309699796321	0.765962850894064	kaptin [Source:MGI Symbol;Acc:MGI:1890380]	Kptn
813	ENSMUSG00000006024	Napa	7	35.4282868459109	0.0389135294792778	0.258407849605235	N-ethylmaleimide sensitive fusion protein attachment protein alpha [Source:MGI Symbol;Acc:MGI:104563]	Napa
814	ENSMUSG00000006050	Sra1	3	14.8993745083223	0.187474424971862	0.515071480554254	steroid receptor RNA activator 1 [Source:MGI Symbol;Acc:MGI:1344414]	Sra1
815	ENSMUSG00000006056	Calcoco2	1	8.51025612843403	0.0195053989859733	0.184082217404011	calcium binding and coiled-coil domain 2 [Source:MGI Symbol;Acc:MGI:1343177]	Calcoco2
816	ENSMUSG00000006057	Atp5g1	3	21.4896865697591	0.680277813573435	0.872903660188827	ATP synthase, H+ transporting, mitochondrial F0 complex, subunit C1 (subunit 9) [Source:MGI Symbol;Acc:MGI:107653]	Atp5g1
817	ENSMUSG00000006058	Snf8	5	28.7781358115674	0.200465832346681	0.528962158998521	SNF8, ESCRT-II complex subunit, homolog (S. cerevisiae) [Source:MGI Symbol;Acc:MGI:1343161]	Snf8
818	ENSMUSG00000006095	Tbcb	3	16.1951503711805	0.682959136774605	0.87394618067322	tubulin folding cofactor B [Source:MGI Symbol;Acc:MGI:1913661]	Tbcb
819	ENSMUSG00000006127	Inpp5k	6	26.9941086769291	0.0613394567001325	0.320463882352857	inositol polyphosphate 5-phosphatase K [Source:MGI Symbol;Acc:MGI:1194899]	Inpp5k
820	ENSMUSG00000006154	Eps8l1	2	4.7481487021412	0.626429008268668	0.846141905211034	EPS8-like 1 [Source:MGI Symbol;Acc:MGI:1914675]	Eps8l1
821	ENSMUSG00000006169	Clint1	3	20.0297290016947	0.00545573545126078	0.0948623762386658	clathrin interactor 1 [Source:MGI Symbol;Acc:MGI:2144243]	Clint1
822	ENSMUSG00000006179	Prss16	4	9.81166533459246	0.947493449385364	1	protease, serine 16 (thymus) [Source:MGI Symbol;Acc:MGI:1859181]	Prss16
823	ENSMUSG00000006191	Cdkal1	10	35.5037623135041	0.736641810603985	0.898048983340973	CDK5 regulatory subunit associated protein 1-like 1 [Source:MGI Symbol;Acc:MGI:1921765]	Cdkal1
824	ENSMUSG00000006200	Rhox6	1	2.46555499187073	0.0304118759887696	0.22708185997348	reproductive homeobox 6 [Source:MGI Symbol;Acc:MGI:1202888]	Rhox6
825	ENSMUSG00000006205	Htra1	4	20.487825180854	0.050391242295977	0.29147941448601	HtrA serine peptidase 1 [Source:MGI Symbol;Acc:MGI:1929076]	Htra1
826	ENSMUSG00000006215	Zbtb17	7	22.9972730622992	0.360193928312598	0.674785258266429	zinc finger and BTB domain containing 17 [Source:MGI Symbol;Acc:MGI:107410]	Zbtb17
827	ENSMUSG00000006216	Clcnkb	3	11.3696861201946	0.000146331608683732	0.0129817041417997	chloride channel, voltage-sensitive Kb [Source:MGI Symbol;Acc:MGI:1930643]	Clcnkb
828	ENSMUSG00000006218	Fam131c	1	5.14991008625712	0.0375607576435301	0.253309090517033	family with sequence similarity 131, member C [Source:MGI Symbol;Acc:MGI:2685539]	Fam131c
829	ENSMUSG00000006219	Fblim1	10	38.4078911302516	0.547321023632255	0.800756375673033	filamin binding LIM protein 1 [Source:MGI Symbol;Acc:MGI:1921452]	Fblim1
830	ENSMUSG00000006221	Hspb7	1	2.79444699973045	0.645315422065946	0.855227074749298	heat shock protein family, member 7 (cardiovascular) [Source:MGI Symbol;Acc:MGI:1352494]	Hspb7
831	ENSMUSG00000006235	Epor	1	2.73498763031253	0.304553185220507	0.629477492879534	erythropoietin receptor [Source:MGI Symbol;Acc:MGI:95408]	Epor
832	ENSMUSG00000006241	Ccdc159	4	9.33127388673717	0.657376194307754	0.860981707224449	coiled-coil domain containing 159 [Source:MGI Symbol;Acc:MGI:1914369]	Ccdc159
833	ENSMUSG00000006262	Mob1b	4	20.9969294141147	0.124542241438051	0.437751084521439	MOB kinase activator 1B [Source:MGI Symbol;Acc:MGI:1915723]	Mob1b
834	ENSMUSG00000006269	Atp6v1b1	1	1.14987260276041	0.90517570446132	1	ATPase, H+ transporting, lysosomal V1 subunit B1 [Source:MGI Symbol;Acc:MGI:103285]	Atp6v1b1
835	ENSMUSG00000006273	Atp6v1b2	6	26.9584793874222	0.305696454725829	0.630299313774056	ATPase, H+ transporting, lysosomal V1 subunit B2 [Source:MGI Symbol;Acc:MGI:109618]	Atp6v1b2
836	ENSMUSG00000006276	Eps15l1	6	37.1564000097444	0.0322376238611948	0.233310713139798	epidermal growth factor receptor pathway substrate 15-like 1 [Source:MGI Symbol;Acc:MGI:104582]	Eps15l1
837	ENSMUSG00000006289	Osgep	7	34.1119440475164	0.168688039598193	0.495034488228761	O-sialoglycoprotein endopeptidase [Source:MGI Symbol;Acc:MGI:1913496]	Osgep
838	ENSMUSG00000006299	Aamp	5	26.185974082119	0.0809951211482131	0.361463612055244	angio-associated migratory protein [Source:MGI Symbol;Acc:MGI:107809]	Aamp
839	ENSMUSG00000006301	Tmbim1	8	36.4527534351532	0.0182071620431472	0.178102681144627	transmembrane BAX inhibitor motif containing 1 [Source:MGI Symbol;Acc:MGI:1916910]	Tmbim1
840	ENSMUSG00000006304	Arpc2	3	19.2910302275619	0.120429800072224	0.431276253692765	actin related protein 2/3 complex, subunit 2 [Source:MGI Symbol;Acc:MGI:1923959]	Arpc2
841	ENSMUSG00000006307	Kmt2b	7	38.3352277557036	0.0015966097965057	0.0514182659706869	lysine (K)-specific methyltransferase 2B [Source:MGI Symbol;Acc:MGI:109565]	Kmt2b
842	ENSMUSG00000006310	Zbtb32	3	13.8911602900516	0.00105256717411662	0.0409352942806446	zinc finger and BTB domain containing 32 [Source:MGI Symbol;Acc:MGI:1891838]	Zbtb32
843	ENSMUSG00000006311	Etv2	1	4.57659678739931	0.139939671208888	0.457840472449903	ets variant 2 [Source:MGI Symbol;Acc:MGI:99253]	Etv2
844	ENSMUSG00000006313	Upk1a	1	5.00936351321534	0.340534838364267	0.659546724726991	uroplakin 1A [Source:MGI Symbol;Acc:MGI:98911]	Upk1a
845	ENSMUSG00000006315	Tmem147	7	28.4014721895185	0.541585830960001	0.798214638122758	transmembrane protein 147 [Source:MGI Symbol;Acc:MGI:1915011]	Tmem147
846	ENSMUSG00000006333	Rps9	9	46.0988112730249	0.00278682698032006	0.0664399677892217	ribosomal protein S9 [Source:MGI Symbol;Acc:MGI:1924096]	Rps9
847	ENSMUSG00000006335	Tfpt	4	14.553145868167	0.459259190195944	0.750172370414698	TCF3 (E2A) fusion partner [Source:MGI Symbol;Acc:MGI:1916964]	Tfpt
848	ENSMUSG00000006342	Susd2	4	20.5001524342688	0.290297685791197	0.616426290444113	sushi domain containing 2 [Source:MGI Symbol;Acc:MGI:1918983]	Susd2
849	ENSMUSG00000006344	Ggt5	1	2.04861836332544	1	1	gamma-glutamyltransferase 5 [Source:MGI Symbol;Acc:MGI:1346063]	Ggt5
850	ENSMUSG00000006345	Ggt1	7	16.5219052010809	0.00409592812157942	0.0812056768985844	gamma-glutamyltransferase 1 [Source:MGI Symbol;Acc:MGI:95706]	Ggt1
851	ENSMUSG00000006356	Crip2	2	7.34789484364402	0.36733494851205	0.680743182280093	cysteine rich protein 2 [Source:MGI Symbol;Acc:MGI:1915587]	Crip2
852	ENSMUSG00000006360	Crip1	5	15.4577763566979	0.115782854312328	0.423188860521478	cysteine-rich protein 1 (intestinal) [Source:MGI Symbol;Acc:MGI:88501]	Crip1
853	ENSMUSG00000006362	Cbfa2t3	2	4.12216140606599	0.713940887450932	0.88768817569708	CBFA2/RUNX1 translocation partner 3 [Source:MGI Symbol;Acc:MGI:1338013]	Cbfa2t3
854	ENSMUSG00000006369	Fbln1	3	16.415785310198	0.118261705058487	0.427392716448197	fibulin 1 [Source:MGI Symbol;Acc:MGI:95487]	Fbln1
855	ENSMUSG00000006373	Pgrmc1	1	7.0364796711324	0.401527788378924	0.70690195973855	progesterone receptor membrane component 1 [Source:MGI Symbol;Acc:MGI:1858305]	Pgrmc1
856	ENSMUSG00000006386	Tek	3	15.9731308295982	0.728235185462639	0.894884179454951	TEK receptor tyrosine kinase [Source:MGI Symbol;Acc:MGI:98664]	Tek
857	ENSMUSG00000006390	Elovl1	7	26.0605519232296	0.735716285129441	0.897716562402666	elongation of very long chain fatty acids (FEN1/Elo2, SUR4/Elo3, yeast)-like 1 [Source:MGI Symbol;Acc:MGI:1858959]	Elovl1
858	ENSMUSG00000006392	Med8	8	34.1375353332452	0.556960597888101	0.806233443211513	mediator complex subunit 8 [Source:MGI Symbol;Acc:MGI:1915269]	Med8
859	ENSMUSG00000006395	Hyi	4	11.7217561432285	0.54848259409681	0.801606873638846	hydroxypyruvate isomerase (putative) [Source:MGI Symbol;Acc:MGI:1915430]	Hyi
860	ENSMUSG00000006398	Cdc20	3	13.3362436482665	0.0268342058673824	0.21435074570663	cell division cycle 20 [Source:MGI Symbol;Acc:MGI:1859866]	Cdc20
861	ENSMUSG00000006403	Adamts4	2	7.77290099525125	0.43481358953488	0.732656141105994	a disintegrin-like and metallopeptidase (reprolysin type) with thrombospondin type 1 motif, 4 [Source:MGI Symbol;Acc:MGI:1339949]	Adamts4
862	ENSMUSG00000006411	Nectin4	3	6.1341715203945	0.708410466952612	0.885396633148982	nectin cell adhesion molecule 4 [Source:MGI Symbol;Acc:MGI:1918990]	Nectin4
863	ENSMUSG00000006412	Pfdn2	3	20.0245798154304	0.00455032536941184	0.0855452282095188	prefoldin 2 [Source:MGI Symbol;Acc:MGI:1276111]	Pfdn2
864	ENSMUSG00000006418	Rnf114	3	18.7830040835818	0.00875337026119038	0.122241360121301	ring finger protein 114 [Source:MGI Symbol;Acc:MGI:1933159]	Rnf114
866	ENSMUSG00000006442	Srm	3	17.0169935803697	0.840287813718323	0.95968086745915	spermidine synthase [Source:MGI Symbol;Acc:MGI:102690]	Srm
867	ENSMUSG00000006445	Epha2	4	20.4643625757012	0.00222316969624035	0.0606207362922421	Eph receptor A2 [Source:MGI Symbol;Acc:MGI:95278]	Epha2
868	ENSMUSG00000006456	Rbm14	2	15.6840497084993	0.0153040506733896	0.162056259358318	RNA binding motif protein 14 [Source:MGI Symbol;Acc:MGI:1929092]	Rbm14
869	ENSMUSG00000006457	Actn3	1	3.45275083489261	0.370805244146962	0.682663496756374	actinin alpha 3 [Source:MGI Symbol;Acc:MGI:99678]	Actn3
870	ENSMUSG00000006463	Zdhhc24	4	15.1511302055152	0.819320808076889	0.944265667149142	zinc finger, DHHC domain containing 24 [Source:MGI Symbol;Acc:MGI:1917855]	Zdhhc24
871	ENSMUSG00000006469	Slc34a3	1	4.2550096346685	0.186540359826312	0.514261559074371	solute carrier family 34 (sodium phosphate), member 3 [Source:MGI Symbol;Acc:MGI:2159410]	Slc34a3
872	ENSMUSG00000006471	Ndor1	8	32.5338406709623	0.0144170915512445	0.157337545041388	NADPH dependent diflavin oxidoreductase 1 [Source:MGI Symbol;Acc:MGI:1926047]	Ndor1
873	ENSMUSG00000006476	Nsmf	4	8.55497056725455	0.99430003023771	1	NMDA receptor synaptonuclear signaling and neuronal migration factor [Source:MGI Symbol;Acc:MGI:1861755]	Nsmf
874	ENSMUSG00000006494	Pdk1	7	31.212932581154	0.0870508627201513	0.373399322242788	pyruvate dehydrogenase kinase, isoenzyme 1 [Source:MGI Symbol;Acc:MGI:1926119]	Pdk1
875	ENSMUSG00000006498	Ptbp1	15	82.6006691792541	7.46020656202508e-06	0.00207822003621671	polypyrimidine tract binding protein 1 [Source:MGI Symbol;Acc:MGI:97791]	Ptbp1
876	ENSMUSG00000006517	Mvd	2	10.1792741139606	0.138310741030885	0.455694005748001	mevalonate (diphospho) decarboxylase [Source:MGI Symbol;Acc:MGI:2179327]	Mvd
877	ENSMUSG00000006519	Cyba	3	14.5569584948981	0.125379539261819	0.438532251149943	cytochrome b-245, alpha polypeptide [Source:MGI Symbol;Acc:MGI:1316658]	Cyba
878	ENSMUSG00000006527	Sfmbt1	1	6.24388570347834	0.185393827693926	0.512876087841013	Scm-like with four mbt domains 1 [Source:MGI Symbol;Acc:MGI:1859609]	Sfmbt1
879	ENSMUSG00000006538	Ihh	1	2.16636287644403	0.280866629163947	0.606501792264177	Indian hedgehog [Source:MGI Symbol;Acc:MGI:96533]	Ihh
880	ENSMUSG00000006542	Prkag3	2	6.0612558896736	0.377560347612963	0.688231630707049	protein kinase, AMP-activated, gamma 3 non-catalytic subunit [Source:MGI Symbol;Acc:MGI:1891343]	Prkag3
881	ENSMUSG00000006546	Cryba2	1	2.3365737216247	0.711200300037652	0.886456262610867	crystallin, beta A2 [Source:MGI Symbol;Acc:MGI:104336]	Cryba2
882	ENSMUSG00000006567	Atp7b	2	7.17570396531933	0.348496278588053	0.665967116439316	ATPase, Cu++ transporting, beta polypeptide [Source:MGI Symbol;Acc:MGI:103297]	Atp7b
883	ENSMUSG00000006574	Slc4a1	1	3.53827526097875	0.309213916283952	0.632994162312033	solute carrier family 4 (anion exchanger), member 1 [Source:MGI Symbol;Acc:MGI:109393]	Slc4a1
884	ENSMUSG00000006575	Rundc3a	7	28.0293554666291	0.367096027717499	0.680661440184241	RUN domain containing 3A [Source:MGI Symbol;Acc:MGI:1858752]	Rundc3a
885	ENSMUSG00000006576	Slc4a3	6	16.8850363228117	0.311294051517738	0.634909914022202	solute carrier family 4 (anion exchanger), member 3 [Source:MGI Symbol;Acc:MGI:109350]	Slc4a3
886	ENSMUSG00000006585	Cdt1	4	22.9919572785511	0.0125687799172994	0.147447643015193	chromatin licensing and DNA replication factor 1 [Source:MGI Symbol;Acc:MGI:1914427]	Cdt1
887	ENSMUSG00000006586	Runx1t1	3	10.1650430922936	0.518177615822194	0.785220189089503	RUNX1 translocation partner 1 [Source:MGI Symbol;Acc:MGI:104793]	Runx1t1
888	ENSMUSG00000006587	Snai3	1	3.23525112433929	0.460402302182847	0.750798233107033	snail family zinc finger 3 [Source:MGI Symbol;Acc:MGI:1353563]	Snai3
889	ENSMUSG00000006589	Aprt	7	33.7438707698341	0.392090254927099	0.700327472406902	adenine phosphoribosyl transferase [Source:MGI Symbol;Acc:MGI:88061]	Aprt
890	ENSMUSG00000006599	Gtf2h1	4	23.5210123689296	0.879851816409258	0.985750077062931	general transcription factor II H, polypeptide 1 [Source:MGI Symbol;Acc:MGI:1277216]	Gtf2h1
891	ENSMUSG00000006611	Hfe	2	6.60909839664915	0.658893217297286	0.861393361409151	hemochromatosis [Source:MGI Symbol;Acc:MGI:109191]	Hfe
892	ENSMUSG00000006641	Slc5a6	6	27.8453747655273	0.0634670404713432	0.324257960752077	solute carrier family 5 (sodium-dependent vitamin transporter), member 6 [Source:MGI Symbol;Acc:MGI:2660847]	Slc5a6
893	ENSMUSG00000006649	Nphs1	5	27.3258589475817	2.49955874598379e-08	3.39658354560834e-05	nephrosis 1, nephrin [Source:MGI Symbol;Acc:MGI:1859637]	Nphs1
894	ENSMUSG00000006651	Aplp1	4	20.4884946225107	0.0126054915515267	0.147661597745587	amyloid beta (A4) precursor-like protein 1 [Source:MGI Symbol;Acc:MGI:88046]	Aplp1
895	ENSMUSG00000006673	Qrich1	13	61.2896747405449	0.710789446827095	0.886364222761412	glutamine-rich 1 [Source:MGI Symbol;Acc:MGI:1916482]	Qrich1
896	ENSMUSG00000006675	P4htm	4	13.2537093414232	0.120787722303051	0.43148718538802	prolyl 4-hydroxylase, transmembrane (endoplasmic reticulum) [Source:MGI Symbol;Acc:MGI:1921693]	P4htm
897	ENSMUSG00000006676	Usp19	14	67.6746888865173	0.00364866579649487	0.0763483317916553	ubiquitin specific peptidase 19 [Source:MGI Symbol;Acc:MGI:1918722]	Usp19
898	ENSMUSG00000006678	Pola1	4	22.0669102165955	0.511012907923962	0.780671180377719	polymerase (DNA directed), alpha 1 [Source:MGI Symbol;Acc:MGI:99660]	Pola1
899	ENSMUSG00000006699	Cdc42	2	14.6819231701246	0.020807993866596	0.189755892906603	cell division cycle 42 [Source:MGI Symbol;Acc:MGI:106211]	Cdc42
900	ENSMUSG00000006705	Pknox1	2	7.05526527051997	0.715761496195434	0.888885892311338	Pbx/knotted 1 homeobox [Source:MGI Symbol;Acc:MGI:1201409]	Pknox1
902	ENSMUSG00000006717	Acot13	1	6.27329337866568	0.0860165960987579	0.370946570675894	acyl-CoA thioesterase 13 [Source:MGI Symbol;Acc:MGI:1914084]	Acot13
903	ENSMUSG00000006720	Zfp184	5	18.8942388648157	0.880188434007513	0.986063055346754	zinc finger protein 184 (Kruppel-like) [Source:MGI Symbol;Acc:MGI:1922244]	Zfp184
904	ENSMUSG00000006724	Cyp27b1	1	1.83254588407727	1	1	cytochrome P450, family 27, subfamily b, polypeptide 1 [Source:MGI Symbol;Acc:MGI:1098274]	Cyp27b1
905	ENSMUSG00000006728	Cdk4	9	57.437451097881	0.527654854775374	0.789922501749511	cyclin-dependent kinase 4 [Source:MGI Symbol;Acc:MGI:88357]	Cdk4
906	ENSMUSG00000006731	B4galnt1	5	14.5702990599564	0.897932718695797	0.998677148744168	beta-1,4-N-acetyl-galactosaminyl transferase 1 [Source:MGI Symbol;Acc:MGI:1342057]	B4galnt1
907	ENSMUSG00000006732	Mettl1	5	24.331817729545	0.371210579346794	0.682864296512674	methyltransferase like 1 [Source:MGI Symbol;Acc:MGI:1339986]	Mettl1
908	ENSMUSG00000006736	Tspan31	4	18.7697812667379	0.147399683251077	0.467313398199172	tetraspanin 31 [Source:MGI Symbol;Acc:MGI:1914375]	Tspan31
909	ENSMUSG00000006740	Kif5b	6	33.7059080014275	0.501697976373152	0.775303285334233	kinesin family member 5B [Source:MGI Symbol;Acc:MGI:1098268]	Kif5b
910	ENSMUSG00000006763	Saal1	5	25.6610672584633	0.226555618758145	0.556516807032417	serum amyloid A-like 1 [Source:MGI Symbol;Acc:MGI:1926185]	Saal1
911	ENSMUSG00000006764	Tph2	1	1.62676156260968	0.467776760256415	0.755140135518632	tryptophan hydroxylase 2 [Source:MGI Symbol;Acc:MGI:2651811]	Tph2
912	ENSMUSG00000006782	Cnp	3	12.3549238104132	0.345020896632618	0.662953534906653	2',3'-cyclic nucleotide 3' phosphodiesterase [Source:MGI Symbol;Acc:MGI:88437]	Cnp
913	ENSMUSG00000006784	Ttc25	4	14.5663700036541	0.481037458190447	0.76318214171949	tetratricopeptide repeat domain 25 [Source:MGI Symbol;Acc:MGI:1921657]	Ttc25
914	ENSMUSG00000006800	Sulf2	6	31.3489456754958	0.0474648345035387	0.282426083873207	sulfatase 2 [Source:MGI Symbol;Acc:MGI:1919293]	Sulf2
915	ENSMUSG00000006906	Stambp	6	15.007528978742	0.14976877789918	0.470829361465653	STAM binding protein [Source:MGI Symbol;Acc:MGI:1917777]	Stambp
916	ENSMUSG00000006920	Ezh1	8	31.2169105717353	0.0437490950300671	0.271897227580236	enhancer of zeste 1 polycomb repressive complex 2 subunit [Source:MGI Symbol;Acc:MGI:1097695]	Ezh1
917	ENSMUSG00000006930	Hap1	5	22.1254284560192	0.111666545593781	0.415988969285674	huntingtin-associated protein 1 [Source:MGI Symbol;Acc:MGI:1261831]	Hap1
918	ENSMUSG00000006931	P3h4	1	5.05791097803733	1	1	prolyl 3-hydroxylase family member 4 (non-enzymatic) [Source:MGI Symbol;Acc:MGI:1913430]	P3h4
919	ENSMUSG00000006932	Ctnnb1	10	46.6009559941301	0.0204586806943811	0.187800440908812	catenin (cadherin associated protein), beta 1 [Source:MGI Symbol;Acc:MGI:88276]	Ctnnb1
920	ENSMUSG00000006941	Eif1b	1	5.8388762316202	0.121354560525735	0.432388792278536	eukaryotic translation initiation factor 1B [Source:MGI Symbol;Acc:MGI:1916219]	Eif1b
921	ENSMUSG00000006958	Chrd	3	9.65286585595698	0.637481216680206	0.851973237483885	chordin [Source:MGI Symbol;Acc:MGI:1313268]	Chrd
922	ENSMUSG00000006998	Psmd2	6	27.4319004738223	0.471282390994715	0.75712737286483	proteasome (prosome, macropain) 26S subunit, non-ATPase, 2 [Source:MGI Symbol;Acc:MGI:1096584]	Psmd2
923	ENSMUSG00000007021	Syngr3	1	4.88308658474721	0.197054467060863	0.525997718439916	synaptogyrin 3 [Source:MGI Symbol;Acc:MGI:1341881]	Syngr3
924	ENSMUSG00000007029	Vars	12	59.5565282749802	0.214952196599831	0.544764565318515	valyl-tRNA synthetase [Source:MGI Symbol;Acc:MGI:90675]	Vars
925	ENSMUSG00000007030	Vwa7	1	4.58981313536513	0.470368208817416	0.756732273771025	von Willebrand factor A domain containing 7 [Source:MGI Symbol;Acc:MGI:1306798]	Vwa7
926	ENSMUSG00000007033	Hspa1l	1	3.91450057981616	0.632678926301171	0.84969478079637	heat shock protein 1-like [Source:MGI Symbol;Acc:MGI:96231]	Hspa1l
927	ENSMUSG00000007034	Slc44a4	3	13.6480781413911	0.023802733542469	0.202046209987675	solute carrier family 44, member 4 [Source:MGI Symbol;Acc:MGI:1917379]	Slc44a4
928	ENSMUSG00000007035	Msh5	6	16.3316790749802	0.849480221723011	0.964483158382032	mutS homolog 5 [Source:MGI Symbol;Acc:MGI:1329021]	Msh5
929	ENSMUSG00000007036	Abhd16a	6	22.6281747501381	0.105536967502451	0.406812960863032	abhydrolase domain containing 16A [Source:MGI Symbol;Acc:MGI:99476]	Abhd16a
930	ENSMUSG00000007038	Neu1	2	12.1481900707867	0.731685184065924	0.895520110411892	neuraminidase 1 [Source:MGI Symbol;Acc:MGI:97305]	Neu1
931	ENSMUSG00000007039	Ddah2	4	19.8532258454725	0.0388005568192737	0.257880474363515	dimethylarginine dimethylaminohydrolase 2 [Source:MGI Symbol;Acc:MGI:1859016]	Ddah2
932	ENSMUSG00000007041	Clic1	2	13.5533986796116	0.498323746497723	0.773647616437716	chloride intracellular channel 1 [Source:MGI Symbol;Acc:MGI:2148924]	Clic1
933	ENSMUSG00000007050	Lsm2	9	36.1584782195117	0.0253353151830788	0.208520800594036	LSM2 homolog, U6 small nuclear RNA and mRNA degradation associated [Source:MGI Symbol;Acc:MGI:90676]	Lsm2
934	ENSMUSG00000007080	Pole	7	40.2716836514015	0.176380369805882	0.503069946285507	polymerase (DNA directed), epsilon [Source:MGI Symbol;Acc:MGI:1196391]	Pole
935	ENSMUSG00000007097	Atp1a2	1	4.36211272475039	0.0161361582041085	0.166995275658813	ATPase, Na+/K+ transporting, alpha 2 polypeptide [Source:MGI Symbol;Acc:MGI:88106]	Atp1a2
936	ENSMUSG00000007122	Casq1	2	6.46768407458311	0.0365142876826338	0.249356705277894	calsequestrin 1 [Source:MGI Symbol;Acc:MGI:1309468]	Casq1
937	ENSMUSG00000007207	Stx1a	6	17.5205584125707	0.860039549826929	0.971617685195688	syntaxin 1A (brain) [Source:MGI Symbol;Acc:MGI:109355]	Stx1a
938	ENSMUSG00000007216	Zfp775	2	8.47489259763602	0.556516556470733	0.805829276315763	zinc finger protein 775 [Source:MGI Symbol;Acc:MGI:2683557]	Zfp775
939	ENSMUSG00000007279	Scube2	3	7.53049158390708	0.0716255848009182	0.343328577231574	signal peptide, CUB domain, EGF-like 2 [Source:MGI Symbol;Acc:MGI:1928765]	Scube2
940	ENSMUSG00000007379	Dennd2c	6	31.5198246043065	0.499347009957129	0.774112521234071	DENN/MADD domain containing 2C [Source:MGI Symbol;Acc:MGI:3036254]	Dennd2c
941	ENSMUSG00000007411	Mark3	11	53.7047825077497	0.177541344298676	0.504621198040196	MAP/microtubule affinity regulating kinase 3 [Source:MGI Symbol;Acc:MGI:1341865]	Mark3
942	ENSMUSG00000007415	Gatad1	4	23.2808967578977	0.178507938221411	0.505578938500149	GATA zinc finger domain containing 1 [Source:MGI Symbol;Acc:MGI:1914460]	Gatad1
944	ENSMUSG00000007458	M6pr	3	18.4546301075128	0.129464194132359	0.442698748635446	mannose-6-phosphate receptor, cation dependent [Source:MGI Symbol;Acc:MGI:96904]	M6pr
945	ENSMUSG00000007476	Lrrc8a	2	13.0338331411685	0.111614899276215	0.415988969285674	leucine rich repeat containing 8A [Source:MGI Symbol;Acc:MGI:2652847]	Lrrc8a
946	ENSMUSG00000007564	Ppp2r1a	5	19.4756620326771	0.581517323963884	0.821153818207931	protein phosphatase 2, regulatory subunit A, alpha [Source:MGI Symbol;Acc:MGI:1926334]	Ppp2r1a
947	ENSMUSG00000007570	Fance	5	19.7841907013619	0.526576536322801	0.789451556122791	Fanconi anemia, complementation group E [Source:MGI Symbol;Acc:MGI:1920025]	Fance
948	ENSMUSG00000007594	Hapln4	1	4.60411415924852	0.0531091262568229	0.298816442862664	hyaluronan and proteoglycan link protein 4 [Source:MGI Symbol;Acc:MGI:2679531]	Hapln4
949	ENSMUSG00000007610	Gtpbp3	6	25.2080293412894	0.109242825604419	0.412683209519363	GTP binding protein 3 [Source:MGI Symbol;Acc:MGI:1917609]	Gtpbp3
950	ENSMUSG00000007613	Tgfbr1	3	15.4426041983023	0.170114765822028	0.496494747853223	transforming growth factor, beta receptor I [Source:MGI Symbol;Acc:MGI:98728]	Tgfbr1
951	ENSMUSG00000007617	Homer1	7	26.097678433664	0.153111276516595	0.475333846834537	homer scaffolding protein 1 [Source:MGI Symbol;Acc:MGI:1347345]	Homer1
952	ENSMUSG00000007646	Rad51c	3	14.6237605944073	0.0137113344626498	0.153107250429508	RAD51 paralog C [Source:MGI Symbol;Acc:MGI:2150020]	Rad51c
953	ENSMUSG00000007653	Gabrb2	2	3.18397371644991	0.65480309424129	0.859870579821401	gamma-aminobutyric acid (GABA) A receptor, subunit beta 2 [Source:MGI Symbol;Acc:MGI:95620]	Gabrb2
954	ENSMUSG00000007656	Arpp19	8	41.2056790582198	0.664965645374088	0.865008016696842	cAMP-regulated phosphoprotein 19 [Source:MGI Symbol;Acc:MGI:1891691]	Arpp19
955	ENSMUSG00000007659	Bcl2l1	9	33.1754717598664	0.199045268846798	0.527505527740509	BCL2-like 1 [Source:MGI Symbol;Acc:MGI:88139]	Bcl2l1
956	ENSMUSG00000007721	Ccdc124	2	10.4110679452073	0.209665370889956	0.539752347553163	coiled-coil domain containing 124 [Source:MGI Symbol;Acc:MGI:1916403]	Ccdc124
957	ENSMUSG00000007739	Cct4	8	48.9894771303229	0.114532611617914	0.420936866410167	chaperonin containing Tcp1, subunit 4 (delta) [Source:MGI Symbol;Acc:MGI:104689]	Cct4
959	ENSMUSG00000007783	Cpt1c	7	32.7896869155403	0.00109554728551359	0.0418459936377422	carnitine palmitoyltransferase 1c [Source:MGI Symbol;Acc:MGI:2446526]	Cpt1c
960	ENSMUSG00000007812	Zfp655	4	23.282917091484	0.00553246437584306	0.095264285956489	zinc finger protein 655 [Source:MGI Symbol;Acc:MGI:1919861]	Zfp655
961	ENSMUSG00000007815	Rhoa	5	24.8891717233406	0.281876945806291	0.607865249660233	ras homolog family member A [Source:MGI Symbol;Acc:MGI:1096342]	Rhoa
962	ENSMUSG00000007817	Zmiz1	7	29.8038998652531	0.97730162208169	1	zinc finger, MIZ-type containing 1 [Source:MGI Symbol;Acc:MGI:3040693]	Zmiz1
963	ENSMUSG00000007827	Ankrd26	2	10.7793001484037	0.00830277707077786	0.119116055447403	ankyrin repeat domain 26 [Source:MGI Symbol;Acc:MGI:1917887]	Ankrd26
964	ENSMUSG00000007833	Aldh16a1	8	38.0708613378892	0.445837420745492	0.740792006453606	aldehyde dehydrogenase 16 family, member A1 [Source:MGI Symbol;Acc:MGI:1916998]	Aldh16a1
965	ENSMUSG00000007836	Hnrnpa0	1	9.32422056753399	0.149736661284859	0.470829361465653	heterogeneous nuclear ribonucleoprotein A0 [Source:MGI Symbol;Acc:MGI:1924384]	Hnrnpa0
966	ENSMUSG00000007837	Prrg2	7	23.3278441436867	0.556831650852754	0.806164255889777	proline-rich Gla (G-carboxyglutamic acid) polypeptide 2 [Source:MGI Symbol;Acc:MGI:1929596]	Prrg2
967	ENSMUSG00000007850	Hnrnph1	13	74.8728299759836	0.915930822046428	1	heterogeneous nuclear ribonucleoprotein H1 [Source:MGI Symbol;Acc:MGI:1891925]	Hnrnph1
968	ENSMUSG00000007867	Ift43	2	9.07531125744982	0.0215357104994193	0.191691735724462	intraflagellar transport 43 [Source:MGI Symbol;Acc:MGI:1923661]	Ift43
969	ENSMUSG00000007872	Id3	2	6.90999996515125	0.979925915910425	1	inhibitor of DNA binding 3 [Source:MGI Symbol;Acc:MGI:96398]	Id3
970	ENSMUSG00000007880	Arid1a	6	38.1466924048172	0.368433668956658	0.68153325272265	AT rich interactive domain 1A (SWI-like) [Source:MGI Symbol;Acc:MGI:1935147]	Arid1a
971	ENSMUSG00000007888	Crlf1	2	4.22718325628752	0.619807137906275	0.842054143389817	cytokine receptor-like factor 1 [Source:MGI Symbol;Acc:MGI:1340030]	Crlf1
972	ENSMUSG00000007891	Ctsd	3	15.5111067789799	0.0499184024990781	0.290413770477411	cathepsin D [Source:MGI Symbol;Acc:MGI:88562]	Ctsd
973	ENSMUSG00000007892	Rplp1	1	11.2858543214507	0.00240500967991555	0.062426654339857	ribosomal protein, large, P1 [Source:MGI Symbol;Acc:MGI:1927099]	Rplp1
974	ENSMUSG00000007907	Cabs1	1	3.12652640653069	0.0181229554227666	0.177730522080326	calcium binding protein, spermatid specific 1 [Source:MGI Symbol;Acc:MGI:1918227]	Cabs1
975	ENSMUSG00000007908	Hmgcll1	1	3.27054942093605	0.723099420377602	0.892690195425092	3-hydroxymethyl-3-methylglutaryl-Coenzyme A lyase-like 1 [Source:MGI Symbol;Acc:MGI:2446108]	Hmgcll1
976	ENSMUSG00000007944	Ttc9b	1	3.07289227397783	0.398258419299567	0.705518802791567	tetratricopeptide repeat domain 9B [Source:MGI Symbol;Acc:MGI:1920282]	Ttc9b
977	ENSMUSG00000007946	Phox2a	1	3.79525266540433	0.309601557860013	0.63372031795461	paired-like homeobox 2a [Source:MGI Symbol;Acc:MGI:106633]	Phox2a
978	ENSMUSG00000007950	Abhd8	2	9.96902080347672	0.262528539358012	0.588715621461001	abhydrolase domain containing 8 [Source:MGI Symbol;Acc:MGI:1918946]	Abhd8
979	ENSMUSG00000007987	Ift22	5	15.81000853622	0.777306382447189	0.921310501692577	intraflagellar transport 22 [Source:MGI Symbol;Acc:MGI:1914536]	Ift22
980	ENSMUSG00000007989	Fzd3	1	5.55089890844113	0.0322031207146743	0.233236372038448	frizzled class receptor 3 [Source:MGI Symbol;Acc:MGI:108476]	Fzd3
982	ENSMUSG00000008035	Mid1ip1	3	13.3777614295204	0.342326241608011	0.660863076805262	Mid1 interacting protein 1 (gastrulation specific G12-like (zebrafish)) [Source:MGI Symbol;Acc:MGI:1915291]	Mid1ip1
983	ENSMUSG00000008036	Ap2s1	3	13.0667598788823	0.439023804918316	0.736077971475571	adaptor-related protein complex 2, sigma 1 subunit [Source:MGI Symbol;Acc:MGI:2141861]	Ap2s1
984	ENSMUSG00000008090	Fgfrl1	3	11.9967318477225	0.0233386108433679	0.200664268445478	fibroblast growth factor receptor-like 1 [Source:MGI Symbol;Acc:MGI:2150920]	Fgfrl1
986	ENSMUSG00000008136	Fhl2	1	2.11611720280199	1	1	four and a half LIM domains 2 [Source:MGI Symbol;Acc:MGI:1338762]	Fhl2
987	ENSMUSG00000008140	Emc10	5	26.2073308126322	0.699970804537095	0.882400494934426	ER membrane protein complex subunit 10 [Source:MGI Symbol;Acc:MGI:1916933]	Emc10
988	ENSMUSG00000008153	Clstn3	5	22.6452307251865	0.225844152293873	0.555618799258385	calsyntenin 3 [Source:MGI Symbol;Acc:MGI:2178323]	Clstn3
989	ENSMUSG00000008167	Fbxw9	7	28.3466050040593	0.349582544982844	0.666973400640242	F-box and WD-40 domain protein 9 [Source:MGI Symbol;Acc:MGI:1915878]	Fbxw9
990	ENSMUSG00000008193	Spib	1	4.64967644555427	0.253526885011378	0.582138127785548	Spi-B transcription factor (Spi-1/PU.1 related) [Source:MGI Symbol;Acc:MGI:892986]	Spib
991	ENSMUSG00000008200	Fnbp4	9	46.4794399461636	0.0116809807027228	0.141250351449821	formin binding protein 4 [Source:MGI Symbol;Acc:MGI:1860513]	Fnbp4
992	ENSMUSG00000008206	Cers4	5	23.0653734243181	0.000187121650172609	0.0146434101116785	ceramide synthase 4 [Source:MGI Symbol;Acc:MGI:1914510]	Cers4
993	ENSMUSG00000008226	Scrn3	5	17.6730574095161	0.0393808033938848	0.259470864086248	secernin 3 [Source:MGI Symbol;Acc:MGI:1921866]	Scrn3
994	ENSMUSG00000008301	Phax	3	17.1443231358486	0.084647422635474	0.36762861992682	phosphorylated adaptor for RNA export [Source:MGI Symbol;Acc:MGI:1891839]	Phax
995	ENSMUSG00000008305	Tle1	10	41.9890431158345	0.432168615710581	0.730575036879329	transducin-like enhancer of split 1 [Source:MGI Symbol;Acc:MGI:104636]	Tle1
997	ENSMUSG00000008318	Relt	3	8.57019053600471	0.474452344525567	0.759267115524948	RELT tumor necrosis factor receptor [Source:MGI Symbol;Acc:MGI:2443373]	Relt
998	ENSMUSG00000008333	Snrpb2	5	25.1648668427381	0.303445776121748	0.628933853082048	U2 small nuclear ribonucleoprotein B [Source:MGI Symbol;Acc:MGI:104805]	Snrpb2
999	ENSMUSG00000008348	Ubc	3	19.6811136472233	0.178239626453543	0.505578938500149	ubiquitin C [Source:MGI Symbol;Acc:MGI:98889]	Ubc
1000	ENSMUSG00000008373	Prpf31	4	24.9453266371114	0.453988826760241	0.747050081542132	pre-mRNA processing factor 31 [Source:MGI Symbol;Acc:MGI:1916238]	Prpf31
1001	ENSMUSG00000008384	Sertad1	1	5.46913858850258	0.14533721156111	0.464853771426834	SERTA domain containing 1 [Source:MGI Symbol;Acc:MGI:1913438]	Sertad1
1002	ENSMUSG00000008398	Elk3	4	12.7710526366882	0.044021774261519	0.27284712695058	ELK3, member of ETS oncogene family [Source:MGI Symbol;Acc:MGI:101762]	Elk3
1003	ENSMUSG00000008429	Herpud2	2	11.610579311331	0.152803398768601	0.474837486633468	HERPUD family member 2 [Source:MGI Symbol;Acc:MGI:1915393]	Herpud2
1004	ENSMUSG00000008435	Rdh13	4	17.0517014573312	0.277737496605135	0.603435989785812	retinol dehydrogenase 13 (all-trans and 9-cis) [Source:MGI Symbol;Acc:MGI:1918732]	Rdh13
1005	ENSMUSG00000008438	Adam21	1	2.37744087226526	0.746811017623601	0.903144666807899	a disintegrin and metallopeptidase domain 21 [Source:MGI Symbol;Acc:MGI:1861229]	Adam21
1006	ENSMUSG00000008450	Nutf2	7	30.9359955076805	0.0745254314140553	0.348640349608038	nuclear transport factor 2 [Source:MGI Symbol;Acc:MGI:1915301]	Nutf2
1007	ENSMUSG00000008461	Fut1	1	2.63516428434791	0.0878900894019932	0.375289319615379	fucosyltransferase 1 [Source:MGI Symbol;Acc:MGI:109375]	Fut1
1008	ENSMUSG00000008475	Arpc5	3	15.758570590258	0.676197231746691	0.87058551601773	actin related protein 2/3 complex, subunit 5 [Source:MGI Symbol;Acc:MGI:1915021]	Arpc5
1009	ENSMUSG00000008489	Elavl2	12	39.2174232696719	0.146239541914611	0.466315992908313	ELAV like RNA binding protein 1 [Source:MGI Symbol;Acc:MGI:1100887]	Elavl2
1010	ENSMUSG00000008496	Pou2f2	7	17.9819628181552	0.695299602843229	0.879970035290494	POU domain, class 2, transcription factor 2 [Source:MGI Symbol;Acc:MGI:101897]	Pou2f2
1011	ENSMUSG00000008540	Mgst1	1	2.66784495524798	0.759310459331334	0.909726515595439	microsomal glutathione S-transferase 1 [Source:MGI Symbol;Acc:MGI:1913850]	Mgst1
1012	ENSMUSG00000008575	Nfib	11	45.3759358652535	0.859402108910738	0.971368600202009	nuclear factor I/B [Source:MGI Symbol;Acc:MGI:103188]	Nfib
1013	ENSMUSG00000008590	Htr3b	1	2.05922009142805	0.543354012894567	0.799041701296031	5-hydroxytryptamine (serotonin) receptor 3B [Source:MGI Symbol;Acc:MGI:1861899]	Htr3b
1014	ENSMUSG00000008601	Rab25	4	8.79536949266705	0.142764007410851	0.46175233646947	RAB25, member RAS oncogene family [Source:MGI Symbol;Acc:MGI:1858203]	Rab25
1015	ENSMUSG00000008604	Ubqln4	5	25.6613549420219	0.0121883108574525	0.144809432439874	ubiquilin 4 [Source:MGI Symbol;Acc:MGI:2150152]	Ubqln4
1016	ENSMUSG00000008668	Rps18	7	35.6120546112323	0.052280625809426	0.296277399899105	ribosomal protein S18 [Source:MGI Symbol;Acc:MGI:98146]	Rps18
1017	ENSMUSG00000008682	Rpl10	9	51.0075875226669	0.104060974309098	0.404784363795605	ribosomal protein L10 [Source:MGI Symbol;Acc:MGI:105943]	Rpl10
1018	ENSMUSG00000008683	Rps15a	6	35.0545324209595	0.106614347547352	0.40868833226485	ribosomal protein S15A [Source:MGI Symbol;Acc:MGI:2389091]	Rps15a
1019	ENSMUSG00000008690	Ncaph2	12	58.0017215458199	0.833065362162958	0.954433213533244	non-SMC condensin II complex, subunit H2 [Source:MGI Symbol;Acc:MGI:1289164]	Ncaph2
1020	ENSMUSG00000008730	Hipk1	7	37.6744745182506	0.389211619889304	0.69823063036893	homeodomain interacting protein kinase 1 [Source:MGI Symbol;Acc:MGI:1314873]	Hipk1
1021	ENSMUSG00000008734	Gprc5b	3	11.1360593455764	0.291041457423755	0.617188708621361	G protein-coupled receptor, family C, group 5, member B [Source:MGI Symbol;Acc:MGI:1927596]	Gprc5b
1022	ENSMUSG00000008763	Man1a2	4	20.7401409287151	0.286504755322223	0.612017648103431	mannosidase, alpha, class 1A, member 2 [Source:MGI Symbol;Acc:MGI:104676]	Man1a2
1023	ENSMUSG00000008822	Acyp1	3	11.3403621418265	0.508982376894138	0.779442426990386	acylphosphatase 1, erythrocyte (common) type [Source:MGI Symbol;Acc:MGI:1913454]	Acyp1
1024	ENSMUSG00000008845	Cd163	1	3.03276245364596	0.69381672585194	0.879192638451784	CD163 antigen [Source:MGI Symbol;Acc:MGI:2135946]	Cd163
1025	ENSMUSG00000008855	Hdac5	17	59.6487759385156	0.21762599610466	0.547687078231577	histone deacetylase 5 [Source:MGI Symbol;Acc:MGI:1333784]	Hdac5
1026	ENSMUSG00000008859	Rala	2	12.4564565710049	0.546485118204488	0.800577201929427	v-ral simian leukemia viral oncogene A (ras related) [Source:MGI Symbol;Acc:MGI:1927243]	Rala
1027	ENSMUSG00000008892	Vdac3	4	21.1332448642596	0.504293203242414	0.777273695405901	voltage-dependent anion channel 3 [Source:MGI Symbol;Acc:MGI:106922]	Vdac3
1028	ENSMUSG00000008932	Slc1a7	2	4.78138704883717	0.642624173687626	0.854030204690712	solute carrier family 1 (glutamate transporter), member 7 [Source:MGI Symbol;Acc:MGI:2444087]	Slc1a7
1029	ENSMUSG00000008958	Vps72	4	20.2339117074741	0.0501028543646735	0.290706639696029	vacuolar protein sorting 72 [Source:MGI Symbol;Acc:MGI:1202305]	Vps72
1030	ENSMUSG00000008976	Gabpa	5	30.2589151815372	0.230757460373284	0.558992307744569	GA repeat binding protein, alpha [Source:MGI Symbol;Acc:MGI:95610]	Gabpa
1031	ENSMUSG00000008999	Bmp7	2	8.34623342191462	0.14465122805197	0.463958812267323	bone morphogenetic protein 7 [Source:MGI Symbol;Acc:MGI:103302]	Bmp7
1032	ENSMUSG00000009013	Dynll1	6	38.4673075396993	0.709371205544617	0.885972151496086	dynein light chain LC8-type 1 [Source:MGI Symbol;Acc:MGI:1861457]	Dynll1
1033	ENSMUSG00000009030	Pdcl	4	19.1121734568891	0.0967428375761415	0.39125974079376	phosducin-like [Source:MGI Symbol;Acc:MGI:1914716]	Pdcl
1034	ENSMUSG00000009073	Nf2	13	54.8792982708389	0.36636834830055	0.68026206338097	neurofibromin 2 [Source:MGI Symbol;Acc:MGI:97307]	Nf2
1035	ENSMUSG00000009075	Cabp7	1	4.93875351704384	0.578795791110212	0.819153464116651	calcium binding protein 7 [Source:MGI Symbol;Acc:MGI:2183437]	Cabp7
1036	ENSMUSG00000009076	Zmat5	2	8.9210336209598	0.274367419258127	0.600588625139436	zinc finger, matrin type 5 [Source:MGI Symbol;Acc:MGI:1914428]	Zmat5
1037	ENSMUSG00000009079	Ewsr1	13	82.16455442443	0.00104747675861127	0.0408197876113878	Ewing sarcoma breakpoint region 1 [Source:MGI Symbol;Acc:MGI:99960]	Ewsr1
1038	ENSMUSG00000009090	Ap1b1	8	27.7472261356843	0.828931041521092	0.951565383442012	adaptor protein complex AP-1, beta 1 subunit [Source:MGI Symbol;Acc:MGI:1096368]	Ap1b1
1039	ENSMUSG00000009092	Derl3	4	11.2235512841831	0.833952673483621	0.955072982414419	Der1-like domain family, member 3 [Source:MGI Symbol;Acc:MGI:1917627]	Derl3
1040	ENSMUSG00000009108	Gnat2	3	6.22205485088443	0.998098565564468	1	guanine nucleotide binding protein, alpha transducing 2 [Source:MGI Symbol;Acc:MGI:95779]	Gnat2
1041	ENSMUSG00000009112	Bcl2l13	4	17.4969064966404	0.00242453957046954	0.062518671206769	BCL2-like 13 (apoptosis facilitator) [Source:MGI Symbol;Acc:MGI:2136959]	Bcl2l13
1042	ENSMUSG00000009145	Dqx1	2	8.45424094714992	0.0743656321092229	0.348324278280937	DEAQ RNA-dependent ATPase [Source:MGI Symbol;Acc:MGI:2136388]	Dqx1
1043	ENSMUSG00000009207	Lnpk	7	29.5101789604057	0.610236312784648	0.836994270470216	lunapark, ER junction formation factor [Source:MGI Symbol;Acc:MGI:1918115]	Lnpk
1044	ENSMUSG00000009216	Fam163b	1	1.61517030665468	0.450462225797064	0.744492471567589	family with sequence similarity 163, member B [Source:MGI Symbol;Acc:MGI:1926106]	Fam163b
1045	ENSMUSG00000009246	Trpm5	1	2.39094512465987	0.413347434051114	0.715441763738497	transient receptor potential cation channel, subfamily M, member 5 [Source:MGI Symbol;Acc:MGI:1861718]	Trpm5
1046	ENSMUSG00000009248	Ascl2	1	4.91861713259918	0.22570321140951	0.555344136355377	achaete-scute family bHLH transcription factor 2 [Source:MGI Symbol;Acc:MGI:96920]	Ascl2
1047	ENSMUSG00000009291	Pttg1ip	8	26.5306083376084	0.73848414825763	0.899140934512762	pituitary tumor-transforming 1 interacting protein [Source:MGI Symbol;Acc:MGI:2652132]	Pttg1ip
1048	ENSMUSG00000009292	Trpm2	2	9.40156434676623	0.00418646423782317	0.0820708992284458	transient receptor potential cation channel, subfamily M, member 2 [Source:MGI Symbol;Acc:MGI:1351901]	Trpm2
1049	ENSMUSG00000009293	Ube2g2	4	14.0371084398208	0.267683727015874	0.594026447121912	ubiquitin-conjugating enzyme E2G 2 [Source:MGI Symbol;Acc:MGI:1343188]	Ube2g2
1050	ENSMUSG00000009350	Mpo	1	2.61540656388916	0.54930587358972	0.801761517017395	myeloperoxidase [Source:MGI Symbol;Acc:MGI:97137]	Mpo
1051	ENSMUSG00000009376	Met	3	7.71587685929224	0.0576007308384765	0.311307137458204	met proto-oncogene [Source:MGI Symbol;Acc:MGI:96969]	Met
1052	ENSMUSG00000009378	Slc16a12	1	2.77832157338403	0.759264457830644	0.909726515595439	solute carrier family 16 (monocarboxylic acid transporters), member 12 [Source:MGI Symbol;Acc:MGI:2147716]	Slc16a12
1053	ENSMUSG00000009394	Syn2	2	2.77675659967209	0.777695612058596	0.921512785706243	synapsin II [Source:MGI Symbol;Acc:MGI:103020]	Syn2
1054	ENSMUSG00000009406	Elk1	2	11.9473165051192	0.0695020798279934	0.339630532829027	ELK1, member of ETS oncogene family [Source:MGI Symbol;Acc:MGI:101833]	Elk1
1055	ENSMUSG00000009418	Nav1	7	37.8160507301799	7.88769853468436e-05	0.00925890759092735	neuron navigator 1 [Source:MGI Symbol;Acc:MGI:2183683]	Nav1
1056	ENSMUSG00000009470	Tnpo1	6	41.3766830524259	0.00256331198030382	0.0639596417089493	transportin 1 [Source:MGI Symbol;Acc:MGI:2681523]	Tnpo1
1057	ENSMUSG00000009487	Otog	3	9.5861255703654	0.175804734973563	0.502812178623197	otogelin [Source:MGI Symbol;Acc:MGI:1202064]	Otog
1058	ENSMUSG00000009535	Rnmt	8	36.930543053956	0.0303896981462853	0.22708185997348	RNA (guanine-7-) methyltransferase [Source:MGI Symbol;Acc:MGI:1915147]	Rnmt
1059	ENSMUSG00000009545	Kcnq1	1	2.06552355819742	1	1	potassium voltage-gated channel, subfamily Q, member 1 [Source:MGI Symbol;Acc:MGI:108083]	Kcnq1
1060	ENSMUSG00000009549	Srp14	4	13.1075091187212	0.334992410208343	0.65531097572111	signal recognition particle 14 [Source:MGI Symbol;Acc:MGI:107169]	Srp14
1062	ENSMUSG00000009555	Cdk9	8	34.27327514538	0.193080965582142	0.521757673837987	cyclin-dependent kinase 9 (CDC2-related kinase) [Source:MGI Symbol;Acc:MGI:1328368]	Cdk9
1063	ENSMUSG00000009563	Tor2a	5	18.7462005804654	0.743704598547805	0.902388805822345	torsin family 2, member A [Source:MGI Symbol;Acc:MGI:1353596]	Tor2a
1064	ENSMUSG00000009566	Fpgs	9	31.9352759500292	0.073738653711428	0.34668481232357	folylpolyglutamyl synthetase [Source:MGI Symbol;Acc:MGI:95576]	Fpgs
1065	ENSMUSG00000009569	Mrtfb	3	15.6327923203698	0.0391452335698916	0.25878602041689	myocardin related transcription factor B [Source:MGI Symbol;Acc:MGI:3050795]	Mrtfb
1066	ENSMUSG00000009575	Cbx5	4	27.8254285079044	0.143168445914384	0.46210146660788	chromobox 5 [Source:MGI Symbol;Acc:MGI:109372]	Cbx5
1067	ENSMUSG00000009585	Apobec3	15	62.1660324640324	0.0029159907678093	0.0680646300616762	apolipoprotein B mRNA editing enzyme, catalytic polypeptide 3 [Source:MGI Symbol;Acc:MGI:1933111]	Apobec3
1068	ENSMUSG00000009588	St6galnac1	1	1.28006307955678	0.535245177989892	0.793898214152354	ST6 (alpha-N-acetyl-neuraminyl-2,3-beta-galactosyl-1,3)-N-acetylgalactosaminide alpha-2,6-sialyltransferase 1 [Source:MGI Symbol;Acc:MGI:1341826]	St6galnac1
1069	ENSMUSG00000009596	Taf7l	1	2.75653593138491	0.614627723819213	0.838753249002565	TATA-box binding protein associated factor 7 like [Source:MGI Symbol;Acc:MGI:1921719]	Taf7l
1070	ENSMUSG00000009621	Vav2	5	18.3136519525841	0.5278216891727	0.789958448012315	vav 2 oncogene [Source:MGI Symbol;Acc:MGI:102718]	Vav2
1071	ENSMUSG00000009628	Tex15	4	20.2776080462758	1.35479128896534e-05	0.00293045922515414	testis expressed gene 15 [Source:MGI Symbol;Acc:MGI:1934816]	Tex15
1072	ENSMUSG00000009630	Ppp2cb	1	7.78710439036745	0.0824322939509402	0.363911405299021	protein phosphatase 2 (formerly 2A), catalytic subunit, beta isoform [Source:MGI Symbol;Acc:MGI:1321161]	Ppp2cb
1073	ENSMUSG00000009633	G0s2	1	4.3875294349186	0.402018127035814	0.707362303588928	G0/G1 switch gene 2 [Source:MGI Symbol;Acc:MGI:1316737]	G0s2
1074	ENSMUSG00000009640	Dmap1	6	23.4608714866466	0.473468758090074	0.758866627424195	DNA methyltransferase 1-associated protein 1 [Source:MGI Symbol;Acc:MGI:1913483]	Dmap1
1075	ENSMUSG00000009647	Mcu	4	15.4398872159713	0.232182966361819	0.561060231134268	mitochondrial calcium uniporter [Source:MGI Symbol;Acc:MGI:3026965]	Mcu
1076	ENSMUSG00000009670	Tex11	2	6.34542514426531	0.62171409372548	0.843366512068988	testis expressed gene 11 [Source:MGI Symbol;Acc:MGI:1933237]	Tex11
1077	ENSMUSG00000009681	Bcr	5	18.2558761128725	0.292692837873021	0.618468828214589	breakpoint cluster region [Source:MGI Symbol;Acc:MGI:88141]	Bcr
1078	ENSMUSG00000009687	Fxyd5	3	7.61408341858171	0.20797081167236	0.537979856961114	FXYD domain-containing ion transport regulator 5 [Source:MGI Symbol;Acc:MGI:1201785]	Fxyd5
1079	ENSMUSG00000009731	Kcnd1	2	8.55378061645189	0.0474870768551723	0.282426083873207	potassium voltage-gated channel, Shal-related family, member 1 [Source:MGI Symbol;Acc:MGI:96671]	Kcnd1
1080	ENSMUSG00000009734	Pou6f2	1	2.30323796159923	0.882267925467795	0.98776038576217	POU domain, class 6, transcription factor 2 [Source:MGI Symbol;Acc:MGI:2443631]	Pou6f2
1081	ENSMUSG00000009739	Pou6f1	5	14.8787941297964	0.126003858222193	0.439114020421164	POU domain, class 6, transcription factor 1 [Source:MGI Symbol;Acc:MGI:102935]	Pou6f1
1082	ENSMUSG00000009741	Ubp1	7	38.8864378634744	0.52084052700291	0.786161281584838	upstream binding protein 1 [Source:MGI Symbol;Acc:MGI:104889]	Ubp1
1083	ENSMUSG00000009772	Nuak2	4	11.8758585914207	0.75261185014513	0.90655304261944	NUAK family, SNF1-like kinase, 2 [Source:MGI Symbol;Acc:MGI:1921387]	Nuak2
1084	ENSMUSG00000009828	Ick	7	28.5575601664904	0.292373717027614	0.618468828214589	intestinal cell kinase [Source:MGI Symbol;Acc:MGI:1934157]	Ick
1085	ENSMUSG00000009863	Sdhb	3	15.5776597460228	0.00102314082705967	0.0402623115648605	succinate dehydrogenase complex, subunit B, iron sulfur (Ip) [Source:MGI Symbol;Acc:MGI:1914930]	Sdhb
1086	ENSMUSG00000009876	Cox4i2	2	4.11330597802965	0.231381461238316	0.560221923066132	cytochrome c oxidase subunit 4I2 [Source:MGI Symbol;Acc:MGI:2135755]	Cox4i2
1087	ENSMUSG00000009894	Snap47	6	17.1712338385219	0.224793955446234	0.554666551691291	synaptosomal-associated protein, 47 [Source:MGI Symbol;Acc:MGI:1915076]	Snap47
1088	ENSMUSG00000009900	Wnt3a	1	3.02972075024914	0.2032439397653	0.532405644907033	wingless-type MMTV integration site family, member 3A [Source:MGI Symbol;Acc:MGI:98956]	Wnt3a
1089	ENSMUSG00000009905	Kdsr	3	14.9748355916071	0.0767741628578845	0.352319287050568	3-ketodihydrosphingosine reductase [Source:MGI Symbol;Acc:MGI:1918000]	Kdsr
1090	ENSMUSG00000009907	Vps4b	6	27.7139865794333	0.171356455224787	0.498455244949758	vacuolar protein sorting 4B [Source:MGI Symbol;Acc:MGI:1100499]	Vps4b
1091	ENSMUSG00000009927	Rps25	7	45.6700244000024	0.143389754870992	0.462223069494551	ribosomal protein S25 [Source:MGI Symbol;Acc:MGI:1922867]	Rps25
1092	ENSMUSG00000009995	Taz	10	39.1062949834483	0.940291400685599	1	tafazzin [Source:MGI Symbol;Acc:MGI:109626]	Taz
1093	ENSMUSG00000010021	Kif19a	1	2.93611856975906	0.435241759416325	0.733088042954813	kinesin family member 19A [Source:MGI Symbol;Acc:MGI:2447024]	Kif19a
1094	ENSMUSG00000010025	Aldh3a2	6	19.6405533860717	0.00230043884488002	0.0614983842674265	aldehyde dehydrogenase family 3, subfamily A2 [Source:MGI Symbol;Acc:MGI:1353452]	Aldh3a2
1095	ENSMUSG00000010044	Zmynd10	1	1.91384478175796	0.478085557064077	0.761385262991442	zinc finger, MYND domain containing 10 [Source:MGI Symbol;Acc:MGI:2387863]	Zmynd10
1096	ENSMUSG00000010045	Tmem115	1	6.52898892520431	0.00359038324585488	0.0758709855828236	transmembrane protein 115 [Source:MGI Symbol;Acc:MGI:1930765]	Tmem115
1097	ENSMUSG00000010047	Hyal2	4	16.353338908242	0.00187028727877418	0.0549693135934073	hyaluronoglucosaminidase 2 [Source:MGI Symbol;Acc:MGI:1196334]	Hyal2
1098	ENSMUSG00000010048	Ifrd2	6	27.9106935907856	0.214851661750864	0.544583191621579	interferon-related developmental regulator 2 [Source:MGI Symbol;Acc:MGI:1316708]	Ifrd2
1099	ENSMUSG00000010051	Hyal1	4	22.8153249316913	0.0102049497399606	0.13255936386506	hyaluronoglucosaminidase 1 [Source:MGI Symbol;Acc:MGI:96298]	Hyal1
1100	ENSMUSG00000010054	Tusc2	3	9.43564545064786	0.38631855778084	0.695982598772907	tumor suppressor 2, mitochondrial calcium regulator [Source:MGI Symbol;Acc:MGI:1931086]	Tusc2
1101	ENSMUSG00000010057	Nprl2	5	17.9619907860046	0.0742843202997369	0.348197577329008	NPR2 like, GATOR1 complex subunit [Source:MGI Symbol;Acc:MGI:1914482]	Nprl2
1102	ENSMUSG00000010064	Slc38a3	6	15.6401835855009	0.345051184346282	0.662953534906653	solute carrier family 38, member 3 [Source:MGI Symbol;Acc:MGI:1923507]	Slc38a3
1103	ENSMUSG00000010066	Cacna2d2	7	19.5596252374865	0.324066679246332	0.645416084578966	calcium channel, voltage-dependent, alpha 2/delta subunit 2 [Source:MGI Symbol;Acc:MGI:1929813]	Cacna2d2
1104	ENSMUSG00000010067	Rassf1	7	22.7575870142185	0.233021794346994	0.561791178832058	Ras association (RalGDS/AF-6) domain family member 1 [Source:MGI Symbol;Acc:MGI:1928386]	Rassf1
1105	ENSMUSG00000010080	Epn3	1	2.84235085233511	0.370144900343503	0.682326349751114	epsin 3 [Source:MGI Symbol;Acc:MGI:1919139]	Epn3
1106	ENSMUSG00000010095	Slc3a2	8	40.5821716176231	0.746421573073459	0.903144666807899	solute carrier family 3 (activators of dibasic and neutral amino acid transport), member 2 [Source:MGI Symbol;Acc:MGI:96955]	Slc3a2
1107	ENSMUSG00000010097	Nxf1	8	32.5115878025365	0.12211700185183	0.433500719647721	nuclear RNA export factor 1 [Source:MGI Symbol;Acc:MGI:1858330]	Nxf1
1108	ENSMUSG00000010110	Stx5a	15	53.736396581021	0.204620370748433	0.534049180758959	syntaxin 5A [Source:MGI Symbol;Acc:MGI:1928483]	Stx5a
1109	ENSMUSG00000010122	Slc47a1	2	3.98972491554658	0.538459313982838	0.796150557103196	solute carrier family 47, member 1 [Source:MGI Symbol;Acc:MGI:1914723]	Slc47a1
1110	ENSMUSG00000010136	Pifo	1	1.66630017439167	1	1	primary cilia formation [Source:MGI Symbol;Acc:MGI:1923670]	Pifo
1111	ENSMUSG00000010142	Tnfrsf13b	2	4.6227545430497	0.0484199398148455	0.285489554649165	tumor necrosis factor receptor superfamily, member 13b [Source:MGI Symbol;Acc:MGI:1889411]	Tnfrsf13b
1112	ENSMUSG00000010154	Spire2	2	10.4885645085741	0.141035816598921	0.459420805759558	spire type actin nucleation factor 2 [Source:MGI Symbol;Acc:MGI:2446256]	Spire2
1113	ENSMUSG00000010175	Prox1	1	3.20892419891553	0.0832929564549559	0.365141382321705	prospero homeobox 1 [Source:MGI Symbol;Acc:MGI:97772]	Prox1
1114	ENSMUSG00000010205	Raver1	1	8.70823118361336	0.104907242157613	0.406106840694995	ribonucleoprotein, PTB-binding 1 [Source:MGI Symbol;Acc:MGI:1919016]	Raver1
1116	ENSMUSG00000010290	AI597479	1	6.68175812685539	0.0428187798144496	0.269733092345539	expressed sequence AI597479 [Source:MGI Symbol;Acc:MGI:2138299]	AI597479
1117	ENSMUSG00000010307	Tmem86a	1	4.03313142898201	0.119718095895569	0.4299800492697	transmembrane protein 86A [Source:MGI Symbol;Acc:MGI:1915143]	Tmem86a
1118	ENSMUSG00000010311	Optc	2	4.33354966482601	0.526845317343308	0.789451556122791	opticin [Source:MGI Symbol;Acc:MGI:2151113]	Optc
1119	ENSMUSG00000010342	Tex14	3	11.843198220619	0.301695316085898	0.626783141852833	testis expressed gene 14 [Source:MGI Symbol;Acc:MGI:1933227]	Tex14
1120	ENSMUSG00000010358	Ifi35	3	12.9214691350586	0.0771243872779987	0.353000778269379	interferon-induced protein 35 [Source:MGI Symbol;Acc:MGI:1917360]	Ifi35
1121	ENSMUSG00000010362	Rdm1	5	21.3407950633948	0.25312348608159	0.58159921055153	RAD52 motif 1 [Source:MGI Symbol;Acc:MGI:1913849]	Rdm1
1122	ENSMUSG00000010376	Nedd8	1	5.62404339643182	1	1	neural precursor cell expressed, developmentally down-regulated gene 8 [Source:MGI Symbol;Acc:MGI:97301]	Nedd8
1123	ENSMUSG00000010392	Gosr1	2	11.2996088781479	0.0275878134050732	0.217236544782658	golgi SNAP receptor complex member 1 [Source:MGI Symbol;Acc:MGI:1858260]	Gosr1
1124	ENSMUSG00000010406	Mrpl52	4	16.7526126143659	0.055261197256998	0.304735980634337	mitochondrial ribosomal protein L52 [Source:MGI Symbol;Acc:MGI:1916086]	Mrpl52
1125	ENSMUSG00000010453	Kansl3	7	25.4341114165527	0.153581252496476	0.47569076286958	KAT8 regulatory NSL complex subunit 3 [Source:MGI Symbol;Acc:MGI:1918055]	Kansl3
1126	ENSMUSG00000010461	Eya4	1	4.18208550466804	0.406875385128009	0.711094126195211	EYA transcriptional coactivator and phosphatase 4 [Source:MGI Symbol;Acc:MGI:1337104]	Eya4
1127	ENSMUSG00000010476	Ebf3	2	3.84333776627072	0.877474543254837	0.984064485437225	early B cell factor 3 [Source:MGI Symbol;Acc:MGI:894289]	Ebf3
1128	ENSMUSG00000010505	Myt1	1	0.559954529317462	1	1	myelin transcription factor 1 [Source:MGI Symbol;Acc:MGI:1100535]	Myt1
1129	ENSMUSG00000010517	Faf1	2	12.7855329144755	0.0543191160459492	0.302274776443418	Fas-associated factor 1 [Source:MGI Symbol;Acc:MGI:109419]	Faf1
1131	ENSMUSG00000010538	Tsacc	3	9.01407806760023	0.0559637266802564	0.306580155171683	TSSK6 activating co-chaperone [Source:MGI Symbol;Acc:MGI:1924177]	Tsacc
1132	ENSMUSG00000010554	Mettl16	6	30.4205741364012	0.947784865378035	1	methyltransferase like 16 [Source:MGI Symbol;Acc:MGI:1914743]	Mettl16
1133	ENSMUSG00000010601	Apol7a	1	1.74198083389216	1	1	apolipoprotein L 7a [Source:MGI Symbol;Acc:MGI:1923011]	Apol7a
1134	ENSMUSG00000010607	Pigyl	2	12.3147036896559	0.00165630859340047	0.0524434156768954	phosphatidylinositol glycan anchor biosynthesis, class Y-like [Source:MGI Symbol;Acc:MGI:1913518]	Pigyl
1135	ENSMUSG00000010608	Rbm25	15	87.9735540317166	0.0164146063767523	0.168083823063223	RNA binding motif protein 25 [Source:MGI Symbol;Acc:MGI:1914289]	Rbm25
1136	ENSMUSG00000010609	Psen2	8	25.4023539530804	0.610225761387289	0.836994270470216	presenilin 2 [Source:MGI Symbol;Acc:MGI:109284]	Psen2
1137	ENSMUSG00000010651	Acaa1b	1	3.8809328808261	0.486864580075736	0.766900756213023	acetyl-Coenzyme A acyltransferase 1B [Source:MGI Symbol;Acc:MGI:3605455]	Acaa1b
1138	ENSMUSG00000010660	Plcd1	3	12.6577415878786	0.793300921583496	0.929270787567142	phospholipase C, delta 1 [Source:MGI Symbol;Acc:MGI:97614]	Plcd1
1139	ENSMUSG00000010721	Lmbr1	5	19.802878766847	0.209648905931637	0.539752347553163	limb region 1 [Source:MGI Symbol;Acc:MGI:1861746]	Lmbr1
1140	ENSMUSG00000010751	Tnfrsf22	4	22.4913886996342	0.399263949015639	0.70564972223065	tumor necrosis factor receptor superfamily, member 22 [Source:MGI Symbol;Acc:MGI:1930270]	Tnfrsf22
1141	ENSMUSG00000010755	Cars	9	47.0897570801123	0.00051466415544637	0.0284655579706705	cysteinyl-tRNA synthetase [Source:MGI Symbol;Acc:MGI:1351477]	Cars
1142	ENSMUSG00000010760	Phlda2	2	8.07172688311372	0.489565748120473	0.768166127399726	pleckstrin homology like domain, family A, member 2 [Source:MGI Symbol;Acc:MGI:1202307]	Phlda2
1143	ENSMUSG00000010796	Asz1	1	1.18305021116404	0.425686140065003	0.725582098696321	ankyrin repeat, SAM and basic leucine zipper domain containing 1 [Source:MGI Symbol;Acc:MGI:1921318]	Asz1
1144	ENSMUSG00000010825	Grid2ip	3	8.96866005618963	0.0134369352091635	0.151717609878554	glutamate receptor, ionotropic, delta 2 (Grid2) interacting protein 1 [Source:MGI Symbol;Acc:MGI:2176213]	Grid2ip
1145	ENSMUSG00000010911	Apip	2	8.24654571567411	0.31373160789119	0.636554250391175	APAF1 interacting protein [Source:MGI Symbol;Acc:MGI:1926788]	Apip
1146	ENSMUSG00000010914	Pdhx	3	16.1946285198222	0.127283272688366	0.439940324957968	pyruvate dehydrogenase complex, component X [Source:MGI Symbol;Acc:MGI:1351627]	Pdhx
1147	ENSMUSG00000010936	Vac14	5	27.0274943104283	0.0499708598279589	0.290455622750011	Vac14 homolog (S. cerevisiae) [Source:MGI Symbol;Acc:MGI:2157980]	Vac14
1148	ENSMUSG00000011034	Slc5a1	1	5.40814023815355	0.00014110397886255	0.0128574468054235	solute carrier family 5 (sodium/glucose cotransporter), member 1 [Source:MGI Symbol;Acc:MGI:107678]	Slc5a1
1149	ENSMUSG00000011096	Akt1s1	10	36.5440417779522	0.77023025411074	0.916988411990468	AKT1 substrate 1 (proline-rich) [Source:MGI Symbol;Acc:MGI:1914855]	Akt1s1
1150	ENSMUSG00000011114	Tbrg1	4	22.7691377479943	0.468435722959666	0.755364617465303	transforming growth factor beta regulated gene 1 [Source:MGI Symbol;Acc:MGI:1100877]	Tbrg1
1151	ENSMUSG00000011148	Adssl1	2	7.81360339003757	0.039051216897705	0.258608523047031	adenylosuccinate synthetase like 1 [Source:MGI Symbol;Acc:MGI:87947]	Adssl1
1152	ENSMUSG00000011158	Brf1	8	28.3118993986781	0.369626248556928	0.682297068078336	BRF1, RNA polymerase III transcription initiation factor 90 kDa subunit [Source:MGI Symbol;Acc:MGI:1919558]	Brf1
1153	ENSMUSG00000011179	Odc1	8	37.798605183007	0.120707737892732	0.431361548574899	ornithine decarboxylase, structural 1 [Source:MGI Symbol;Acc:MGI:97402]	Odc1
1154	ENSMUSG00000011254	Thg1l	4	15.124721105572	0.669131856335017	0.867652643302788	tRNA-histidine guanylyltransferase 1-like (S. cerevisiae) [Source:MGI Symbol;Acc:MGI:1913878]	Thg1l
1155	ENSMUSG00000011256	Adam19	4	17.687773252496	0.490788784056528	0.768831872558566	a disintegrin and metallopeptidase domain 19 (meltrin beta) [Source:MGI Symbol;Acc:MGI:105377]	Adam19
1156	ENSMUSG00000011257	Pabpc4	6	41.1495782024323	0.0062435477651969	0.102555066576626	poly(A) binding protein, cytoplasmic 4 [Source:MGI Symbol;Acc:MGI:2385206]	Pabpc4
1157	ENSMUSG00000011263	Exoc3l2	2	6.20702690549031	0.0319438023253313	0.232536478188695	exocyst complex component 3-like 2 [Source:MGI Symbol;Acc:MGI:1921713]	Exoc3l2
1158	ENSMUSG00000011267	Zfp296	2	10.620924693385	0.00259346842269763	0.0642559390192498	zinc finger protein 296 [Source:MGI Symbol;Acc:MGI:1926956]	Zfp296
1159	ENSMUSG00000011305	Plin5	2	3.73738290227942	0.0199939496360767	0.185764249249089	perilipin 5 [Source:MGI Symbol;Acc:MGI:1914218]	Plin5
1160	ENSMUSG00000011306	Sugp1	3	18.5232580632218	0.0366018062979836	0.249511817649604	SURP and G patch domain containing 1 [Source:MGI Symbol;Acc:MGI:1917866]	Sugp1
1161	ENSMUSG00000011349	Dmrtc2	1	4.35021750118776	1	1	doublesex and mab-3 related transcription factor like family C2 [Source:MGI Symbol;Acc:MGI:1918491]	Dmrtc2
1162	ENSMUSG00000011382	Dhdh	3	15.1358394554316	0.139440846803829	0.456992805893856	dihydrodiol dehydrogenase (dimeric) [Source:MGI Symbol;Acc:MGI:1919005]	Dhdh
1163	ENSMUSG00000011427	Zfp790	3	12.7073410508888	0.411639301558866	0.714302162818616	zinc finger protein 790 [Source:MGI Symbol;Acc:MGI:1923431]	Zfp790
1164	ENSMUSG00000011463	Cpb1	1	1.81230950162024	0.491757422161537	0.769597767175982	carboxypeptidase B1 (tissue) [Source:MGI Symbol;Acc:MGI:1923953]	Cpb1
1165	ENSMUSG00000011486	Slc25a41	1	2.72073902753164	0.82108493654434	0.945532950932696	solute carrier family 25, member 41 [Source:MGI Symbol;Acc:MGI:2144215]	Slc25a41
1166	ENSMUSG00000011589	Fsd1	1	6.03765729260926	0.194843555163045	0.523434730734549	fibronectin type 3 and SPRY domain-containing protein [Source:MGI Symbol;Acc:MGI:1934858]	Fsd1
1167	ENSMUSG00000011632	Pinlyp	1	1.99441153964657	0.523547253997171	0.787692258071931	phospholipase A2 inhibitor and LY6/PLAUR domain containing [Source:MGI Symbol;Acc:MGI:3615324]	Pinlyp
1168	ENSMUSG00000011658	Fuz	8	30.7063005828146	0.338772950771988	0.657829138118977	fuzzy planar cell polarity protein [Source:MGI Symbol;Acc:MGI:1917550]	Fuz
1169	ENSMUSG00000011751	Sptbn4	5	21.9375090968506	0.381432053980389	0.691947650883572	spectrin beta, non-erythrocytic 4 [Source:MGI Symbol;Acc:MGI:1890574]	Sptbn4
1170	ENSMUSG00000011831	Evi5	10	37.9938751704155	0.357359204802277	0.673736367804194	ecotropic viral integration site 5 [Source:MGI Symbol;Acc:MGI:104736]	Evi5
1171	ENSMUSG00000011832	Evi5l	9	22.2430962944654	0.820343568110603	0.944919166498966	ecotropic viral integration site 5 like [Source:MGI Symbol;Acc:MGI:2442167]	Evi5l
1172	ENSMUSG00000011837	Snapc2	2	9.59786599128558	0.0732780758034661	0.346038777051285	small nuclear RNA activating complex, polypeptide 2 [Source:MGI Symbol;Acc:MGI:1914861]	Snapc2
1173	ENSMUSG00000011877	Git1	6	28.9825045646266	0.12769856622203	0.440639021032495	GIT ArfGAP 1 [Source:MGI Symbol;Acc:MGI:1927140]	Git1
1174	ENSMUSG00000011884	Gltp	1	7.47791930228313	0.00157843460578486	0.0511703916891071	glycolipid transfer protein [Source:MGI Symbol;Acc:MGI:1929253]	Gltp
1175	ENSMUSG00000011958	Bnip2	7	30.5078751869758	0.973212060348977	1	BCL2/adenovirus E1B interacting protein 2 [Source:MGI Symbol;Acc:MGI:109327]	Bnip2
1176	ENSMUSG00000011960	Ccnt1	9	40.3290491876551	0.920950321469573	1	cyclin T1 [Source:MGI Symbol;Acc:MGI:1328363]	Ccnt1
1177	ENSMUSG00000012076	Brms1l	6	25.5310346219268	0.937743401254496	1	breast cancer metastasis-suppressor 1-like [Source:MGI Symbol;Acc:MGI:1196337]	Brms1l
1178	ENSMUSG00000012117	Dhdds	9	31.6850379018677	0.874500597307616	0.982034124643814	dehydrodolichyl diphosphate synthase [Source:MGI Symbol;Acc:MGI:1914672]	Dhdds
1179	ENSMUSG00000012123	Crybg2	5	18.1519800753335	0.0115064869926806	0.140495876381544	crystallin beta-gamma domain containing 2 [Source:MGI Symbol;Acc:MGI:1334463]	Crybg2
1180	ENSMUSG00000012126	Ubxn11	6	25.3319838760276	0.346374535151887	0.663950629912275	UBX domain protein 11 [Source:MGI Symbol;Acc:MGI:1914836]	Ubxn11
1181	ENSMUSG00000012282	Wnt8a	1	1.89987018722031	0.545095439679873	0.799575762669707	wingless-type MMTV integration site family, member 8A [Source:MGI Symbol;Acc:MGI:107924]	Wnt8a
1182	ENSMUSG00000012296	Tjap1	14	54.2477449659586	0.00889041454093168	0.1232989024194	tight junction associated protein 1 [Source:MGI Symbol;Acc:MGI:1921344]	Tjap1
1183	ENSMUSG00000012350	Ehf	2	3.1483229504022	0.283015286479913	0.608478750775548	ets homologous factor [Source:MGI Symbol;Acc:MGI:1270840]	Ehf
1184	ENSMUSG00000012396	Nanog	3	19.1964657216762	0.105829134949668	0.40691916662783	Nanog homeobox [Source:MGI Symbol;Acc:MGI:1919200]	Nanog
1185	ENSMUSG00000012405	Rpl15	6	43.3573843395397	0.255324665559963	0.583615730340776	ribosomal protein L15 [Source:MGI Symbol;Acc:MGI:1913730]	Rpl15
1186	ENSMUSG00000012422	Tmem167	3	18.0114828436439	0.223162449860918	0.553141853657004	transmembrane protein 167 [Source:MGI Symbol;Acc:MGI:1913324]	Tmem167
1187	ENSMUSG00000012429	Mplkip	3	16.0407598518997	0.199491383892401	0.527899731622876	M-phase specific PLK1 intereacting protein [Source:MGI Symbol;Acc:MGI:1913558]	Mplkip
1188	ENSMUSG00000012443	Kif11	1	7.84920288844838	0.092212511079142	0.383160598054082	kinesin family member 11 [Source:MGI Symbol;Acc:MGI:1098231]	Kif11
1189	ENSMUSG00000012483	Rpa3	2	11.8724306554008	0.00074896427297533	0.034484201268859	replication protein A3 [Source:MGI Symbol;Acc:MGI:1915490]	Rpa3
1190	ENSMUSG00000012535	Tnpo3	9	45.9963880652486	0.54475327145773	0.799498479292261	transportin 3 [Source:MGI Symbol;Acc:MGI:1196412]	Tnpo3
1191	ENSMUSG00000012609	Ttll5	17	53.6096418290336	0.259319976136054	0.586492854939227	tubulin tyrosine ligase-like family, member 5 [Source:MGI Symbol;Acc:MGI:2443657]	Ttll5
1192	ENSMUSG00000012640	Zfp715	7	28.6111618952188	0.343901492136653	0.661751185250035	zinc finger protein 715 [Source:MGI Symbol;Acc:MGI:1917180]	Zfp715
1193	ENSMUSG00000012705	Retn	1	4.20815224550802	0.29677684906723	0.62217044810505	resistin [Source:MGI Symbol;Acc:MGI:1888506]	Retn
1194	ENSMUSG00000012777	Acp4	2	4.6574638783548	0.789559862039872	0.927542818550271	acid phosphatase 4 [Source:MGI Symbol;Acc:MGI:3644563]	Acp4
1195	ENSMUSG00000012819	Cdh23	2	3.18226309382694	0.664673825458609	0.865007471300631	cadherin 23 (otocadherin) [Source:MGI Symbol;Acc:MGI:1890219]	Cdh23
1196	ENSMUSG00000012848	Rps5	6	33.2780097088646	0.00243461523234724	0.062518671206769	ribosomal protein S5 [Source:MGI Symbol;Acc:MGI:1097682]	Rps5
1197	ENSMUSG00000012889	Podnl1	1	3.00057099378851	0.732250996055348	0.895752771161711	podocan-like 1 [Source:MGI Symbol;Acc:MGI:2685352]	Podnl1
1198	ENSMUSG00000013033	Adgrl1	9	42.3760643404553	0.323236186784302	0.645031598609371	adhesion G protein-coupled receptor L1 [Source:MGI Symbol;Acc:MGI:1929461]	Adgrl1
1199	ENSMUSG00000013076	Amotl1	5	19.4118041766475	0.998460808763802	1	angiomotin-like 1 [Source:MGI Symbol;Acc:MGI:1922973]	Amotl1
1200	ENSMUSG00000013089	Etv5	3	20.4840072096219	0.23159784681293	0.560463877937866	ets variant 5 [Source:MGI Symbol;Acc:MGI:1096867]	Etv5
1201	ENSMUSG00000013091	Tmem190	1	1.85389068011338	1	1	transmembrane protein 190 [Source:MGI Symbol;Acc:MGI:1925302]	Tmem190
1202	ENSMUSG00000013150	Gfod2	2	8.6641783014977	0.144038410248426	0.462687040829709	glucose-fructose oxidoreductase domain containing 2 [Source:MGI Symbol;Acc:MGI:1917825]	Gfod2
1203	ENSMUSG00000013155	Enkd1	4	20.6660908101429	0.11591408136995	0.423427320769051	enkurin domain containing 1 [Source:MGI Symbol;Acc:MGI:2142593]	Enkd1
1205	ENSMUSG00000013160	Atp6v0d1	2	10.0528237506537	0.104427900315928	0.40501378254663	ATPase, H+ transporting, lysosomal V0 subunit D1 [Source:MGI Symbol;Acc:MGI:1201778]	Atp6v0d1
1206	ENSMUSG00000013236	Ptprs	16	70.2108580776289	0.543940031466112	0.799159699744647	protein tyrosine phosphatase, receptor type, S [Source:MGI Symbol;Acc:MGI:97815]	Ptprs
1207	ENSMUSG00000013275	Slc41a1	3	11.9970908033779	0.121768347606778	0.43327321782966	solute carrier family 41, member 1 [Source:MGI Symbol;Acc:MGI:2444823]	Slc41a1
1208	ENSMUSG00000013338	Fer1l4	2	2.84507600464745	0.786535660979671	0.926432556206414	fer-1-like 4 (C. elegans) [Source:MGI Symbol;Acc:MGI:1921812]	Fer1l4
1210	ENSMUSG00000013367	Iglon5	1	3.1188120891421	0.68873164864822	0.876430701452479	IgLON family member 5 [Source:MGI Symbol;Acc:MGI:2686277]	Iglon5
1211	ENSMUSG00000013415	Igf2bp1	5	34.3307365728396	0.410250925282396	0.71324307438015	insulin-like growth factor 2 mRNA binding protein 1 [Source:MGI Symbol;Acc:MGI:1890357]	Igf2bp1
1212	ENSMUSG00000013418	B4galnt2	1	5.02199673151961	0.276863167882432	0.602622857904114	beta-1,4-N-acetyl-galactosaminyl transferase 2 [Source:MGI Symbol;Acc:MGI:1342058]	B4galnt2
1213	ENSMUSG00000013419	Zfp651	4	11.671550529934	0.384622016656113	0.694709468568407	zinc finger protein 651 [Source:MGI Symbol;Acc:MGI:2670992]	Zfp651
1214	ENSMUSG00000013465	Nelfb	5	20.1970866969676	0.388565481765165	0.69785186019789	negative elongation factor complex member B [Source:MGI Symbol;Acc:MGI:1931035]	Nelfb
1215	ENSMUSG00000013483	Card14	3	7.20016350920408	0.520416246234818	0.785969416463905	caspase recruitment domain family, member 14 [Source:MGI Symbol;Acc:MGI:2386258]	Card14
1216	ENSMUSG00000013495	Tmem175	6	21.227727769417	0.916633921614615	1	transmembrane protein 175 [Source:MGI Symbol;Acc:MGI:1919642]	Tmem175
1217	ENSMUSG00000013523	Bcas1	5	13.95290913059	0.00150385453249665	0.0498804184228022	breast carcinoma amplified sequence 1 [Source:MGI Symbol;Acc:MGI:1924210]	Bcas1
1218	ENSMUSG00000013539	Tango2	5	16.4922512838812	0.60710570178701	0.835291013800867	transport and golgi organization 2 [Source:MGI Symbol;Acc:MGI:101825]	Tango2
1219	ENSMUSG00000013584	Aldh1a2	1	4.60164685374288	0.00218154985821655	0.0601676451583479	aldehyde dehydrogenase family 1, subfamily A2 [Source:MGI Symbol;Acc:MGI:107928]	Aldh1a2
1220	ENSMUSG00000013593	Ndufs2	7	30.6840480621492	0.296815919957577	0.62217044810505	NADH:ubiquinone oxidoreductase core subunit S2 [Source:MGI Symbol;Acc:MGI:2385112]	Ndufs2
1221	ENSMUSG00000013611	Snx31	2	5.19956227982979	0.426635383995543	0.726185479867215	sorting nexin 31 [Source:MGI Symbol;Acc:MGI:1913946]	Snx31
1222	ENSMUSG00000013622	Atraid	5	21.2918285591734	0.237121137421147	0.565302664581362	all-trans retinoic acid induced differentiation factor [Source:MGI Symbol;Acc:MGI:1918918]	Atraid
1223	ENSMUSG00000013629	Cad	10	37.8453495236444	0.0116377100956777	0.141240531362705	carbamoyl-phosphate synthetase 2, aspartate transcarbamylase, and dihydroorotase [Source:MGI Symbol;Acc:MGI:1916969]	Cad
1224	ENSMUSG00000013646	Sh3bp5l	4	18.3053175616	0.0108774606810862	0.136644900352817	SH3 binding domain protein 5 like [Source:MGI Symbol;Acc:MGI:1933124]	Sh3bp5l
1225	ENSMUSG00000013663	Pten	3	18.9656382479662	0.126962209576812	0.439802062231045	phosphatase and tensin homolog [Source:MGI Symbol;Acc:MGI:109583]	Pten
1227	ENSMUSG00000013698	Pea15a	4	15.1388622120882	0.423287613283655	0.723460753286426	phosphoprotein enriched in astrocytes 15A [Source:MGI Symbol;Acc:MGI:104799]	Pea15a
1228	ENSMUSG00000013701	Timm23	7	26.3495937711283	0.876659851576087	0.983827608877885	translocase of inner mitochondrial membrane 23 [Source:MGI Symbol;Acc:MGI:1858317]	Timm23
1229	ENSMUSG00000013707	Tnfaip8l2	1	2.93744571700103	0.654452451973798	0.859794942955913	tumor necrosis factor, alpha-induced protein 8-like 2 [Source:MGI Symbol;Acc:MGI:1917019]	Tnfaip8l2
1230	ENSMUSG00000013736	Trnt1	6	23.3902725658133	0.760370767629416	0.910543521251175	tRNA nucleotidyl transferase, CCA-adding, 1 [Source:MGI Symbol;Acc:MGI:1917297]	Trnt1
1231	ENSMUSG00000013766	Ly6g6e	4	19.8132680417271	0.999999960715747	1	lymphocyte antigen 6 complex, locus G6E [Source:MGI Symbol;Acc:MGI:1917524]	Ly6g6e
1232	ENSMUSG00000013787	Ehmt2	13	57.036414046851	0.989527803572969	1	euchromatic histone lysine N-methyltransferase 2 [Source:MGI Symbol;Acc:MGI:2148922]	Ehmt2
1233	ENSMUSG00000013822	Elof1	5	16.8238475528496	0.396719119244704	0.704176530355067	ELF1 homolog, elongation factor 1 [Source:MGI Symbol;Acc:MGI:1913376]	Elof1
1234	ENSMUSG00000013833	Med16	5	22.0558069489759	0.188884415766773	0.516545147853878	mediator complex subunit 16 [Source:MGI Symbol;Acc:MGI:2158394]	Med16
1235	ENSMUSG00000013846	St3gal1	1	4.00201882018667	0.00681275708162156	0.106977440215436	ST3 beta-galactoside alpha-2,3-sialyltransferase 1 [Source:MGI Symbol;Acc:MGI:98304]	St3gal1
1236	ENSMUSG00000013858	Tmem259	4	23.7627082548063	0.00581879561920964	0.0983473524718216	transmembrane protein 259 [Source:MGI Symbol;Acc:MGI:2177957]	Tmem259
1237	ENSMUSG00000013878	Rnf170	9	27.6010135875111	0.99964770768472	1	ring finger protein 170 [Source:MGI Symbol;Acc:MGI:1924983]	Rnf170
1238	ENSMUSG00000013921	Clip3	5	19.9547562044738	0.605864094446591	0.834249912666751	CAP-GLY domain containing linker protein 3 [Source:MGI Symbol;Acc:MGI:1923936]	Clip3
1239	ENSMUSG00000013928	Thap8	2	6.96414678505359	0.616789918748249	0.840150378760952	THAP domain containing 8 [Source:MGI Symbol;Acc:MGI:1922879]	Thap8
1240	ENSMUSG00000013936	Myl2	1	1.85948558459369	1	1	myosin, light polypeptide 2, regulatory, cardiac, slow [Source:MGI Symbol;Acc:MGI:97272]	Myl2
1241	ENSMUSG00000013973	Dedd	9	39.320136127358	0.105614855554701	0.406812960863032	death effector domain-containing [Source:MGI Symbol;Acc:MGI:1333874]	Dedd
1242	ENSMUSG00000013997	Nit1	6	27.4815854717318	0.0648809620074808	0.328085999371162	nitrilase 1 [Source:MGI Symbol;Acc:MGI:1350916]	Nit1
1243	ENSMUSG00000014030	Pax5	1	3.72793230644023	0.0825742808098971	0.364005549721135	paired box 5 [Source:MGI Symbol;Acc:MGI:97489]	Pax5
1244	ENSMUSG00000014039	Prdm15	8	27.3801922637129	0.230242312428918	0.558799137237658	PR domain containing 15 [Source:MGI Symbol;Acc:MGI:1930121]	Prdm15
1245	ENSMUSG00000014074	Rnf168	3	15.81447597074	0.296965707925967	0.622280052605072	ring finger protein 168 [Source:MGI Symbol;Acc:MGI:1917488]	Rnf168
1246	ENSMUSG00000014075	Tctex1d2	3	13.4144127421338	0.0797454081669079	0.358854336751086	Tctex1 domain containing 2 [Source:MGI Symbol;Acc:MGI:1913311]	Tctex1d2
1247	ENSMUSG00000014077	Chp1	5	16.9504660310034	0.159631968924298	0.484406531173024	calcineurin-like EF hand protein 1 [Source:MGI Symbol;Acc:MGI:1927185]	Chp1
1248	ENSMUSG00000014158	Trpv4	4	10.6803659826078	0.353259727604194	0.669946314945275	transient receptor potential cation channel, subfamily V, member 4 [Source:MGI Symbol;Acc:MGI:1926945]	Trpv4
1249	ENSMUSG00000014164	Klhl3	2	9.66127195815615	0.766386368227845	0.914674765948806	kelch-like 3 [Source:MGI Symbol;Acc:MGI:2445185]	Klhl3
1250	ENSMUSG00000014177	Tvp23b	3	11.2576233548259	0.32284242356906	0.644713640677176	trans-golgi network vesicle protein 23B [Source:MGI Symbol;Acc:MGI:1914760]	Tvp23b
1251	ENSMUSG00000014195	Dnajc7	9	49.0437101105216	0.068775542935753	0.337582350090816	DnaJ heat shock protein family (Hsp40) member C7 [Source:MGI Symbol;Acc:MGI:1928373]	Dnajc7
1252	ENSMUSG00000014198	Zfp385c	1	3.88716453145317	0.556426742655912	0.805759833223181	zinc finger protein 385C [Source:MGI Symbol;Acc:MGI:3608347]	Zfp385c
1253	ENSMUSG00000014226	Cacybp	3	16.3289850949717	0.195041340325148	0.523806005218102	calcyclin binding protein [Source:MGI Symbol;Acc:MGI:1270839]	Cacybp
1254	ENSMUSG00000014232	Cluap1	4	13.4494801432322	0.187312511618348	0.515018538528792	clusterin associated protein 1 [Source:MGI Symbol;Acc:MGI:1924029]	Cluap1
1255	ENSMUSG00000014243	Zswim7	1	5.80775881189502	0.0914452950630253	0.382283034800934	zinc finger SWIM-type containing 7 [Source:MGI Symbol;Acc:MGI:1916997]	Zswim7
1256	ENSMUSG00000014245	Pigl	2	11.3583184304279	0.150151575048215	0.47113246105003	phosphatidylinositol glycan anchor biosynthesis, class L [Source:MGI Symbol;Acc:MGI:2681271]	Pigl
1257	ENSMUSG00000014294	Ndufa2	1	7.56132589267456	0.308501957333619	0.632544203157455	NADH:ubiquinone oxidoreductase subunit A2 [Source:MGI Symbol;Acc:MGI:1343103]	Ndufa2
1258	ENSMUSG00000014301	Pam16	3	13.6515394853213	0.316734333570708	0.638805030098819	presequence translocase-asssociated motor 16 homolog (S. cerevisiae) [Source:MGI Symbol;Acc:MGI:1913699]	Pam16
1259	ENSMUSG00000014303	Glis2	4	19.8749422027875	0.224009788095482	0.55412412065901	GLIS family zinc finger 2 [Source:MGI Symbol;Acc:MGI:1932535]	Glis2
1260	ENSMUSG00000014313	Cox6c	4	21.1386744391077	0.111593217666039	0.415988969285674	cytochrome c oxidase subunit 6C [Source:MGI Symbol;Acc:MGI:104614]	Cox6c
1261	ENSMUSG00000014329	Bicc1	3	10.5756236468765	0.889427705326642	0.992889113090356	BicC family RNA binding protein 1 [Source:MGI Symbol;Acc:MGI:1933388]	Bicc1
1262	ENSMUSG00000014349	Ube2z	1	8.47770912326617	0.0101652281401102	0.132312918813564	ubiquitin-conjugating enzyme E2Z [Source:MGI Symbol;Acc:MGI:1343160]	Ube2z
1263	ENSMUSG00000014351	Gip	1	1.48183418174884	1	1	gastric inhibitory polypeptide [Source:MGI Symbol;Acc:MGI:107504]	Gip
1264	ENSMUSG00000014353	Tmem87b	5	21.5411757260031	0.435938202914994	0.733479544112833	transmembrane protein 87B [Source:MGI Symbol;Acc:MGI:1919727]	Tmem87b
1265	ENSMUSG00000014355	Anapc1	11	52.6198216105335	0.169937785352576	0.496279172606559	anaphase promoting complex subunit 1 [Source:MGI Symbol;Acc:MGI:103097]	Anapc1
1266	ENSMUSG00000014361	Mertk	1	5.20130332073444	0.0398584565619257	0.260862811629248	MER proto-oncogene tyrosine kinase [Source:MGI Symbol;Acc:MGI:96965]	Mertk
1267	ENSMUSG00000014402	Tsg101	7	32.3310420532025	0.174003746154396	0.501489762913575	tumor susceptibility gene 101 [Source:MGI Symbol;Acc:MGI:106581]	Tsg101
1268	ENSMUSG00000014418	Hps5	11	37.2835572209126	0.239863632978212	0.568552894376606	HPS5, biogenesis of lysosomal organelles complex 2 subunit 2 [Source:MGI Symbol;Acc:MGI:2180307]	Hps5
1269	ENSMUSG00000014444	Piezo1	6	23.7269797027718	0.000289326874070444	0.0197306726383097	piezo-type mechanosensitive ion channel component 1 [Source:MGI Symbol;Acc:MGI:3603204]	Piezo1
1270	ENSMUSG00000014470	Rnf166	3	11.2441022098158	0.400774686205183	0.706595245364591	ring finger protein 166 [Source:MGI Symbol;Acc:MGI:1915968]	Rnf166
1271	ENSMUSG00000014498	Ankrd52	2	14.0881769463186	0.00580506787934638	0.098201548106588	ankyrin repeat domain 52 [Source:MGI Symbol;Acc:MGI:2444029]	Ankrd52
1272	ENSMUSG00000014504	Srp19	6	24.3462195485736	0.0908857348762689	0.380853565978026	signal recognition particle 19 [Source:MGI Symbol;Acc:MGI:1913634]	Srp19
1273	ENSMUSG00000014529	Tmbim7	1	2.29317211376911	0.534578433653776	0.793581849650589	transmembrane BAX inhibitor motif containing 7 [Source:MGI Symbol;Acc:MGI:1922305]	Tmbim7
1274	ENSMUSG00000014547	Wdfy2	2	10.4321824058709	0.13846008188771	0.455850808002265	WD repeat and FYVE domain containing 2 [Source:MGI Symbol;Acc:MGI:2442811]	Wdfy2
1275	ENSMUSG00000014550	Rbsn	4	14.8047661533066	0.278281734133713	0.603900537009143	rabenosyn, RAB effector [Source:MGI Symbol;Acc:MGI:1925537]	Rbsn
1276	ENSMUSG00000014551	Mrps25	3	17.4077510974658	0.22759820003088	0.557536240181115	mitochondrial ribosomal protein S25 [Source:MGI Symbol;Acc:MGI:1928140]	Mrps25
1277	ENSMUSG00000014554	Dguok	7	25.5856768964811	0.000834034114588301	0.0364346416773636	deoxyguanosine kinase [Source:MGI Symbol;Acc:MGI:1351602]	Dguok
1278	ENSMUSG00000014592	Camta1	11	42.0290120886688	0.152363637030711	0.473819062170821	calmodulin binding transcription activator 1 [Source:MGI Symbol;Acc:MGI:2140230]	Camta1
1279	ENSMUSG00000014599	Csf1	2	2.02942260097228	0.594080505941011	0.827542968152706	colony stimulating factor 1 (macrophage) [Source:MGI Symbol;Acc:MGI:1339753]	Csf1
1280	ENSMUSG00000014601	Strip1	5	20.1558273462867	0.141799716437477	0.46080120545879	striatin interacting protein 1 [Source:MGI Symbol;Acc:MGI:2443884]	Strip1
1281	ENSMUSG00000014602	Kif1a	2	7.05205785292438	0.201640251728726	0.530297334157063	kinesin family member 1A [Source:MGI Symbol;Acc:MGI:108391]	Kif1a
1282	ENSMUSG00000014606	Slc25a11	5	20.9469328768683	0.152998662787163	0.475290827386747	solute carrier family 25 (mitochondrial carrier oxoglutarate carrier), member 11 [Source:MGI Symbol;Acc:MGI:1915113]	Slc25a11
1283	ENSMUSG00000014609	Chrne	1	1.4544473618792	0.339188841231012	0.658053315271517	cholinergic receptor, nicotinic, epsilon polypeptide [Source:MGI Symbol;Acc:MGI:87894]	Chrne
1284	ENSMUSG00000014633	Cmc2	6	19.0094375889036	0.656674483612454	0.860795348224387	COX assembly mitochondrial protein 2 [Source:MGI Symbol;Acc:MGI:1913781]	Cmc2
1285	ENSMUSG00000014668	Chfr	11	46.6502067116912	0.508956047526955	0.779442426990386	checkpoint with forkhead and ring finger domains [Source:MGI Symbol;Acc:MGI:2444898]	Chfr
1286	ENSMUSG00000014704	Hoxa2	1	1.8483178488447	0.481193239052765	0.76333395849376	homeobox A2 [Source:MGI Symbol;Acc:MGI:96174]	Hoxa2
1287	ENSMUSG00000014725	Adam28	1	4.62024931469483	0.424809188001521	0.724807380857687	a disintegrin and metallopeptidase domain 28 [Source:MGI Symbol;Acc:MGI:105988]	Adam28
1288	ENSMUSG00000014747	Ankrd53	1	2.86329642137174	0.612358288001006	0.838025833675082	ankyrin repeat domain 53 [Source:MGI Symbol;Acc:MGI:1922555]	Ankrd53
1289	ENSMUSG00000014748	Tex261	4	17.7635817839961	0.316898739693223	0.638805030098819	testis expressed gene 261 [Source:MGI Symbol;Acc:MGI:1096575]	Tex261
1290	ENSMUSG00000014767	Tbp	11	46.0718496389623	0.765830971616838	0.914181933068503	TATA box binding protein [Source:MGI Symbol;Acc:MGI:101838]	Tbp
1291	ENSMUSG00000014771	Pdcd2	3	13.6624737885804	0.254299041057616	0.583007126283216	programmed cell death 2 [Source:MGI Symbol;Acc:MGI:104643]	Pdcd2
1292	ENSMUSG00000014773	Dll1	1	3.90787275883205	0.142254240838044	0.461062855342934	delta like canonical Notch ligand 1 [Source:MGI Symbol;Acc:MGI:104659]	Dll1
1293	ENSMUSG00000014776	Nol3	1	5.33921856895886	0.40404733681794	0.709091316716912	nucleolar protein 3 (apoptosis repressor with CARD domain) [Source:MGI Symbol;Acc:MGI:1925938]	Nol3
1294	ENSMUSG00000014778	Fhod1	4	15.9074693411947	0.358770728447666	0.674785258266429	formin homology 2 domain containing 1 [Source:MGI Symbol;Acc:MGI:2679008]	Fhod1
1295	ENSMUSG00000014782	Plekhg4	2	4.36056680780627	0.681655095773142	0.873512569438452	pleckstrin homology domain containing, family G (with RhoGef domain) member 4 [Source:MGI Symbol;Acc:MGI:2142544]	Plekhg4
1296	ENSMUSG00000014786	Slc9a5	2	10.7569907017922	0.293967952377967	0.619979957408878	solute carrier family 9 (sodium/hydrogen exchanger), member 5 [Source:MGI Symbol;Acc:MGI:2685542]	Slc9a5
1297	ENSMUSG00000014791	Elmo3	5	18.6420201529369	0.054325757760127	0.302274776443418	engulfment and cell motility 3 [Source:MGI Symbol;Acc:MGI:2679007]	Elmo3
1298	ENSMUSG00000014813	Stc1	1	2.72955015310247	0.721548832336408	0.892117201027386	stanniocalcin 1 [Source:MGI Symbol;Acc:MGI:109131]	Stc1
1300	ENSMUSG00000014846	Tppp3	2	7.02932182372832	0.0474207267250966	0.28236820605779	tubulin polymerization-promoting protein family member 3 [Source:MGI Symbol;Acc:MGI:1915221]	Tppp3
1301	ENSMUSG00000014850	Msh3	12	47.832670822142	0.322045131189648	0.643923018335264	mutS homolog 3 [Source:MGI Symbol;Acc:MGI:109519]	Msh3
1302	ENSMUSG00000014856	Tmem208	4	18.3775909402821	0.270916347550563	0.597207214782537	transmembrane protein 208 [Source:MGI Symbol;Acc:MGI:1913570]	Tmem208
1303	ENSMUSG00000014859	E2f4	3	16.8321920441923	0.122213148004141	0.433696580406999	E2F transcription factor 4 [Source:MGI Symbol;Acc:MGI:103012]	E2f4
1304	ENSMUSG00000014867	Surf4	2	13.5059494720377	0.546686719429935	0.800702098583349	surfeit gene 4 [Source:MGI Symbol;Acc:MGI:98445]	Surf4
1305	ENSMUSG00000014873	Surf2	5	22.5272398984428	0.142182614520703	0.460956132054235	surfeit gene 2 [Source:MGI Symbol;Acc:MGI:98444]	Surf2
1306	ENSMUSG00000014905	Dnajb9	2	10.2489149145967	0.927318362856386	1	DnaJ heat shock protein family (Hsp40) member B9 [Source:MGI Symbol;Acc:MGI:1351618]	Dnajb9
1307	ENSMUSG00000014907	Naf1	2	9.46650993840541	0.25091134603948	0.580005635732896	nuclear assembly factor 1 ribonucleoprotein [Source:MGI Symbol;Acc:MGI:2682306]	Naf1
1308	ENSMUSG00000014932	Yes1	5	31.9846234829876	0.0740733471697859	0.347631888436263	YES proto-oncogene 1, Src family tyrosine kinase [Source:MGI Symbol;Acc:MGI:99147]	Yes1
1309	ENSMUSG00000014956	Ppp1cb	6	36.6437123199448	0.118575404207594	0.427951838470265	protein phosphatase 1 catalytic subunit beta [Source:MGI Symbol;Acc:MGI:104871]	Ppp1cb
1310	ENSMUSG00000014959	Gorasp2	6	26.9787336406929	0.181165622138934	0.508363823543654	golgi reassembly stacking protein 2 [Source:MGI Symbol;Acc:MGI:2135962]	Gorasp2
1311	ENSMUSG00000014980	Tsen15	5	18.3557284857934	0.340962057465512	0.660025050041938	tRNA splicing endonuclease subunit 15 [Source:MGI Symbol;Acc:MGI:1913887]	Tsen15
1312	ENSMUSG00000015002	Efr3a	11	40.1403628705267	0.0872148156989344	0.373646774802709	EFR3 homolog A [Source:MGI Symbol;Acc:MGI:1923990]	Efr3a
1313	ENSMUSG00000015013	Trappc2l	3	12.9530712465432	0.331143799469418	0.652225218291976	trafficking protein particle complex 2-like [Source:MGI Symbol;Acc:MGI:1916295]	Trappc2l
1314	ENSMUSG00000015016	Acsf3	4	15.8924828900862	0.330288260486542	0.651073039384232	acyl-CoA synthetase family member 3 [Source:MGI Symbol;Acc:MGI:2182591]	Acsf3
1315	ENSMUSG00000015023	Ddx19a	3	14.7689254906629	0.178461171168666	0.505578938500149	DEAD (Asp-Glu-Ala-Asp) box polypeptide 19a [Source:MGI Symbol;Acc:MGI:99526]	Ddx19a
1316	ENSMUSG00000015027	Galns	1	5.57240341350316	0.189730748356304	0.517600935370846	galactosamine (N-acetyl)-6-sulfate sulfatase [Source:MGI Symbol;Acc:MGI:1355303]	Galns
1317	ENSMUSG00000015053	Gata2	5	17.6251016530219	1.9519617838216e-05	0.0037507207441762	GATA binding protein 2 [Source:MGI Symbol;Acc:MGI:95662]	Gata2
1318	ENSMUSG00000015083	C8g	2	6.36028975914333	0.244159284406564	0.573581074509766	complement component 8, gamma polypeptide [Source:MGI Symbol;Acc:MGI:88237]	C8g
1319	ENSMUSG00000015085	Entpd2	1	3.86986676862169	0.14632476153458	0.466315992908313	ectonucleoside triphosphate diphosphohydrolase 2 [Source:MGI Symbol;Acc:MGI:1096863]	Entpd2
1320	ENSMUSG00000015087	Rabl6	7	27.7297118907353	0.112972686475948	0.418224343162728	RAB, member RAS oncogene family-like 6 [Source:MGI Symbol;Acc:MGI:2442633]	Rabl6
1321	ENSMUSG00000015090	Ptgds	3	5.63185869036275	0.863510531500028	0.973953670137511	prostaglandin D2 synthase (brain) [Source:MGI Symbol;Acc:MGI:99261]	Ptgds
1322	ENSMUSG00000015092	Edf1	3	13.1492630609493	0.926484674887078	1	endothelial differentiation-related factor 1 [Source:MGI Symbol;Acc:MGI:1891227]	Edf1
1323	ENSMUSG00000015094	Npdc1	7	25.6297383051503	0.988499670900223	1	neural proliferation, differentiation and control 1 [Source:MGI Symbol;Acc:MGI:1099802]	Npdc1
1324	ENSMUSG00000015095	Fbxw5	5	16.7162999125164	0.159063236265708	0.483671830887877	F-box and WD-40 domain protein 5 [Source:MGI Symbol;Acc:MGI:1354731]	Fbxw5
1325	ENSMUSG00000015112	Slc25a13	5	24.9572735299441	0.770076099286448	0.916918294616737	solute carrier family 25 (mitochondrial carrier, adenine nucleotide translocator), member 13 [Source:MGI Symbol;Acc:MGI:1354721]	Slc25a13
1326	ENSMUSG00000015120	Ube2i	12	60.7346164776202	0.0237517397895207	0.201963225568932	ubiquitin-conjugating enzyme E2I [Source:MGI Symbol;Acc:MGI:107365]	Ube2i
1327	ENSMUSG00000015126	Tsr3	1	6.45674799413852	0.0471049341967523	0.282203777995119	TSR3 20S rRNA accumulation [Source:MGI Symbol;Acc:MGI:1915577]	Tsr3
1328	ENSMUSG00000015127	Unkl	6	19.9130577098125	0.107410901562067	0.410059770923627	unkempt family like zinc finger [Source:MGI Symbol;Acc:MGI:1921404]	Unkl
1329	ENSMUSG00000015133	Lrrk1	2	4.96359938488465	0.963891097331282	1	leucine-rich repeat kinase 1 [Source:MGI Symbol;Acc:MGI:2142227]	Lrrk1
1330	ENSMUSG00000015134	Aldh1a3	2	9.74524488448919	0.155335512089309	0.477576950156141	aldehyde dehydrogenase family 1, subfamily A3 [Source:MGI Symbol;Acc:MGI:1861722]	Aldh1a3
1331	ENSMUSG00000015143	Actn1	7	32.6687080109494	0.0238306386889762	0.202176705440221	actinin, alpha 1 [Source:MGI Symbol;Acc:MGI:2137706]	Actn1
1332	ENSMUSG00000015149	Sirt2	7	28.8573134714586	0.352753514258081	0.669908050013053	sirtuin 2 [Source:MGI Symbol;Acc:MGI:1927664]	Sirt2
1333	ENSMUSG00000015165	Hnrnpl	12	70.4993286099517	0.000815616921019254	0.0359757699621407	heterogeneous nuclear ribonucleoprotein L [Source:MGI Symbol;Acc:MGI:104816]	Hnrnpl
1334	ENSMUSG00000015176	Nolc1	8	43.5245340659127	0.00063980907364322	0.0324985870097774	nucleolar and coiled-body phosphoprotein 1 [Source:MGI Symbol;Acc:MGI:1918019]	Nolc1
1335	ENSMUSG00000015189	Casd1	1	5.76664554019725	0.156912956259783	0.479864729628917	CAS1 domain containing 1 [Source:MGI Symbol;Acc:MGI:2384865]	Casd1
1336	ENSMUSG00000015202	Cnksr3	2	9.28874141788392	0.0323721177110846	0.233932296567601	Cnksr family member 3 [Source:MGI Symbol;Acc:MGI:2674130]	Cnksr3
1337	ENSMUSG00000015214	Mtmr1	5	13.1307129378988	0.55310847816048	0.804160661057881	myotubularin related protein 1 [Source:MGI Symbol;Acc:MGI:1858271]	Mtmr1
1338	ENSMUSG00000015217	Hmgb3	5	17.9023952832282	0.812580158448502	0.940097471548537	high mobility group box 3 [Source:MGI Symbol;Acc:MGI:1098219]	Hmgb3
1339	ENSMUSG00000015222	Map2	7	15.8982927422322	0.316434670229873	0.638741438315386	microtubule-associated protein 2 [Source:MGI Symbol;Acc:MGI:97175]	Map2
1340	ENSMUSG00000015224	Cyp2j9	1	2.50742497457612	0.303254561349875	0.628904307972783	cytochrome P450, family 2, subfamily j, polypeptide 9 [Source:MGI Symbol;Acc:MGI:1921769]	Cyp2j9
1341	ENSMUSG00000015243	Abca1	1	6.79684544665397	0.168624765746018	0.49499776843193	ATP-binding cassette, sub-family A (ABC1), member 1 [Source:MGI Symbol;Acc:MGI:99607]	Abca1
1342	ENSMUSG00000015247	Nipsnap3b	3	12.6246728152128	0.060952642313975	0.31964023895024	nipsnap homolog 3B [Source:MGI Symbol;Acc:MGI:1913786]	Nipsnap3b
1343	ENSMUSG00000015289	Lage3	3	15.9172684615935	0.183541057276844	0.510780032515266	L antigen family, member 3 [Source:MGI Symbol;Acc:MGI:1913442]	Lage3
1344	ENSMUSG00000015290	Ubl4a	5	21.0500641542772	0.57481500581596	0.816487709874115	ubiquitin-like 4A [Source:MGI Symbol;Acc:MGI:95049]	Ubl4a
1345	ENSMUSG00000015291	Gdi1	8	39.4251987040935	0.953756920315531	1	guanosine diphosphate (GDP) dissociation inhibitor 1 [Source:MGI Symbol;Acc:MGI:99846]	Gdi1
1346	ENSMUSG00000015305	Sash1	4	17.2902196389759	0.639065867491243	0.852920620341974	SAM and SH3 domain containing 1 [Source:MGI Symbol;Acc:MGI:1917347]	Sash1
1347	ENSMUSG00000015312	Gadd45b	3	13.5283717934962	0.199847206618914	0.528397002420095	growth arrest and DNA-damage-inducible 45 beta [Source:MGI Symbol;Acc:MGI:107776]	Gadd45b
1348	ENSMUSG00000015314	Slamf6	1	4.38617803583082	0.576529883622269	0.817950975724984	SLAM family member 6 [Source:MGI Symbol;Acc:MGI:1353620]	Slamf6
1349	ENSMUSG00000015316	Slamf1	1	4.81451758652003	0.0749294876325988	0.348814954562048	signaling lymphocytic activation molecule family member 1 [Source:MGI Symbol;Acc:MGI:1351314]	Slamf1
1350	ENSMUSG00000015335	Zdhhc12	4	23.1098676668992	0.153571205886793	0.47569076286958	zinc finger, DHHC domain containing 12 [Source:MGI Symbol;Acc:MGI:1913470]	Zdhhc12
1351	ENSMUSG00000015337	Endog	1	5.84480188146193	0.0657035370535158	0.330432545572668	endonuclease G [Source:MGI Symbol;Acc:MGI:1261433]	Endog
1352	ENSMUSG00000015340	Cybb	1	2.52409595695842	0.781265000331833	0.923453222330061	cytochrome b-245, beta polypeptide [Source:MGI Symbol;Acc:MGI:88574]	Cybb
1353	ENSMUSG00000015341	Golga7	4	22.8644071813242	0.458319799782881	0.749718516604666	golgi autoantigen, golgin subfamily a, 7 [Source:MGI Symbol;Acc:MGI:1931029]	Golga7
1354	ENSMUSG00000015342	Xk	1	4.56124152308612	0.375386455573016	0.686413816131852	X-linked Kx blood group [Source:MGI Symbol;Acc:MGI:103569]	Xk
1355	ENSMUSG00000015354	Pcolce2	2	11.3212814935698	0.702652230529888	0.883787418694465	procollagen C-endopeptidase enhancer 2 [Source:MGI Symbol;Acc:MGI:1923727]	Pcolce2
1356	ENSMUSG00000015357	Clpx	4	14.1118451563796	0.031066180517541	0.228964410851142	caseinolytic mitochondrial matrix peptidase chaperone subunit [Source:MGI Symbol;Acc:MGI:1346017]	Clpx
1357	ENSMUSG00000015363	Trabd	7	20.0335056736527	0.109318344621261	0.412806483386407	TraB domain containing [Source:MGI Symbol;Acc:MGI:1915226]	Trabd
1358	ENSMUSG00000015365	Mov10l1	3	5.61593632968962	0.195161836203111	0.523997281554545	Moloney leukemia virus 10-like 1 [Source:MGI Symbol;Acc:MGI:1891384]	Mov10l1
1359	ENSMUSG00000015452	Ager	4	8.66300885836275	0.482806634506639	0.764387465135112	advanced glycosylation end product-specific receptor [Source:MGI Symbol;Acc:MGI:893592]	Ager
1360	ENSMUSG00000015461	Atf6b	4	12.1077310160427	0.00106519863044153	0.041343021844012	activating transcription factor 6 beta [Source:MGI Symbol;Acc:MGI:105121]	Atf6b
1361	ENSMUSG00000015467	Egfl8	2	4.80540543289125	0.497837125289683	0.77340245804083	EGF-like domain 8 [Source:MGI Symbol;Acc:MGI:1932094]	Egfl8
1362	ENSMUSG00000015468	Notch4	7	20.7066611322197	0.883468724321384	0.988185254308928	notch 4 [Source:MGI Symbol;Acc:MGI:107471]	Notch4
1363	ENSMUSG00000015474	Ppt2	6	20.6182577864796	0.597596853717647	0.829380508320844	palmitoyl-protein thioesterase 2 [Source:MGI Symbol;Acc:MGI:1860075]	Ppt2
1364	ENSMUSG00000015476	Prrt1	1	0.82274877017641	1	1	proline-rich transmembrane protein 1 [Source:MGI Symbol;Acc:MGI:1932118]	Prrt1
1365	ENSMUSG00000015478	Rnf5	3	15.5247429827878	0.0276807662822563	0.217503033346823	ring finger protein 5 [Source:MGI Symbol;Acc:MGI:1860076]	Rnf5
1366	ENSMUSG00000015484	Fam163a	1	2.29156307083782	0.394693608267711	0.702500615085217	family with sequence similarity 163, member A [Source:MGI Symbol;Acc:MGI:3618859]	Fam163a
1367	ENSMUSG00000015488	Cacfd1	6	18.6307486867933	0.100005529573436	0.397441463628862	calcium channel flower domain containing 1 [Source:MGI Symbol;Acc:MGI:1924317]	Cacfd1
1368	ENSMUSG00000015501	Hivep2	3	8.80471759255124	0.0509188845464116	0.292783586141867	human immunodeficiency virus type I enhancer binding protein 2 [Source:MGI Symbol;Acc:MGI:1338076]	Hivep2
1369	ENSMUSG00000015522	Arnt	8	37.6074242528175	0.0207632830072126	0.189527719853888	aryl hydrocarbon receptor nuclear translocator [Source:MGI Symbol;Acc:MGI:88071]	Arnt
1370	ENSMUSG00000015533	Itga2	1	2.12898841767952	0.807443962954255	0.937445935303718	integrin alpha 2 [Source:MGI Symbol;Acc:MGI:96600]	Itga2
1371	ENSMUSG00000015536	Mocs2	8	25.8530186680589	0.00408949893481731	0.0811617979321319	molybdenum cofactor synthesis 2 [Source:MGI Symbol;Acc:MGI:1336894]	Mocs2
1372	ENSMUSG00000015542	Nat9	6	17.4766528153007	0.940459074972531	1	N-acetyltransferase 9 (GCN5-related, putative) [Source:MGI Symbol;Acc:MGI:1913426]	Nat9
1373	ENSMUSG00000015568	Lpl	3	15.0759281812161	0.00144434321923261	0.048696924060866	lipoprotein lipase [Source:MGI Symbol;Acc:MGI:96820]	Lpl
1374	ENSMUSG00000015575	Atp6v0e	1	5.74485102973325	0.222328992530507	0.552193966611378	ATPase, H+ transporting, lysosomal V0 subunit E [Source:MGI Symbol;Acc:MGI:1328318]	Atp6v0e
1375	ENSMUSG00000015579	Nkx2-5	1	2.40365372339066	0.143945220264099	0.462605093469059	NK2 homeobox 5 [Source:MGI Symbol;Acc:MGI:97350]	Nkx2-5
1376	ENSMUSG00000015597	Zfp318	3	10.7155920927508	0.601654796627319	0.831589630720642	zinc finger protein 318 [Source:MGI Symbol;Acc:MGI:1889348]	Zfp318
1377	ENSMUSG00000015599	Ttbk1	2	8.07224524002201	0.135967092814355	0.451907356802326	tau tubulin kinase 1 [Source:MGI Symbol;Acc:MGI:2147036]	Ttbk1
1378	ENSMUSG00000015619	Gata3	1	4.62288645685479	0.0222418348047236	0.195247406213285	GATA binding protein 3 [Source:MGI Symbol;Acc:MGI:95663]	Gata3
1379	ENSMUSG00000015627	Gata5	1	3.42861501434311	0.63086514458175	0.848555828686194	GATA binding protein 5 [Source:MGI Symbol;Acc:MGI:109497]	Gata5
1380	ENSMUSG00000015647	Lama5	4	21.5021731295465	0.846563882922412	0.962963915749194	laminin, alpha 5 [Source:MGI Symbol;Acc:MGI:105382]	Lama5
1381	ENSMUSG00000015652	Steap1	1	4.22668570996569	0.000816654276320996	0.0359757699621407	six transmembrane epithelial antigen of the prostate 1 [Source:MGI Symbol;Acc:MGI:1917608]	Steap1
1382	ENSMUSG00000015653	Steap2	5	16.5409448950529	0.846956416612573	0.963128892267756	six transmembrane epithelial antigen of prostate 2 [Source:MGI Symbol;Acc:MGI:1921301]	Steap2
1383	ENSMUSG00000015656	Hspa8	9	51.5969980447459	8.35057968097734e-08	7.65509568754737e-05	heat shock protein 8 [Source:MGI Symbol;Acc:MGI:105384]	Hspa8
1384	ENSMUSG00000015659	Serac1	3	11.6945117270656	0.333479041987966	0.653799651257441	serine active site containing 1 [Source:MGI Symbol;Acc:MGI:2447813]	Serac1
1385	ENSMUSG00000015668	Pdzd11	3	16.2953549568124	0.684955572285842	0.874814550658446	PDZ domain containing 11 [Source:MGI Symbol;Acc:MGI:1919871]	Pdzd11
1386	ENSMUSG00000015671	Psma2	2	15.6867030330968	0.831835693434403	0.953598478644806	proteasome (prosome, macropain) subunit, alpha type 2 [Source:MGI Symbol;Acc:MGI:104885]	Psma2
1387	ENSMUSG00000015672	Mrpl32	4	21.6958608622297	0.0448329839545439	0.274341949812119	mitochondrial ribosomal protein L32 [Source:MGI Symbol;Acc:MGI:2137226]	Mrpl32
1388	ENSMUSG00000015697	Setdb1	5	30.7263219653646	0.0111261540088519	0.138017942045963	SET domain, bifurcated 1 [Source:MGI Symbol;Acc:MGI:1934229]	Setdb1
1389	ENSMUSG00000015702	Anxa9	2	5.91320093163522	0.670475414290076	0.867694800180672	annexin A9 [Source:MGI Symbol;Acc:MGI:1923711]	Anxa9
1390	ENSMUSG00000015709	Arnt2	3	5.91341472887077	0.0935566900031422	0.385502371369023	aryl hydrocarbon receptor nuclear translocator 2 [Source:MGI Symbol;Acc:MGI:107188]	Arnt2
1391	ENSMUSG00000015711	Prune1	2	10.8702334828409	0.129109000732266	0.442182889543762	prune exopolyphosphatase [Source:MGI Symbol;Acc:MGI:1925152]	Prune1
1392	ENSMUSG00000015714	Cers2	8	29.3071669650599	0.188756561081159	0.516304711192582	ceramide synthase 2 [Source:MGI Symbol;Acc:MGI:1924143]	Cers2
1393	ENSMUSG00000015721	Nlrp5	1	2.45271529517555	0.80760260407333	0.937535894049066	NLR family, pyrin domain containing 5 [Source:MGI Symbol;Acc:MGI:1345193]	Nlrp5
1394	ENSMUSG00000015733	Capza2	6	25.2091483849779	0.0272392044566794	0.215972786241983	capping protein (actin filament) muscle Z-line, alpha 2 [Source:MGI Symbol;Acc:MGI:106222]	Capza2
1395	ENSMUSG00000015745	Plekho1	3	8.02612349602787	0.284074580818161	0.609659315026433	pleckstrin homology domain containing, family O member 1 [Source:MGI Symbol;Acc:MGI:1914470]	Plekho1
1396	ENSMUSG00000015747	Vps45	2	8.68569096434691	0.39575706421598	0.70323881084156	vacuolar protein sorting 45 [Source:MGI Symbol;Acc:MGI:891965]	Vps45
1397	ENSMUSG00000015748	Prpf3	9	42.0404783383391	0.477010432918258	0.760352654512188	pre-mRNA processing factor 3 [Source:MGI Symbol;Acc:MGI:1918017]	Prpf3
1398	ENSMUSG00000015749	Anp32e	9	40.5226259147661	0.747852771359063	0.903761060981376	acidic (leucine-rich) nuclear phosphoprotein 32 family, member E [Source:MGI Symbol;Acc:MGI:1913721]	Anp32e
1399	ENSMUSG00000015750	Aph1a	4	19.1445930608967	0.0307179235365231	0.227592457832957	aph1 homolog A, gamma secretase subunit [Source:MGI Symbol;Acc:MGI:2385110]	Aph1a
1400	ENSMUSG00000015755	Tab2	5	25.2637582717189	0.107255469752166	0.409780109524724	TGF-beta activated kinase 1/MAP3K7 binding protein 2 [Source:MGI Symbol;Acc:MGI:1915902]	Tab2
1401	ENSMUSG00000015757	Ppil4	4	20.2301726375134	0.568047783349415	0.812082454539238	peptidylprolyl isomerase (cyclophilin)-like 4 [Source:MGI Symbol;Acc:MGI:1914668]	Ppil4
1402	ENSMUSG00000015766	Eps8	9	37.5236109036377	0.0249821822315893	0.207477131208079	epidermal growth factor receptor pathway substrate 8 [Source:MGI Symbol;Acc:MGI:104684]	Eps8
1403	ENSMUSG00000015776	Med22	3	13.1709939726415	0.0664660338650951	0.332433779666652	mediator complex subunit 22 [Source:MGI Symbol;Acc:MGI:98446]	Med22
1404	ENSMUSG00000015787	Abo	1	0.571183788900298	0.308207596570253	0.632544203157455	ABO blood group (transferase A, alpha 1-3-N-acetylgalactosaminyltransferase, transferase B, alpha 1-3-galactosyltransferase) [Source:MGI Symbol;Acc:MGI:2135738]	Abo
1405	ENSMUSG00000015790	Surf1	7	25.1813273993007	0.426960131681161	0.726545522407322	surfeit gene 1 [Source:MGI Symbol;Acc:MGI:98443]	Surf1
1406	ENSMUSG00000015804	Med28	5	26.8881641826273	0.132416019785594	0.44643446530516	mediator complex subunit 28 [Source:MGI Symbol;Acc:MGI:1914249]	Med28
1407	ENSMUSG00000015806	Qdpr	7	24.9108527485755	0.128453588891352	0.441539616304757	quinoid dihydropteridine reductase [Source:MGI Symbol;Acc:MGI:97836]	Qdpr
1408	ENSMUSG00000015829	Tnr	1	3.58018032847247	0.542806824817039	0.798612394878901	tenascin R [Source:MGI Symbol;Acc:MGI:99516]	Tnr
1409	ENSMUSG00000015837	Sqstm1	6	29.9222775506176	0.000225503443730115	0.0163201759219866	sequestosome 1 [Source:MGI Symbol;Acc:MGI:107931]	Sqstm1
1410	ENSMUSG00000015839	Nfe2l2	2	13.2267147661518	0.0623042391176037	0.322858386878328	nuclear factor, erythroid derived 2, like 2 [Source:MGI Symbol;Acc:MGI:108420]	Nfe2l2
1411	ENSMUSG00000015843	Rxrg	1	1.82499549371589	1	1	retinoid X receptor gamma [Source:MGI Symbol;Acc:MGI:98216]	Rxrg
1412	ENSMUSG00000015846	Rxra	3	10.9565034129795	0.798925066994335	0.932661288185997	retinoid X receptor alpha [Source:MGI Symbol;Acc:MGI:98214]	Rxra
1413	ENSMUSG00000015850	Adamtsl4	4	14.637544430559	0.918378639175723	1	ADAMTS-like 4 [Source:MGI Symbol;Acc:MGI:2389008]	Adamtsl4
1414	ENSMUSG00000015869	Prpsap1	9	38.3881868631191	0.505251803885974	0.777795606823949	phosphoribosyl pyrophosphate synthetase-associated protein 1 [Source:MGI Symbol;Acc:MGI:1915013]	Prpsap1
1415	ENSMUSG00000015879	Fam184b	2	5.94377748159466	0.835455881821346	0.956090903634689	family with sequence similarity 184, member B [Source:MGI Symbol;Acc:MGI:2442958]	Fam184b
1416	ENSMUSG00000015880	Ncapg	6	29.4881723987767	0.254525985643076	0.583234891988938	non-SMC condensin I complex, subunit G [Source:MGI Symbol;Acc:MGI:1930197]	Ncapg
1417	ENSMUSG00000015882	Lcorl	9	33.0426831502283	0.0874784934513049	0.374022341281864	ligand dependent nuclear receptor corepressor-like [Source:MGI Symbol;Acc:MGI:2651932]	Lcorl
1418	ENSMUSG00000015889	Lta4h	7	30.0160792858696	0.0547219710263036	0.303411207346892	leukotriene A4 hydrolase [Source:MGI Symbol;Acc:MGI:96836]	Lta4h
1419	ENSMUSG00000015932	Dstn	1	9.02426402285688	0.125359034095102	0.438532251149943	destrin [Source:MGI Symbol;Acc:MGI:1929270]	Dstn
1420	ENSMUSG00000015937	H2afy	8	40.168887966665	9.76739356212629e-07	0.000522311370734704	H2A histone family, member Y [Source:MGI Symbol;Acc:MGI:1349392]	H2afy
1421	ENSMUSG00000015942	Gtf2ird2	5	14.0751466068429	0.137891341372988	0.45493508359407	GTF2I repeat domain containing 2 [Source:MGI Symbol;Acc:MGI:2149780]	Gtf2ird2
1422	ENSMUSG00000015943	Bola1	3	14.8710158176231	0.983894580918979	1	bolA-like 1 (E. coli) [Source:MGI Symbol;Acc:MGI:1916418]	Bola1
1423	ENSMUSG00000015944	Castor2	2	7.18818105837311	0.655623472399472	0.860061837626047	cytosolic arginine sensor for mTORC1 subunit 2 [Source:MGI Symbol;Acc:MGI:1933384]	Castor2
1424	ENSMUSG00000015947	Fcgr1	1	1.65704150809668	1	1	Fc receptor, IgG, high affinity I [Source:MGI Symbol;Acc:MGI:95498]	Fcgr1
1425	ENSMUSG00000015950	Ncf1	1	3.59593873896068	0.785153497849272	0.925483099871193	neutrophil cytosolic factor 1 [Source:MGI Symbol;Acc:MGI:97283]	Ncf1
1426	ENSMUSG00000015957	Wnt11	2	3.90218243887486	0.795284006670441	0.930243390026155	wingless-type MMTV integration site family, member 11 [Source:MGI Symbol;Acc:MGI:101948]	Wnt11
1427	ENSMUSG00000015961	Adss	3	19.3273098057939	0.00507218631288341	0.0917065324661622	adenylosuccinate synthetase, non muscle [Source:MGI Symbol;Acc:MGI:87948]	Adss
1429	ENSMUSG00000015966	Il17rb	3	5.45105389158558	0.974733920205898	1	interleukin 17 receptor B [Source:MGI Symbol;Acc:MGI:1355292]	Il17rb
1430	ENSMUSG00000015968	Cacna1d	1	2.72716175308137	0.457453817572895	0.749296745254693	calcium channel, voltage-dependent, L type, alpha 1D subunit [Source:MGI Symbol;Acc:MGI:88293]	Cacna1d
1431	ENSMUSG00000015970	Chdh	1	1.93379085742867	0.0915224129292569	0.38250477330061	choline dehydrogenase [Source:MGI Symbol;Acc:MGI:1860776]	Chdh
1432	ENSMUSG00000015971	Actr8	8	34.2910086648905	0.48088149273393	0.762997578226398	ARP8 actin-related protein 8 [Source:MGI Symbol;Acc:MGI:1860775]	Actr8
1433	ENSMUSG00000015980	Lrrc27	4	8.94145560916624	0.975971205165357	1	leucine rich repeat containing 27 [Source:MGI Symbol;Acc:MGI:1923862]	Lrrc27
1434	ENSMUSG00000015994	Fnta	5	24.2027649745885	0.0984399403302851	0.394312794693782	farnesyltransferase, CAAX box, alpha [Source:MGI Symbol;Acc:MGI:104683]	Fnta
1435	ENSMUSG00000016018	Mtrex	5	23.9514738168726	0.00114699429194153	0.0432109336872141	Mtr4 exosome RNA helicase [Source:MGI Symbol;Acc:MGI:1919448]	Mtrex
1436	ENSMUSG00000016024	Lbp	3	7.06206953807016	0.919148675900694	1	lipopolysaccharide binding protein [Source:MGI Symbol;Acc:MGI:1098776]	Lbp
1437	ENSMUSG00000016087	Fli1	1	3.21848980736245	0.476517880591359	0.760352654512188	Friend leukemia integration 1 [Source:MGI Symbol;Acc:MGI:95554]	Fli1
1438	ENSMUSG00000016128	Stard13	2	4.30004659462945	0.852881564054841	0.966609148099597	StAR-related lipid transfer (START) domain containing 13 [Source:MGI Symbol;Acc:MGI:2385331]	Stard13
1439	ENSMUSG00000016150	Tenm1	4	10.3276393928354	0.132835977111002	0.447067376811872	teneurin transmembrane protein 1 [Source:MGI Symbol;Acc:MGI:1345185]	Tenm1
1440	ENSMUSG00000016181	Diexf	7	27.976669221377	0.638705507291353	0.852694966492297	digestive organ expansion factor homolog (zebrafish) [Source:MGI Symbol;Acc:MGI:2138080]	Diexf
1441	ENSMUSG00000016200	Syt14	4	18.3870127911577	0.0711207445174696	0.342629093018499	synaptotagmin XIV [Source:MGI Symbol;Acc:MGI:2444490]	Syt14
1442	ENSMUSG00000016206	H2-M3	1	3.52515263823202	0.2620233405969	0.588674320032649	histocompatibility 2, M region locus 3 [Source:MGI Symbol;Acc:MGI:95915]	H2-M3
1443	ENSMUSG00000016239	Lonrf3	2	5.54748546770221	0.0175866250243216	0.174878729842848	LON peptidase N-terminal domain and ring finger 3 [Source:MGI Symbol;Acc:MGI:1921615]	Lonrf3
1444	ENSMUSG00000016252	Atp5e	3	13.9908330373377	0.0271967037066273	0.215813579165821	ATP synthase, H+ transporting, mitochondrial F1 complex, epsilon subunit [Source:MGI Symbol;Acc:MGI:1855697]	Atp5e
1445	ENSMUSG00000016253	Nelfcd	6	27.8623115504971	0.411246593725525	0.713942481360815	negative elongation factor complex member C/D, Th1l [Source:MGI Symbol;Acc:MGI:1926424]	Nelfcd
1446	ENSMUSG00000016255	Tubb1	1	1.57639974976323	1	1	tubulin, beta 1 class VI [Source:MGI Symbol;Acc:MGI:107814]	Tubb1
1447	ENSMUSG00000016256	Ctsz	1	7.59438084144938	0.115437906218365	0.422690982186992	cathepsin Z [Source:MGI Symbol;Acc:MGI:1891190]	Ctsz
1448	ENSMUSG00000016257	Prelid3b	5	16.1484462909293	0.537480591075249	0.795558885036877	PRELI domain containing 3B [Source:MGI Symbol;Acc:MGI:1913640]	Prelid3b
1449	ENSMUSG00000016262	Sertad4	1	3.8299825892353	0.627980087104645	0.846868538263943	SERTA domain containing 4 [Source:MGI Symbol;Acc:MGI:2443496]	Sertad4
1450	ENSMUSG00000016283	H2-M2	1	3.26986971554209	0.560805709281299	0.808149615193823	histocompatibility 2, M region locus 2 [Source:MGI Symbol;Acc:MGI:95914]	H2-M2
1451	ENSMUSG00000016308	Ube2a	7	31.0346893861248	0.267281071784728	0.593406517463706	ubiquitin-conjugating enzyme E2A [Source:MGI Symbol;Acc:MGI:102959]	Ube2a
1452	ENSMUSG00000016319	Slc25a5	3	17.4002398428088	0.338302429933623	0.65727337957349	solute carrier family 25 (mitochondrial carrier, adenine nucleotide translocator), member 5 [Source:MGI Symbol;Acc:MGI:1353496]	Slc25a5
1453	ENSMUSG00000016344	Ppdpf	5	24.2268279246569	0.555498027313027	0.80520235854251	pancreatic progenitor cell differentiation and proliferation factor [Source:MGI Symbol;Acc:MGI:1913746]	Ppdpf
1454	ENSMUSG00000016346	Kcnq2	7	15.5129020554529	0.167367983708799	0.493417297699035	potassium voltage-gated channel, subfamily Q, member 2 [Source:MGI Symbol;Acc:MGI:1309503]	Kcnq2
1455	ENSMUSG00000016349	Eef1a2	1	1.97035750936656	1	1	eukaryotic translation elongation factor 1 alpha 2 [Source:MGI Symbol;Acc:MGI:1096317]	Eef1a2
1456	ENSMUSG00000016356	Col20a1	1	0.987195753323799	1	1	collagen, type XX, alpha 1 [Source:MGI Symbol;Acc:MGI:1920618]	Col20a1
1457	ENSMUSG00000016382	Pls3	4	14.6725966846127	0.825611605455135	0.948909701120834	plastin 3 (T-isoform) [Source:MGI Symbol;Acc:MGI:104807]	Pls3
1458	ENSMUSG00000016386	Mpped2	4	12.3119069584663	0.336753279900008	0.656172526254068	metallophosphoesterase domain containing 2 [Source:MGI Symbol;Acc:MGI:1924265]	Mpped2
1459	ENSMUSG00000016409	Nkap	2	9.56854795238582	0.13113121235802	0.444745023069307	NFKB activating protein [Source:MGI Symbol;Acc:MGI:1914300]	Nkap
1460	ENSMUSG00000016427	Ndufa1	1	7.1997437171219	0.169486327343295	0.496122272854094	NADH:ubiquinone oxidoreductase subunit A1 [Source:MGI Symbol;Acc:MGI:1929511]	Ndufa1
1461	ENSMUSG00000016458	Wt1	2	4.6386996474184	0.81918732277096	0.944265322475525	Wilms tumor 1 homolog [Source:MGI Symbol;Acc:MGI:98968]	Wt1
1462	ENSMUSG00000016477	E2f3	4	16.5106815259464	0.5779434240455	0.81887982802365	E2F transcription factor 3 [Source:MGI Symbol;Acc:MGI:1096340]	E2f3
1463	ENSMUSG00000016481	Cr1l	7	28.4559239903645	0.500485248745604	0.774901435597746	complement component (3b/4b) receptor 1-like [Source:MGI Symbol;Acc:MGI:88513]	Cr1l
1464	ENSMUSG00000016487	Ppfibp1	9	26.6397578408314	0.292718817637406	0.618468828214589	PTPRF interacting protein, binding protein 1 (liprin beta 1) [Source:MGI Symbol;Acc:MGI:1914783]	Ppfibp1
1465	ENSMUSG00000016493	Cd46	2	4.90594045896559	0.653128432511655	0.858809181905844	CD46 antigen, complement regulatory protein [Source:MGI Symbol;Acc:MGI:1203290]	Cd46
1466	ENSMUSG00000016494	Cd34	3	8.05776486659027	0.342131422908758	0.660694409936248	CD34 antigen [Source:MGI Symbol;Acc:MGI:88329]	Cd34
1467	ENSMUSG00000016495	Plgrkt	5	15.5943483891804	0.391200076092226	0.699570670034583	plasminogen receptor, C-terminal lysine transmembrane protein [Source:MGI Symbol;Acc:MGI:1915009]	Plgrkt
1468	ENSMUSG00000016496	Cd274	1	4.58730986571959	0.529370942420348	0.79115907247373	CD274 antigen [Source:MGI Symbol;Acc:MGI:1926446]	Cd274
1469	ENSMUSG00000016503	Gtf3a	3	17.2202212947049	0.998126239477296	1	general transcription factor III A [Source:MGI Symbol;Acc:MGI:1913846]	Gtf3a
1470	ENSMUSG00000016510	Mtif3	4	17.833321347489	0.42587038470038	0.725724528026056	mitochondrial translational initiation factor 3 [Source:MGI Symbol;Acc:MGI:1923616]	Mtif3
1471	ENSMUSG00000016520	Lnx2	2	7.66257017615184	0.110513938517807	0.415068750821882	ligand of numb-protein X 2 [Source:MGI Symbol;Acc:MGI:2155959]	Lnx2
1472	ENSMUSG00000016526	Dyrk3	2	9.87864668456076	0.381248861286464	0.691827588132235	dual-specificity tyrosine-(Y)-phosphorylation regulated kinase 3 [Source:MGI Symbol;Acc:MGI:1330300]	Dyrk3
1473	ENSMUSG00000016528	Mapkapk2	2	7.08677898066769	0.063246801222416	0.323648104819971	MAP kinase-activated protein kinase 2 [Source:MGI Symbol;Acc:MGI:109298]	Mapkapk2
1474	ENSMUSG00000016534	Lamp2	5	31.2544883749213	0.000119634535962206	0.0120580337791017	lysosomal-associated membrane protein 2 [Source:MGI Symbol;Acc:MGI:96748]	Lamp2
1475	ENSMUSG00000016552	Foxred2	4	14.7002741976363	0.0306612477655278	0.227372758372178	FAD-dependent oxidoreductase domain containing 2 [Source:MGI Symbol;Acc:MGI:106315]	Foxred2
1476	ENSMUSG00000016559	H3f3b	4	24.1963703878083	0.0212966365401497	0.190974054190938	H3 histone, family 3B [Source:MGI Symbol;Acc:MGI:1101768]	H3f3b
1477	ENSMUSG00000016624	Phf21b	5	15.6914515475099	0.773435761666327	0.919343040011328	PHD finger protein 21B [Source:MGI Symbol;Acc:MGI:2443812]	Phf21b
1478	ENSMUSG00000016626	Nlrp14	1	2.34592079941468	0.665076597343661	0.865035441893306	NLR family, pyrin domain containing 14 [Source:MGI Symbol;Acc:MGI:1924108]	Nlrp14
1479	ENSMUSG00000016664	Pacsin2	2	14.1059371283897	0.153932935291166	0.476195233374617	protein kinase C and casein kinase substrate in neurons 2 [Source:MGI Symbol;Acc:MGI:1345153]	Pacsin2
1480	ENSMUSG00000016756	Cmah	1	10.3532391481991	0.0606764954614551	0.318926228414777	cytidine monophospho-N-acetylneuraminic acid hydroxylase [Source:MGI Symbol;Acc:MGI:103227]	Cmah
1481	ENSMUSG00000016757	Ttll12	2	7.57943792851673	0.691397083714359	0.878181762629169	tubulin tyrosine ligase-like family, member 12 [Source:MGI Symbol;Acc:MGI:3039573]	Ttll12
1482	ENSMUSG00000016763	Scube1	2	3.10617339859547	0.167966994127621	0.494159396601556	signal peptide, CUB domain, EGF-like 1 [Source:MGI Symbol;Acc:MGI:1890616]	Scube1
1483	ENSMUSG00000016831	Tox4	2	7.55820262666533	0.0978033755633416	0.393235752499977	TOX high mobility group box family member 4 [Source:MGI Symbol;Acc:MGI:1915389]	Tox4
1484	ENSMUSG00000016833	Mrps18c	6	28.6995417424114	0.348551948290122	0.665967116439316	mitochondrial ribosomal protein S18C [Source:MGI Symbol;Acc:MGI:1915985]	Mrps18c
1485	ENSMUSG00000016918	Sulf1	9	28.4261769085037	3.58632655383098e-08	3.83557624932224e-05	sulfatase 1 [Source:MGI Symbol;Acc:MGI:2138563]	Sulf1
1486	ENSMUSG00000016921	Srsf6	3	24.3910530663027	0.0860525968673487	0.371018710480029	serine/arginine-rich splicing factor 6 [Source:MGI Symbol;Acc:MGI:1915246]	Srsf6
1487	ENSMUSG00000016933	Plcg1	11	41.9727611385635	0.084751481590157	0.36762861992682	phospholipase C, gamma 1 [Source:MGI Symbol;Acc:MGI:97615]	Plcg1
1488	ENSMUSG00000016940	Kctd2	4	15.4399725496696	0.00435381860242683	0.0838518171419516	potassium channel tetramerisation domain containing 2 [Source:MGI Symbol;Acc:MGI:1917632]	Kctd2
1489	ENSMUSG00000016946	Kctd5	2	10.2607743105323	0.106118334281237	0.407517265758646	potassium channel tetramerisation domain containing 5 [Source:MGI Symbol;Acc:MGI:1916509]	Kctd5
1490	ENSMUSG00000016982	Pom121l2	1	1.47845580023787	1	1	POM121 membrane glycoprotein-like 2 (rat) [Source:MGI Symbol;Acc:MGI:2684870]	Pom121l2
1491	ENSMUSG00000016984	Etaa1	1	7.81836592183979	0.00684969230976098	0.107335834344006	Ewing tumor-associated antigen 1 [Source:MGI Symbol;Acc:MGI:1915395]	Etaa1
1492	ENSMUSG00000016995	Matn4	1	3.38215045964841	0.731646528092957	0.895520110411892	matrilin 4 [Source:MGI Symbol;Acc:MGI:1328314]	Matn4
1493	ENSMUSG00000017007	Rbpjl	1	1.37583046839127	0.187601240944039	0.515071480554254	recombination signal binding protein for immunoglobulin kappa J region-like [Source:MGI Symbol;Acc:MGI:1196616]	Rbpjl
1494	ENSMUSG00000017009	Sdc4	2	11.4704089990245	0.440551463451723	0.737074658592448	syndecan 4 [Source:MGI Symbol;Acc:MGI:1349164]	Sdc4
1495	ENSMUSG00000017057	Il13ra1	1	5.20615282431559	1	1	interleukin 13 receptor, alpha 1 [Source:MGI Symbol;Acc:MGI:105052]	Il13ra1
1496	ENSMUSG00000017119	Nbr1	18	70.8967514308019	0.252441008982336	0.581169799559788	NBR1, autophagy cargo receptor [Source:MGI Symbol;Acc:MGI:108498]	Nbr1
1497	ENSMUSG00000017132	Cyth1	4	13.3148498916272	0.642457347998535	0.854030204690712	cytohesin 1 [Source:MGI Symbol;Acc:MGI:1334257]	Cyth1
1498	ENSMUSG00000017144	Rnd3	3	16.3130920921617	0.614719733529541	0.838753249002565	Rho family GTPase 3 [Source:MGI Symbol;Acc:MGI:1921444]	Rnd3
1499	ENSMUSG00000017146	Brca1	7	29.6783906618157	0.189384198416119	0.51709133201447	breast cancer 1, early onset [Source:MGI Symbol;Acc:MGI:104537]	Brca1
1500	ENSMUSG00000017167	Cntnap1	1	3.80040003691231	0.0618688635185202	0.321728117664784	contactin associated protein-like 1 [Source:MGI Symbol;Acc:MGI:1858201]	Cntnap1
1501	ENSMUSG00000017176	Nt5c3b	9	28.772493203813	0.0521632542046034	0.295902199776257	5'-nucleotidase, cytosolic IIIB [Source:MGI Symbol;Acc:MGI:1915356]	Nt5c3b
1502	ENSMUSG00000017188	Coa3	2	10.4545790377795	0.2484566944889	0.577104226062478	cytochrome C oxidase assembly factor 3 [Source:MGI Symbol;Acc:MGI:1098757]	Coa3
1503	ENSMUSG00000017204	Gsdma	1	3.51652596929705	0.674044377725776	0.869675639267099	gasdermin A [Source:MGI Symbol;Acc:MGI:1889509]	Gsdma
1504	ENSMUSG00000017210	Med24	11	40.4869123474094	0.0765177083745925	0.352319287050568	mediator complex subunit 24 [Source:MGI Symbol;Acc:MGI:1344385]	Med24
1505	ENSMUSG00000017211	Gsdma2	2	5.18719833691826	0.147049351269996	0.466809543160767	gasdermin A2 [Source:MGI Symbol;Acc:MGI:1921490]	Gsdma2
1506	ENSMUSG00000017221	Psmd3	4	25.1326064483438	0.0128974588982957	0.149391685469971	proteasome (prosome, macropain) 26S subunit, non-ATPase, 3 [Source:MGI Symbol;Acc:MGI:98858]	Psmd3
1507	ENSMUSG00000017264	Exosc10	8	33.8671622291442	0.0503398598094482	0.291440334889737	exosome component 10 [Source:MGI Symbol;Acc:MGI:1355322]	Exosc10
1508	ENSMUSG00000017286	Glod4	7	20.1964664224178	0.671331225808862	0.868343114671526	glyoxalase domain containing 4 [Source:MGI Symbol;Acc:MGI:1914451]	Glod4
1509	ENSMUSG00000017288	Vps53	12	33.1416914141894	0.065640753415886	0.330366050721365	VPS53 GARP complex subunit [Source:MGI Symbol;Acc:MGI:1915549]	Vps53
1510	ENSMUSG00000017291	Taok1	2	16.692742572275	0.156204634338089	0.478913109673922	TAO kinase 1 [Source:MGI Symbol;Acc:MGI:1914490]	Taok1
1511	ENSMUSG00000017299	Dnttip1	4	19.0146058545908	0.277862714640126	0.603558349087027	deoxynucleotidyltransferase, terminal, interacting protein 1 [Source:MGI Symbol;Acc:MGI:1923483]	Dnttip1
1512	ENSMUSG00000017300	Tnnc2	1	2.32882780266372	0.819383822644352	0.944265667149142	troponin C2, fast [Source:MGI Symbol;Acc:MGI:98780]	Tnnc2
1513	ENSMUSG00000017307	Acot8	4	16.5653151222419	0.0552866575988361	0.304737159175686	acyl-CoA thioesterase 8 [Source:MGI Symbol;Acc:MGI:2158201]	Acot8
1514	ENSMUSG00000017309	Cd300lg	1	4.92734861588983	0.362229999046814	0.676692354175668	CD300 molecule like family member G [Source:MGI Symbol;Acc:MGI:1289168]	Cd300lg
1515	ENSMUSG00000017314	Mpp2	2	6.59811070779179	0.00862785083821065	0.121673818828635	membrane protein, palmitoylated 2 (MAGUK p55 subfamily member 2) [Source:MGI Symbol;Acc:MGI:1858257]	Mpp2
1516	ENSMUSG00000017376	Nlk	3	12.8546206801015	0.0212712663866135	0.190974054190938	nemo like kinase [Source:MGI Symbol;Acc:MGI:1201387]	Nlk
1517	ENSMUSG00000017386	Traf4	3	17.7746498154664	0.531377432138226	0.792005802577655	TNF receptor associated factor 4 [Source:MGI Symbol;Acc:MGI:1202880]	Traf4
1518	ENSMUSG00000017390	Aldoc	3	16.3564849839173	0.0579535163794196	0.311637749670449	aldolase C, fructose-bisphosphate [Source:MGI Symbol;Acc:MGI:101863]	Aldoc
1519	ENSMUSG00000017400	Stac2	1	6.47263527904988	0.00525492800931019	0.0930963514236314	SH3 and cysteine rich domain 2 [Source:MGI Symbol;Acc:MGI:2144518]	Stac2
1520	ENSMUSG00000017404	Rpl19	3	20.6835727025144	0.228941064267096	0.558208956570179	ribosomal protein L19 [Source:MGI Symbol;Acc:MGI:98020]	Rpl19
1521	ENSMUSG00000017405	Nek8	7	28.8993094735499	0.0534279007088649	0.299603995498502	NIMA (never in mitosis gene a)-related expressed kinase 8 [Source:MGI Symbol;Acc:MGI:1890646]	Nek8
1522	ENSMUSG00000017412	Cacnb4	1	3.12722681650191	0.796481244935018	0.930991372830144	calcium channel, voltage-dependent, beta 4 subunit [Source:MGI Symbol;Acc:MGI:103301]	Cacnb4
1523	ENSMUSG00000017417	Plxdc1	4	13.5961694007975	0.0383949291770453	0.256468001938688	plexin domain containing 1 [Source:MGI Symbol;Acc:MGI:1919574]	Plxdc1
1524	ENSMUSG00000017418	Arl5b	4	20.0539971425918	0.243775225139055	0.573215690625619	ADP-ribosylation factor-like 5B [Source:MGI Symbol;Acc:MGI:1923119]	Arl5b
1525	ENSMUSG00000017421	Zfp207	8	54.159861277617	0.514855803129716	0.783207354093256	zinc finger protein 207 [Source:MGI Symbol;Acc:MGI:1340045]	Zfp207
1526	ENSMUSG00000017428	Psmd11	11	48.1911230506607	0.486072589751247	0.766402515654549	proteasome (prosome, macropain) 26S subunit, non-ATPase, 11 [Source:MGI Symbol;Acc:MGI:1916327]	Psmd11
1527	ENSMUSG00000017446	C1qtnf1	2	5.95433395961548	0.8454451938822	0.962316882127726	C1q and tumor necrosis factor related protein 1 [Source:MGI Symbol;Acc:MGI:1919254]	C1qtnf1
1528	ENSMUSG00000017453	Pipox	3	14.4697821671493	0.146979344819521	0.466752856804854	pipecolic acid oxidase [Source:MGI Symbol;Acc:MGI:1197006]	Pipox
1529	ENSMUSG00000017466	Timp2	2	6.23735838861293	1	1	tissue inhibitor of metalloproteinase 2 [Source:MGI Symbol;Acc:MGI:98753]	Timp2
1530	ENSMUSG00000017478	Zc3h18	8	38.6200347769879	0.00812007837357573	0.118236690620561	zinc finger CCCH-type containing 18 [Source:MGI Symbol;Acc:MGI:1923264]	Zc3h18
1531	ENSMUSG00000017485	Top2b	7	29.0409464191751	0.125962167861328	0.439114020421164	topoisomerase (DNA) II beta [Source:MGI Symbol;Acc:MGI:98791]	Top2b
1532	ENSMUSG00000017493	Igfbp4	2	9.95369362941213	0.00117058265006749	0.0435036420780874	insulin-like growth factor binding protein 4 [Source:MGI Symbol;Acc:MGI:96439]	Igfbp4
1533	ENSMUSG00000017499	Cdc6	4	21.2755028687893	0.995447442146205	1	cell division cycle 6 [Source:MGI Symbol;Acc:MGI:1345150]	Cdc6
1534	ENSMUSG00000017548	Suz12	6	31.4863367471913	3.46465458566798e-05	0.00557115162868364	SUZ12 polycomb repressive complex 2 subunit [Source:MGI Symbol;Acc:MGI:1261758]	Suz12
1535	ENSMUSG00000017550	Atad5	4	19.3928152836952	0.0143345068037263	0.156880949675119	ATPase family, AAA domain containing 5 [Source:MGI Symbol;Acc:MGI:2442925]	Atad5
1536	ENSMUSG00000017561	Crlf3	7	30.3361578600455	0.628152500132179	0.846868538263943	cytokine receptor-like factor 3 [Source:MGI Symbol;Acc:MGI:1860086]	Crlf3
1537	ENSMUSG00000017607	Tns4	1	4.31570455739535	0.273085968639828	0.59938182445392	tensin 4 [Source:MGI Symbol;Acc:MGI:2144377]	Tns4
1538	ENSMUSG00000017615	Tnfaip1	2	13.3613994203496	0.678988975892206	0.871995782181511	tumor necrosis factor, alpha-induced protein 1 (endothelial) [Source:MGI Symbol;Acc:MGI:104961]	Tnfaip1
1539	ENSMUSG00000017631	Abr	11	46.0580080968185	0.0115210863029219	0.140552872254467	active BCR-related gene [Source:MGI Symbol;Acc:MGI:107771]	Abr
1540	ENSMUSG00000017639	Rab11fip4	2	12.9522704173934	0.0141219179247854	0.155883624982823	RAB11 family interacting protein 4 (class II) [Source:MGI Symbol;Acc:MGI:2442920]	Rab11fip4
1541	ENSMUSG00000017652	Cd40	1	4.71462270312931	0.0734520615060013	0.346405104373354	CD40 antigen [Source:MGI Symbol;Acc:MGI:88336]	Cd40
1542	ENSMUSG00000017664	Slc35c2	9	32.9627538903517	0.508703952195853	0.779442426990386	solute carrier family 35, member C2 [Source:MGI Symbol;Acc:MGI:2385166]	Slc35c2
1543	ENSMUSG00000017667	Zfp334	1	5.83748136885621	0.240330819701293	0.568736057389262	zinc finger protein 334 [Source:MGI Symbol;Acc:MGI:2388656]	Zfp334
1544	ENSMUSG00000017670	Elmo2	10	37.184489168201	0.930139451605173	1	engulfment and cell motility 2 [Source:MGI Symbol;Acc:MGI:2153045]	Elmo2
1545	ENSMUSG00000017677	Wsb1	6	33.9255841255815	0.00249228292945251	0.0631301824669609	WD repeat and SOCS box-containing 1 [Source:MGI Symbol;Acc:MGI:1926139]	Wsb1
1546	ENSMUSG00000017679	Ttpal	7	23.304400249335	0.610545816189576	0.836994270470216	tocopherol (alpha) transfer protein-like [Source:MGI Symbol;Acc:MGI:1923330]	Ttpal
1547	ENSMUSG00000017686	Rhot1	9	43.3781396832924	0.18586199741625	0.513347103624137	ras homolog family member T1 [Source:MGI Symbol;Acc:MGI:1926078]	Rhot1
1548	ENSMUSG00000017692	Rhbdl3	1	3.16704682882064	0.195883262166695	0.524636381251573	rhomboid like 3 [Source:MGI Symbol;Acc:MGI:2179276]	Rhbdl3
1549	ENSMUSG00000017697	Ada	1	5.68234162111361	0.129648703510219	0.44287496823276	adenosine deaminase [Source:MGI Symbol;Acc:MGI:87916]	Ada
1550	ENSMUSG00000017707	Serinc3	2	14.0341460882275	0.00728914499556096	0.111456179753411	serine incorporator 3 [Source:MGI Symbol;Acc:MGI:1349457]	Serinc3
1551	ENSMUSG00000017713	Tha1	2	5.8926554767638	0.949839127805764	1	threonine aldolase 1 [Source:MGI Symbol;Acc:MGI:1919026]	Tha1
1552	ENSMUSG00000017715	Pgs1	4	22.0940483484432	0.124534782852695	0.437751084521439	phosphatidylglycerophosphate synthase 1 [Source:MGI Symbol;Acc:MGI:1921701]	Pgs1
1553	ENSMUSG00000017716	Birc5	2	15.0318196564729	0.185908731666375	0.513402523785596	baculoviral IAP repeat-containing 5 [Source:MGI Symbol;Acc:MGI:1203517]	Birc5
1554	ENSMUSG00000017718	Afmid	5	13.6709716962338	0.320089566499642	0.641545470555399	arylformamidase [Source:MGI Symbol;Acc:MGI:2448704]	Afmid
1555	ENSMUSG00000017720	Trp53tg5	1	1.57534163137134	1	1	transformation related protein 53 target 5 [Source:MGI Symbol;Acc:MGI:1920853]	Trp53tg5
1556	ENSMUSG00000017721	Pigt	5	22.1197973416693	0.142179318116258	0.460956132054235	phosphatidylinositol glycan anchor biosynthesis, class T [Source:MGI Symbol;Acc:MGI:1926178]	Pigt
1557	ENSMUSG00000017723	Wfdc2	5	19.9842720928802	0.0056151059781835	0.096085693498676	WAP four-disulfide core domain 2 [Source:MGI Symbol;Acc:MGI:1914951]	Wfdc2
1558	ENSMUSG00000017724	Etv4	6	16.9168712236845	0.00685240976618272	0.107335834344006	ets variant 4 [Source:MGI Symbol;Acc:MGI:99423]	Etv4
1559	ENSMUSG00000017734	Dbndd2	5	9.57367452230414	0.984415256694061	1	dysbindin (dystrobrevin binding protein 1) domain containing 2 [Source:MGI Symbol;Acc:MGI:106562]	Dbndd2
1560	ENSMUSG00000017737	Mmp9	2	3.68172128975927	0.940159454954826	1	matrix metallopeptidase 9 [Source:MGI Symbol;Acc:MGI:97011]	Mmp9
1561	ENSMUSG00000017740	Slc12a5	3	7.11854186024678	0.12817094300307	0.441477692566129	solute carrier family 12, member 5 [Source:MGI Symbol;Acc:MGI:1862037]	Slc12a5
1562	ENSMUSG00000017747	Ghdc	3	9.67943997709863	0.416454481198022	0.717898483113637	GH3 domain containing [Source:MGI Symbol;Acc:MGI:1931556]	Ghdc
1563	ENSMUSG00000017754	Pltp	7	32.2347178282288	0.176287393385479	0.503007763373202	phospholipid transfer protein [Source:MGI Symbol;Acc:MGI:103151]	Pltp
1564	ENSMUSG00000017756	Slc12a7	11	58.4709318440042	0.984155505560147	1	solute carrier family 12, member 7 [Source:MGI Symbol;Acc:MGI:1342283]	Slc12a7
1565	ENSMUSG00000017760	Ctsa	10	37.0158631458766	0.110398554669497	0.415068750821882	cathepsin A [Source:MGI Symbol;Acc:MGI:97748]	Ctsa
1566	ENSMUSG00000017764	Zswim1	2	12.3635798560172	0.00355729076174205	0.0756489511644653	zinc finger SWIM-type containing 1 [Source:MGI Symbol;Acc:MGI:1919221]	Zswim1
1567	ENSMUSG00000017765	Slc12a4	4	20.4558170806416	0.0562399809582109	0.307316455698699	solute carrier family 12, member 4 [Source:MGI Symbol;Acc:MGI:1309465]	Slc12a4
1568	ENSMUSG00000017767	Spata25	2	3.36955287987088	1	1	spermatogenesis associated 25 [Source:MGI Symbol;Acc:MGI:1922892]	Spata25
1569	ENSMUSG00000017774	Myo1c	9	42.2165469576154	0.299093912827014	0.624767460485335	myosin IC [Source:MGI Symbol;Acc:MGI:106612]	Myo1c
1570	ENSMUSG00000017776	Crk	4	25.0207967001699	0.000556705998620151	0.0296873883086884	v-crk avian sarcoma virus CT10 oncogene homolog [Source:MGI Symbol;Acc:MGI:88508]	Crk
1571	ENSMUSG00000017778	Cox7c	4	25.5160714526223	0.236641874209393	0.564741042095037	cytochrome c oxidase subunit 7C [Source:MGI Symbol;Acc:MGI:103226]	Cox7c
1572	ENSMUSG00000017781	Pitpna	5	22.0164057926327	0.00429591982132096	0.0831265215299759	phosphatidylinositol transfer protein, alpha [Source:MGI Symbol;Acc:MGI:99887]	Pitpna
1573	ENSMUSG00000017801	Mlx	7	27.9127455653267	0.597773797787657	0.829566276038797	MAX-like protein X [Source:MGI Symbol;Acc:MGI:108398]	Mlx
1574	ENSMUSG00000017802	Retreg3	4	18.703444592091	0.626443727212204	0.846141905211034	reticulophagy regulator family member 3 [Source:MGI Symbol;Acc:MGI:1915248]	Retreg3
1575	ENSMUSG00000017817	Jph2	1	1.72467569083485	1	1	junctophilin 2 [Source:MGI Symbol;Acc:MGI:1891496]	Jph2
1576	ENSMUSG00000017830	Dhx58	4	11.9497173217623	0.578834863204844	0.819153464116651	DEXH (Asp-Glu-X-His) box polypeptide 58 [Source:MGI Symbol;Acc:MGI:1931560]	Dhx58
1577	ENSMUSG00000017832	Hspb9	1	2.33942373265037	0.724500509493281	0.892908755592059	heat shock protein, alpha-crystallin-related, B9 [Source:MGI Symbol;Acc:MGI:1922732]	Hspb9
1578	ENSMUSG00000017837	Nkiras2	6	20.6647704623244	0.0426777742107041	0.269373715190251	NFKB inhibitor interacting Ras-like protein 2 [Source:MGI Symbol;Acc:MGI:1919216]	Nkiras2
1579	ENSMUSG00000017843	Ppp2r5c	7	43.4598899364131	0.208419526378097	0.53855966170642	protein phosphatase 2, regulatory subunit B', gamma [Source:MGI Symbol;Acc:MGI:1349475]	Ppp2r5c
1580	ENSMUSG00000017858	Ift52	4	14.0453075366275	0.101769390505562	0.400810666248482	intraflagellar transport 52 [Source:MGI Symbol;Acc:MGI:2387217]	Ift52
1581	ENSMUSG00000017861	Mybl2	5	37.3388753668888	5.03923751864309e-05	0.00734926980843926	myeloblastosis oncogene-like 2 [Source:MGI Symbol;Acc:MGI:101785]	Mybl2
1582	ENSMUSG00000017868	Sgk2	2	6.86576913251338	0.368107253355879	0.681463391390158	serum/glucocorticoid regulated kinase 2 [Source:MGI Symbol;Acc:MGI:1351318]	Sgk2
1583	ENSMUSG00000017897	Eya2	1	2.345948083811	0.553452841443154	0.804357591017829	EYA transcriptional coactivator and phosphatase 2 [Source:MGI Symbol;Acc:MGI:109341]	Eya2
1584	ENSMUSG00000017929	B4galt5	4	17.3138626555011	0.00896276080130206	0.123863681396889	UDP-Gal:betaGlcNAc beta 1,4-galactosyltransferase, polypeptide 5 [Source:MGI Symbol;Acc:MGI:1927169]	B4galt5
1585	ENSMUSG00000017943	Gdap1l1	2	4.56821332441481	0.796299180359694	0.93086929324171	ganglioside-induced differentiation-associated protein 1-like 1 [Source:MGI Symbol;Acc:MGI:2385163]	Gdap1l1
1586	ENSMUSG00000017950	Hnf4a	2	4.73347007550714	0.00121461972871141	0.0442551379650689	hepatic nuclear factor 4, alpha [Source:MGI Symbol;Acc:MGI:109128]	Hnf4a
1587	ENSMUSG00000017969	Ptgis	2	8.69885609302308	0.692557634794561	0.878925903317957	prostaglandin I2 (prostacyclin) synthase [Source:MGI Symbol;Acc:MGI:1097156]	Ptgis
1588	ENSMUSG00000017978	Cadps2	1	2.18484281918289	0.764917606356578	0.913488141437375	Ca2+-dependent activator protein for secretion 2 [Source:MGI Symbol;Acc:MGI:2443963]	Cadps2
1589	ENSMUSG00000017999	Ddx27	5	25.2708212584858	0.0391992547034274	0.258964572703974	DEAD (Asp-Glu-Ala-Asp) box polypeptide 27 [Source:MGI Symbol;Acc:MGI:2385884]	Ddx27
1590	ENSMUSG00000018001	Cyth3	4	14.6769826388041	0.212916123040143	0.542857786546427	cytohesin 3 [Source:MGI Symbol;Acc:MGI:1335107]	Cyth3
1591	ENSMUSG00000018008	Cyth4	1	2.9828377768631	0.703651529736637	0.884139977523101	cytohesin 4 [Source:MGI Symbol;Acc:MGI:2441702]	Cyth4
1592	ENSMUSG00000018012	Rac3	2	7.34204192208452	0.0518615212416947	0.295467008943397	Rac family small GTPase 3 [Source:MGI Symbol;Acc:MGI:2180784]	Rac3
1593	ENSMUSG00000018040	Rrp7a	5	24.9179792142051	0.0439160180462513	0.272454806125809	ribosomal RNA processing 7 homolog A (S. cerevisiae) [Source:MGI Symbol;Acc:MGI:1922028]	Rrp7a
1594	ENSMUSG00000018042	Cyb5r3	2	13.2416721850715	0.00205787066000097	0.0580880763573002	cytochrome b5 reductase 3 [Source:MGI Symbol;Acc:MGI:94893]	Cyb5r3
1595	ENSMUSG00000018068	Ints2	9	39.1619218621428	0.0481579428115599	0.28467453695806	integrator complex subunit 2 [Source:MGI Symbol;Acc:MGI:1917672]	Ints2
1596	ENSMUSG00000018076	Med13l	6	32.6181336446899	0.0459081052246109	0.277778815447983	mediator complex subunit 13-like [Source:MGI Symbol;Acc:MGI:2670178]	Med13l
1597	ENSMUSG00000018102	Hist1h2bc	1	5.58562790899705	0.0059500644202601	0.0996907660177782	histone cluster 1, H2bc [Source:MGI Symbol;Acc:MGI:1915274]	Hist1h2bc
1598	ENSMUSG00000018126	Baiap2l2	3	6.44322481033157	0.993612131638346	1	BAI1-associated protein 2-like 2 [Source:MGI Symbol;Acc:MGI:2652819]	Baiap2l2
1599	ENSMUSG00000018143	Mafk	3	9.77255471546002	0.0553125714737181	0.304757387933757	v-maf musculoaponeurotic fibrosarcoma oncogene family, protein K (avian) [Source:MGI Symbol;Acc:MGI:99951]	Mafk
1600	ENSMUSG00000018160	Med1	7	33.8650641746822	0.0246975816858116	0.206091523638301	mediator complex subunit 1 [Source:MGI Symbol;Acc:MGI:1100846]	Med1
1601	ENSMUSG00000018166	Erbb3	1	7.3613863093206	0.217697861026857	0.547687078231577	erb-b2 receptor tyrosine kinase 3 [Source:MGI Symbol;Acc:MGI:95411]	Erbb3
1602	ENSMUSG00000018167	Stard3	7	23.7184687019895	0.876806272825418	0.983934570571969	START domain containing 3 [Source:MGI Symbol;Acc:MGI:1929618]	Stard3
1603	ENSMUSG00000018168	Ikzf3	1	2.31610468418819	0.116668875603049	0.424674831797405	IKAROS family zinc finger 3 [Source:MGI Symbol;Acc:MGI:1342542]	Ikzf3
1604	ENSMUSG00000018169	Mfng	3	9.36912056831974	0.253466405285644	0.582068682828813	MFNG O-fucosylpeptide 3-beta-N-acetylglucosaminyltransferase [Source:MGI Symbol;Acc:MGI:1095404]	Mfng
1605	ENSMUSG00000018171	Vmp1	7	26.7684221319077	0.960050183333236	1	vacuole membrane protein 1 [Source:MGI Symbol;Acc:MGI:1923159]	Vmp1
1606	ENSMUSG00000018189	Uchl5	8	39.2571285437128	0.935088147060285	1	ubiquitin carboxyl-terminal esterase L5 [Source:MGI Symbol;Acc:MGI:1914848]	Uchl5
1607	ENSMUSG00000018196	Glrx2	10	40.8929566558481	0.515607903567438	0.783242158657591	glutaredoxin 2 (thioltransferase) [Source:MGI Symbol;Acc:MGI:1916617]	Glrx2
1608	ENSMUSG00000018199	Trove2	1	7.46118777650529	0.105147704310653	0.406547189332072	TROVE domain family, member 2 [Source:MGI Symbol;Acc:MGI:106652]	Trove2
1609	ENSMUSG00000018209	Stk4	5	21.4749416795027	0.196214618807651	0.524847523505085	serine/threonine kinase 4 [Source:MGI Symbol;Acc:MGI:1929004]	Stk4
1610	ENSMUSG00000018217	Pmp22	1	3.53527595136907	0.237649936302926	0.565985927550033	peripheral myelin protein 22 [Source:MGI Symbol;Acc:MGI:97631]	Pmp22
1611	ENSMUSG00000018238	Gdf9	1	2.31420070988358	0.259563778481884	0.586692767354086	growth differentiation factor 9 [Source:MGI Symbol;Acc:MGI:95692]	Gdf9
1612	ENSMUSG00000018239	Zcchc10	2	11.0149977397283	0.235527456688372	0.564386850333523	zinc finger, CCHC domain containing 10 [Source:MGI Symbol;Acc:MGI:1196228]	Zcchc10
1613	ENSMUSG00000018263	Tbx5	1	4.64741047041023	0.259739913520796	0.586711559843712	T-box 5 [Source:MGI Symbol;Acc:MGI:102541]	Tbx5
1614	ENSMUSG00000018286	Psmb6	4	24.6415998870436	0.0873387769233916	0.373801421643444	proteasome (prosome, macropain) subunit, beta type 6 [Source:MGI Symbol;Acc:MGI:104880]	Psmb6
1615	ENSMUSG00000018287	Spag7	4	21.2297706995522	0.0410364250522694	0.26440724767113	sperm associated antigen 7 [Source:MGI Symbol;Acc:MGI:107380]	Spag7
1616	ENSMUSG00000018293	Pfn1	3	18.7802518955565	0.802211112838134	0.934206408157215	profilin 1 [Source:MGI Symbol;Acc:MGI:97549]	Pfn1
1617	ENSMUSG00000018322	Tomm34	3	18.5545485593939	0.0201069087048312	0.186160179464592	translocase of outer mitochondrial membrane 34 [Source:MGI Symbol;Acc:MGI:1914395]	Tomm34
1618	ENSMUSG00000018326	Ywhab	2	11.6728244379575	0.178841814885238	0.505587960169584	tyrosine 3-monooxygenase/tryptophan 5-monooxygenase activation protein, beta polypeptide [Source:MGI Symbol;Acc:MGI:1891917]	Ywhab
1619	ENSMUSG00000018334	Ksr1	4	18.9237309262449	2.44962812970797e-05	0.00421051706473287	kinase suppressor of ras 1 [Source:MGI Symbol;Acc:MGI:105051]	Ksr1
1620	ENSMUSG00000018339	Gpx3	2	7.61971609549456	0.999460242813465	1	glutathione peroxidase 3 [Source:MGI Symbol;Acc:MGI:105102]	Gpx3
1621	ENSMUSG00000018340	Anxa6	3	18.635243418121	0.106451307185146	0.408225919247259	annexin A6 [Source:MGI Symbol;Acc:MGI:88255]	Anxa6
1622	ENSMUSG00000018341	Il12rb2	1	3.44217248312829	0.0927117067856252	0.384094521868315	interleukin 12 receptor, beta 2 [Source:MGI Symbol;Acc:MGI:1270861]	Il12rb2
1623	ENSMUSG00000018347	Zkscan6	2	8.24581592244369	0.0215679341114323	0.191691735724462	zinc finger with KRAB and SCAN domains 6 [Source:MGI Symbol;Acc:MGI:1289293]	Zkscan6
1624	ENSMUSG00000018362	Kpna2	7	35.122393206341	0.745943237243017	0.903144666807899	karyopherin (importin) alpha 2 [Source:MGI Symbol;Acc:MGI:103561]	Kpna2
1625	ENSMUSG00000018363	Smurf2	6	23.4447182077524	0.322601167522316	0.644298690317679	SMAD specific E3 ubiquitin protein ligase 2 [Source:MGI Symbol;Acc:MGI:1913563]	Smurf2
1626	ENSMUSG00000018372	Cep95	7	25.8170594737004	0.529292390528225	0.791138715468048	centrosomal protein 95 [Source:MGI Symbol;Acc:MGI:2443502]	Cep95
1627	ENSMUSG00000018377	Vezf1	2	10.1558416415591	0.0473342673026862	0.282203777995119	vascular endothelial zinc finger 1 [Source:MGI Symbol;Acc:MGI:1313291]	Vezf1
1628	ENSMUSG00000018378	Cuedc1	5	14.1568890007099	0.279430160305862	0.605028682493325	CUE domain containing 1 [Source:MGI Symbol;Acc:MGI:2144281]	Cuedc1
1629	ENSMUSG00000018379	Srsf1	6	38.2591113018142	0.218103791887763	0.548127550514466	serine/arginine-rich splicing factor 1 [Source:MGI Symbol;Acc:MGI:98283]	Srsf1
1630	ENSMUSG00000018381	Abi3	2	6.86133318025597	0.684941664421942	0.874814550658446	ABI gene family, member 3 [Source:MGI Symbol;Acc:MGI:1913860]	Abi3
1631	ENSMUSG00000018387	Shroom1	1	3.78619484096055	0.578157860229078	0.81887982802365	shroom family member 1 [Source:MGI Symbol;Acc:MGI:1919024]	Shroom1
1632	ENSMUSG00000018395	Kif3a	3	12.5448105320626	0.207954864998518	0.537979856961114	kinesin family member 3A [Source:MGI Symbol;Acc:MGI:107689]	Kif3a
1633	ENSMUSG00000018398	Sept8	4	19.4207726492496	0.0240076172788229	0.202977498327971	septin 8 [Source:MGI Symbol;Acc:MGI:894310]	Sept8
1634	ENSMUSG00000018401	Mtmr4	4	20.0177404688136	0.0247186263422634	0.20617776244147	myotubularin related protein 4 [Source:MGI Symbol;Acc:MGI:2180699]	Mtmr4
1635	ENSMUSG00000018405	Mrm1	2	8.37117349006949	0.0331764899968837	0.237516031584235	mitochondrial rRNA methyltransferase 1 [Source:MGI Symbol;Acc:MGI:2443470]	Mrm1
1636	ENSMUSG00000018411	Mapt	9	40.9262407659835	0.000198967552966463	0.0153212974486295	microtubule-associated protein tau [Source:MGI Symbol;Acc:MGI:97180]	Mapt
1637	ENSMUSG00000018412	Kansl1	6	35.8068117044728	0.0164038158071865	0.168062723844677	KAT8 regulatory NSL complex subunit 1 [Source:MGI Symbol;Acc:MGI:1923969]	Kansl1
1638	ENSMUSG00000018415	Gid4	2	12.1158322471114	0.00450362902530313	0.0854645073525537	GID complex subunit 4, VID24 homolog [Source:MGI Symbol;Acc:MGI:1914021]	Gid4
1639	ENSMUSG00000018417	Myo1b	13	47.7845823478847	0.0293427518683132	0.223536729804867	myosin IB [Source:MGI Symbol;Acc:MGI:107752]	Myo1b
1640	ENSMUSG00000018425	Dhx40	2	10.0354080725395	0.0171599962147779	0.172414972406414	DEAH (Asp-Glu-Ala-His) box polypeptide 40 [Source:MGI Symbol;Acc:MGI:1914737]	Dhx40
1641	ENSMUSG00000018427	Ypel2	1	6.53301442499261	0.0135652565415386	0.151916668808121	yippee like 2 [Source:MGI Symbol;Acc:MGI:1925114]	Ypel2
1642	ENSMUSG00000018428	Akap1	6	31.3883774596525	0.133944884181678	0.4485871944116	A kinase (PRKA) anchor protein 1 [Source:MGI Symbol;Acc:MGI:104729]	Akap1
1643	ENSMUSG00000018433	Nol11	5	24.322584341196	0.315394286916947	0.637845931026173	nucleolar protein 11 [Source:MGI Symbol;Acc:MGI:1916229]	Nol11
1644	ENSMUSG00000018442	Derl2	6	29.9275344188689	0.112425710977276	0.416934571763347	Der1-like domain family, member 2 [Source:MGI Symbol;Acc:MGI:2151483]	Derl2
1645	ENSMUSG00000018446	C1qbp	3	18.8015226973002	0.205386919724226	0.535324071433939	complement component 1, q subcomponent binding protein [Source:MGI Symbol;Acc:MGI:1194505]	C1qbp
1646	ENSMUSG00000018449	Rpain	11	38.2100764816898	0.131265219526679	0.444745023069307	RPA interacting protein [Source:MGI Symbol;Acc:MGI:1916973]	Rpain
1647	ENSMUSG00000018470	Kcnab3	2	7.36042256629367	0.141784515759237	0.46080120545879	potassium voltage-gated channel, shaker-related subfamily, beta member 3 [Source:MGI Symbol;Acc:MGI:1336208]	Kcnab3
1648	ENSMUSG00000018474	Chd3	8	32.5034389162449	0.0141744715217754	0.156205967164694	chromodomain helicase DNA binding protein 3 [Source:MGI Symbol;Acc:MGI:1344395]	Chd3
1649	ENSMUSG00000018476	Kdm6b	2	11.7284429212813	0.00483610010296112	0.0890371964259343	KDM1 lysine (K)-specific demethylase 6B [Source:MGI Symbol;Acc:MGI:2448492]	Kdm6b
1651	ENSMUSG00000018481	Appbp2	1	8.59254116242778	0.0214969387749865	0.191691735724462	amyloid beta precursor protein (cytoplasmic tail) binding protein 2 [Source:MGI Symbol;Acc:MGI:1914134]	Appbp2
1652	ENSMUSG00000018500	Adora2b	1	3.71809689085246	0.211326262310236	0.541421596451204	adenosine A2b receptor [Source:MGI Symbol;Acc:MGI:99403]	Adora2b
1653	ENSMUSG00000018501	Ncor1	22	127.898121713676	0.642041480483983	0.854030204690712	nuclear receptor co-repressor 1 [Source:MGI Symbol;Acc:MGI:1349717]	Ncor1
1654	ENSMUSG00000018507	Trpv2	3	8.44868400375173	0.114369282573866	0.420657825531045	transient receptor potential cation channel, subfamily V, member 2 [Source:MGI Symbol;Acc:MGI:1341836]	Trpv2
1655	ENSMUSG00000018509	Cenpv	5	23.8334297639613	0.16801435784331	0.494159396601556	centromere protein V [Source:MGI Symbol;Acc:MGI:1920389]	Cenpv
1656	ENSMUSG00000018537	Pcgf2	7	41.0755387083719	0.00186951312941236	0.0549693135934073	polycomb group ring finger 2 [Source:MGI Symbol;Acc:MGI:99161]	Pcgf2
1657	ENSMUSG00000018541	Cwc25	4	17.7792666190727	0.202772782748276	0.531895195624345	CWC25 spliceosome-associated protein [Source:MGI Symbol;Acc:MGI:1914730]	Cwc25
1659	ENSMUSG00000018547	Pip4k2b	2	11.8444127398151	0.0521683063758047	0.295902199776257	phosphatidylinositol-5-phosphate 4-kinase, type II, beta [Source:MGI Symbol;Acc:MGI:1934234]	Pip4k2b
1660	ENSMUSG00000018548	Trim37	4	19.7910894851506	0.0444117273206609	0.273898454084689	tripartite motif-containing 37 [Source:MGI Symbol;Acc:MGI:2153072]	Trim37
1661	ENSMUSG00000018554	Ybx2	4	18.240083164706	0.0041493744733424	0.0817600900576402	Y box protein 2 [Source:MGI Symbol;Acc:MGI:1096372]	Ybx2
1662	ENSMUSG00000018559	Ctdnep1	4	17.3848362542236	0.227338879273299	0.557301961358598	CTD nuclear envelope phosphatase 1 [Source:MGI Symbol;Acc:MGI:1914431]	Ctdnep1
1663	ENSMUSG00000018565	Elp5	8	34.7836230242866	0.595693678153546	0.828527902612579	elongator acetyltransferase complex subunit 5 [Source:MGI Symbol;Acc:MGI:1859017]	Elp5
1664	ENSMUSG00000018566	Slc2a4	4	10.420317638849	0.440855763822396	0.737248412761342	solute carrier family 2 (facilitated glucose transporter), member 4 [Source:MGI Symbol;Acc:MGI:95758]	Slc2a4
1665	ENSMUSG00000018567	Gabarap	4	19.3600342614404	0.0732736597721924	0.346038777051285	gamma-aminobutyric acid receptor associated protein [Source:MGI Symbol;Acc:MGI:1861742]	Gabarap
1666	ENSMUSG00000018569	Cldn7	1	5.06807910680278	0.00193931550733672	0.0561200967694204	claudin 7 [Source:MGI Symbol;Acc:MGI:1859285]	Cldn7
1668	ENSMUSG00000018572	Phf23	8	35.4943527740921	0.0550927001566558	0.304417213179042	PHD finger protein 23 [Source:MGI Symbol;Acc:MGI:1925496]	Phf23
1669	ENSMUSG00000018574	Acadvl	7	21.8631649535109	0.0711277289150161	0.342629093018499	acyl-Coenzyme A dehydrogenase, very long chain [Source:MGI Symbol;Acc:MGI:895149]	Acadvl
1670	ENSMUSG00000018583	G3bp1	2	15.715714744068	0.0390023630185448	0.258598522319413	GTPase activating protein (SH3 domain) binding protein 1 [Source:MGI Symbol;Acc:MGI:1351465]	G3bp1
1671	ENSMUSG00000018585	Atox1	2	8.96530449297654	0.106735384431272	0.408783301269064	antioxidant 1 copper chaperone [Source:MGI Symbol;Acc:MGI:1333855]	Atox1
1672	ENSMUSG00000018593	Sparc	8	37.6330842513845	3.9952071544532e-06	0.00124051182145772	secreted acidic cysteine rich glycoprotein [Source:MGI Symbol;Acc:MGI:98373]	Sparc
1673	ENSMUSG00000018595	Glra4	2	3.98644532890977	0.292723894964809	0.618468828214589	glycine receptor, alpha 4 subunit [Source:MGI Symbol;Acc:MGI:95750]	Glra4
1674	ENSMUSG00000018599	Mief2	2	9.61033047992773	0.410582478703325	0.713398313339021	mitochondrial elongation factor 2 [Source:MGI Symbol;Acc:MGI:2144199]	Mief2
1675	ENSMUSG00000018604	Tbx3	6	40.2002857657463	0.0903252599994652	0.379866942117333	T-box 3 [Source:MGI Symbol;Acc:MGI:98495]	Tbx3
1676	ENSMUSG00000018648	Dusp14	4	14.9130682310549	0.590974961301972	0.826012064874569	dual specificity phosphatase 14 [Source:MGI Symbol;Acc:MGI:1927168]	Dusp14
1677	ENSMUSG00000018651	Tada2a	4	20.7265698993799	0.0693003307821878	0.339206882249656	transcriptional adaptor 2A [Source:MGI Symbol;Acc:MGI:2144471]	Tada2a
1678	ENSMUSG00000018654	Ikzf1	2	3.86446689467867	0.0712141175771128	0.342907197968234	IKAROS family zinc finger 1 [Source:MGI Symbol;Acc:MGI:1342540]	Ikzf1
1679	ENSMUSG00000018659	Pnpo	3	12.9448120801926	0.0266256622550758	0.213509950692464	pyridoxine 5'-phosphate oxidase [Source:MGI Symbol;Acc:MGI:2144151]	Pnpo
1680	ENSMUSG00000018661	Cog1	6	23.2350637192935	0.458364419372122	0.749718516604666	component of oligomeric golgi complex 1 [Source:MGI Symbol;Acc:MGI:1333873]	Cog1
1681	ENSMUSG00000018666	Cbx1	5	28.2291071778092	0.073371056620803	0.346277570729855	chromobox 1 [Source:MGI Symbol;Acc:MGI:105369]	Cbx1
1682	ENSMUSG00000018669	Cdk5rap3	9	40.921153897959	0.0728248770167104	0.345308302327264	CDK5 regulatory subunit associated protein 3 [Source:MGI Symbol;Acc:MGI:1933126]	Cdk5rap3
1683	ENSMUSG00000018672	Copz2	5	19.8372228504697	5.79912593548623e-05	0.00780692121566751	coatomer protein complex, subunit zeta 2 [Source:MGI Symbol;Acc:MGI:1929008]	Copz2
1684	ENSMUSG00000018677	Slc25a39	12	42.4985554571886	0.176041888402255	0.502965626837609	solute carrier family 25, member 39 [Source:MGI Symbol;Acc:MGI:1196386]	Slc25a39
1685	ENSMUSG00000018678	Sp2	3	17.1862639911122	0.101209658326385	0.399976682270565	Sp2 transcription factor [Source:MGI Symbol;Acc:MGI:1926162]	Sp2
1686	ENSMUSG00000018697	Aatf	4	19.4024899526568	0.274159553166059	0.600584710101119	apoptosis antagonizing transcription factor [Source:MGI Symbol;Acc:MGI:1929608]	Aatf
1687	ENSMUSG00000018707	Dync1h1	8	39.1420314733143	0.0498526786415808	0.290314185577528	dynein cytoplasmic 1 heavy chain 1 [Source:MGI Symbol;Acc:MGI:103147]	Dync1h1
1688	ENSMUSG00000018727	Cpsf4l	5	24.5072629967873	0.311336411712067	0.634909914022202	cleavage and polyadenylation specific factor 4-like [Source:MGI Symbol;Acc:MGI:1277182]	Cpsf4l
1689	ENSMUSG00000018733	Pex12	5	20.9040214811777	0.595290342478961	0.828389069181905	peroxisomal biogenesis factor 12 [Source:MGI Symbol;Acc:MGI:2144177]	Pex12
1690	ENSMUSG00000018736	Ndel1	6	23.3337817104217	0.0477105007149976	0.28316639484984	nudE neurodevelopment protein 1 like 1 [Source:MGI Symbol;Acc:MGI:1932915]	Ndel1
1691	ENSMUSG00000018740	Slc25a35	2	9.8377092905103	0.151588135432046	0.473276548038001	solute carrier family 25, member 35 [Source:MGI Symbol;Acc:MGI:1919248]	Slc25a35
1692	ENSMUSG00000018750	Zbtb4	2	8.25650700298962	0.280614339992686	0.606203649541874	zinc finger and BTB domain containing 4 [Source:MGI Symbol;Acc:MGI:1922830]	Zbtb4
1693	ENSMUSG00000018752	Tnfsfm13	2	6.15457073487145	0.312634080218673	0.635880652084001	tumor necrosis factor (ligand) superfamily, membrane-bound member 13 [Source:MGI Symbol;Acc:MGI:3845075]	Tnfsfm13
1694	ENSMUSG00000018761	Mpdu1	7	32.7220044064265	0.782207959071816	0.92368156095396	mannose-P-dolichol utilization defect 1 [Source:MGI Symbol;Acc:MGI:1346040]	Mpdu1
1695	ENSMUSG00000018765	Fxr2	6	32.0542185124953	0.455128037652022	0.748221165912816	fragile X mental retardation, autosomal homolog 2 [Source:MGI Symbol;Acc:MGI:1346074]	Fxr2
1696	ENSMUSG00000018770	Atp5g3	5	28.3649152754597	0.751782491851716	0.906007559198534	ATP synthase, H+ transporting, mitochondrial F0 complex, subunit C3 (subunit 9) [Source:MGI Symbol;Acc:MGI:2442035]	Atp5g3
1697	ENSMUSG00000018774	Cd68	3	11.6316165141836	0.00825538234836416	0.118949064389677	CD68 antigen [Source:MGI Symbol;Acc:MGI:88342]	Cd68
1698	ENSMUSG00000018796	Acsl1	5	17.8099270094544	0.00139225853149757	0.0476063392359852	acyl-CoA synthetase long-chain family member 1 [Source:MGI Symbol;Acc:MGI:102797]	Acsl1
1699	ENSMUSG00000018800	Abca5	4	10.7687576916221	0.499890378160617	0.774603230335277	ATP-binding cassette, sub-family A (ABC1), member 5 [Source:MGI Symbol;Acc:MGI:2386607]	Abca5
1700	ENSMUSG00000018809	Smyd4	3	13.0270926590005	0.243428487056024	0.572750159412798	SET and MYND domain containing 4 [Source:MGI Symbol;Acc:MGI:2442796]	Smyd4
1701	ENSMUSG00000018820	Zfyve27	7	31.0162119113145	0.0204029208335238	0.187445401713125	zinc finger, FYVE domain containing 27 [Source:MGI Symbol;Acc:MGI:1919602]	Zfyve27
1702	ENSMUSG00000018821	Avpi1	2	7.96801181559825	0.416084225618001	0.717706562343149	arginine vasopressin-induced 1 [Source:MGI Symbol;Acc:MGI:1916784]	Avpi1
1703	ENSMUSG00000018822	Sfrp5	1	3.73315907968848	0.0230879053555214	0.199226348137313	secreted frizzled-related sequence protein 5 [Source:MGI Symbol;Acc:MGI:1860298]	Sfrp5
1704	ENSMUSG00000018841	Rad51d	6	20.415927324213	0.479137530389222	0.762177871221526	RAD51 paralog D [Source:MGI Symbol;Acc:MGI:1261809]	Rad51d
1705	ENSMUSG00000018844	Fndc8	1	2.08051057103393	1	1	fibronectin type III domain containing 8 [Source:MGI Symbol;Acc:MGI:1926169]	Fndc8
1706	ENSMUSG00000018845	Unc45b	1	1.84530784451411	1	1	unc-45 myosin chaperone B [Source:MGI Symbol;Acc:MGI:2443377]	Unc45b
1707	ENSMUSG00000018846	Pank3	1	7.96174378189465	0.0109026319122086	0.136644900352817	pantothenate kinase 3 [Source:MGI Symbol;Acc:MGI:2387464]	Pank3
1708	ENSMUSG00000018848	Rars	5	19.2664023965343	0.502627372197278	0.776098217198975	arginyl-tRNA synthetase [Source:MGI Symbol;Acc:MGI:1914297]	Rars
1709	ENSMUSG00000018849	Wwc1	3	14.157680298964	0.211363184865874	0.541444134644438	WW, C2 and coiled-coil domain containing 1 [Source:MGI Symbol;Acc:MGI:2388637]	Wwc1
1710	ENSMUSG00000018858	Mrpl58	9	33.9265759234864	0.107323406087159	0.409937081465058	mitochondrial ribosomal protein L58 [Source:MGI Symbol;Acc:MGI:1915822]	Mrpl58
1711	ENSMUSG00000018861	Fdxr	4	16.0123207854976	0.0812685218049967	0.362177187953813	ferredoxin reductase [Source:MGI Symbol;Acc:MGI:104724]	Fdxr
1712	ENSMUSG00000018865	Sult4a1	1	5.85714043263606	0.301396026697328	0.626652436542852	sulfotransferase family 4A, member 1 [Source:MGI Symbol;Acc:MGI:1888971]	Sult4a1
1713	ENSMUSG00000018882	Mrpl45	2	13.7850993413876	0.429839728975524	0.728438199412639	mitochondrial ribosomal protein L45 [Source:MGI Symbol;Acc:MGI:1914286]	Mrpl45
1714	ENSMUSG00000018899	Irf1	6	17.8228331474643	0.146330835445386	0.466315992908313	interferon regulatory factor 1 [Source:MGI Symbol;Acc:MGI:96590]	Irf1
1715	ENSMUSG00000018900	Slc22a5	2	7.75078470721824	0.343655563725814	0.661749906776316	solute carrier family 22 (organic cation transporter), member 5 [Source:MGI Symbol;Acc:MGI:1329012]	Slc22a5
1716	ENSMUSG00000018906	P4ha2	8	25.4458098368128	0.671918032213434	0.868768489364015	procollagen-proline, 2-oxoglutarate 4-dioxygenase (proline 4-hydroxylase), alpha II polypeptide [Source:MGI Symbol;Acc:MGI:894286]	P4ha2
1717	ENSMUSG00000018907	Alox12e	1	3.21784905923602	0.677665655090941	0.871559181768716	arachidonate lipoxygenase, epidermal [Source:MGI Symbol;Acc:MGI:1274790]	Alox12e
1718	ENSMUSG00000018909	Arrb1	3	14.2796092550727	0.775767129907674	0.920738282138304	arrestin, beta 1 [Source:MGI Symbol;Acc:MGI:99473]	Arrb1
1719	ENSMUSG00000018919	Tm4sf5	3	8.02526870644295	0.150259581067176	0.471191919713992	transmembrane 4 superfamily member 5 [Source:MGI Symbol;Acc:MGI:1922854]	Tm4sf5
1720	ENSMUSG00000018920	Cxcl16	3	9.39462239219749	0.242720084320484	0.57192866910637	chemokine (C-X-C motif) ligand 16 [Source:MGI Symbol;Acc:MGI:1932682]	Cxcl16
1721	ENSMUSG00000018921	Pelp1	2	12.7952513953819	0.468344071675525	0.755364617465303	proline, glutamic acid and leucine rich protein 1 [Source:MGI Symbol;Acc:MGI:1922523]	Pelp1
1722	ENSMUSG00000018923	Med11	3	10.7721868127917	0.151523826477172	0.473191921491855	mediator complex subunit 11 [Source:MGI Symbol;Acc:MGI:1913422]	Med11
1723	ENSMUSG00000018925	Heatr9	1	1.83904977226476	1	1	HEAT repeat containing 9 [Source:MGI Symbol;Acc:MGI:3650286]	Heatr9
1724	ENSMUSG00000018931	Natd1	2	9.0224623480879	0.137667489750399	0.454352279304805	N-acetyltransferase domain containing 1 [Source:MGI Symbol;Acc:MGI:1344388]	Natd1
1725	ENSMUSG00000018932	Map2k3	6	21.0178909503638	0.237672341089526	0.565985927550033	mitogen-activated protein kinase kinase 3 [Source:MGI Symbol;Acc:MGI:1346868]	Map2k3
1726	ENSMUSG00000018965	Ywhah	4	20.7557686826213	0.0833048127970977	0.365141382321705	tyrosine 3-monooxygenase/tryptophan 5-monooxygenase activation protein, eta polypeptide [Source:MGI Symbol;Acc:MGI:109194]	Ywhah
1727	ENSMUSG00000018973	Hoxb1	1	2.98642194925934	0.697725284354392	0.88141672347965	homeobox B1 [Source:MGI Symbol;Acc:MGI:96182]	Hoxb1
1728	ENSMUSG00000018974	Sart3	7	31.3558995021564	0.0142760602343755	0.156597399186304	squamous cell carcinoma antigen recognized by T cells 3 [Source:MGI Symbol;Acc:MGI:1858230]	Sart3
1729	ENSMUSG00000018983	E2f2	2	7.46910484727748	0.00159989306095483	0.0514182659706869	E2F transcription factor 2 [Source:MGI Symbol;Acc:MGI:1096341]	E2f2
1730	ENSMUSG00000018986	Slfn3	3	7.95922230874367	0.0852663740032543	0.368656686758628	schlafen 3 [Source:MGI Symbol;Acc:MGI:1329005]	Slfn3
1731	ENSMUSG00000018995	Nars2	6	21.2290767692	0.573394149427772	0.815680543237454	asparaginyl-tRNA synthetase 2 (mitochondrial)(putative) [Source:MGI Symbol;Acc:MGI:2142075]	Nars2
1732	ENSMUSG00000018999	Slc35b4	4	21.3389351100915	0.0333193492680962	0.237831217189514	solute carrier family 35, member B4 [Source:MGI Symbol;Acc:MGI:1931249]	Slc35b4
1733	ENSMUSG00000019027	Dnah1	1	4.45137875872246	0.0486445327032891	0.286377950786244	dynein, axonemal, heavy chain 1 [Source:MGI Symbol;Acc:MGI:107721]	Dnah1
1734	ENSMUSG00000019039	Dalrd3	7	28.6157755752923	0.586637351075725	0.823731265175695	DALR anticodon binding domain containing 3 [Source:MGI Symbol;Acc:MGI:1915039]	Dalrd3
1735	ENSMUSG00000019054	Fis1	6	28.2371123596351	0.00384623548770246	0.0778840989498049	fission, mitochondrial 1 [Source:MGI Symbol;Acc:MGI:1913687]	Fis1
1736	ENSMUSG00000019055	Plod1	5	18.9409452764304	0.943293299795703	1	procollagen-lysine, 2-oxoglutarate 5-dioxygenase 1 [Source:MGI Symbol;Acc:MGI:99907]	Plod1
1737	ENSMUSG00000019066	Rab3d	2	6.74399325716982	0.755172160949263	0.907932754836015	RAB3D, member RAS oncogene family [Source:MGI Symbol;Acc:MGI:97844]	Rab3d
1738	ENSMUSG00000019082	Slc25a22	10	32.8634494411919	0.289570930509842	0.615827272021464	solute carrier family 25 (mitochondrial carrier, glutamate), member 22 [Source:MGI Symbol;Acc:MGI:1915517]	Slc25a22
1739	ENSMUSG00000019087	Atp6ap1	7	25.9697680236913	0.438877752611966	0.735897188009141	ATPase, H+ transporting, lysosomal accessory protein 1 [Source:MGI Symbol;Acc:MGI:109629]	Atp6ap1
1740	ENSMUSG00000019088	Dnase1l1	4	9.61129962843432	0.753177651336028	0.906921850032556	deoxyribonuclease 1-like 1 [Source:MGI Symbol;Acc:MGI:109628]	Dnase1l1
1741	ENSMUSG00000019102	Aldh3a1	1	4.22122807830496	0.127620820945468	0.440528675635864	aldehyde dehydrogenase family 3, subfamily A1 [Source:MGI Symbol;Acc:MGI:1353451]	Aldh3a1
1742	ENSMUSG00000019122	Ccl9	1	4.07020262503158	0.522351233201804	0.786921072088667	chemokine (C-C motif) ligand 9 [Source:MGI Symbol;Acc:MGI:104533]	Ccl9
1743	ENSMUSG00000019124	Scrn1	3	11.0403176203454	0.02341012121876	0.20083255061602	secernin 1 [Source:MGI Symbol;Acc:MGI:1917188]	Scrn1
1744	ENSMUSG00000019132	BC005537	2	13.3675308396717	0.104651395550235	0.405605801436998	cDNA sequence BC005537 [Source:MGI Symbol;Acc:MGI:2441726]	BC005537
1745	ENSMUSG00000019139	Isyna1	7	31.6309774546213	0.00300957527920545	0.0691376297135848	myo-inositol 1-phosphate synthase A1 [Source:MGI Symbol;Acc:MGI:1919030]	Isyna1
1746	ENSMUSG00000019143	Hars2	7	27.8042987969813	0.252019854531333	0.580638458394611	histidyl-tRNA synthetase 2 [Source:MGI Symbol;Acc:MGI:1918041]	Hars2
1747	ENSMUSG00000019146	Cacng2	1	2.6614115739155	0.741282250056995	0.900805830128099	calcium channel, voltage-dependent, gamma subunit 2 [Source:MGI Symbol;Acc:MGI:1316660]	Cacng2
1748	ENSMUSG00000019158	Tmem160	2	12.1827352764657	0.781476817708714	0.923580957560959	transmembrane protein 160 [Source:MGI Symbol;Acc:MGI:1916344]	Tmem160
1749	ENSMUSG00000019173	Rab5c	3	15.9804291544594	0.210461869255333	0.5402855640798	RAB5C, member RAS oncogene family [Source:MGI Symbol;Acc:MGI:105306]	Rab5c
1750	ENSMUSG00000019178	Styxl1	2	2.89296811995958	0.0920340223065086	0.383111606841621	serine/threonine/tyrosine interacting-like 1 [Source:MGI Symbol;Acc:MGI:1923821]	Styxl1
1751	ENSMUSG00000019179	Mdh2	7	31.3657009503853	0.131285228814785	0.444745023069307	malate dehydrogenase 2, NAD (mitochondrial) [Source:MGI Symbol;Acc:MGI:97050]	Mdh2
1752	ENSMUSG00000019188	H13	6	26.7374255481809	0.0723430782521285	0.344512218110449	histocompatibility 13 [Source:MGI Symbol;Acc:MGI:95886]	H13
1753	ENSMUSG00000019189	Rnf145	5	23.7314553751899	0.274282133120357	0.600584710101119	ring finger protein 145 [Source:MGI Symbol;Acc:MGI:1921565]	Rnf145
1754	ENSMUSG00000019194	Scn1b	3	10.0606999655588	0.91476110899475	1	sodium channel, voltage-gated, type I, beta [Source:MGI Symbol;Acc:MGI:98247]	Scn1b
1755	ENSMUSG00000019210	Atp6v1e1	6	26.0651165109197	0.0525745072680462	0.297504949858071	ATPase, H+ transporting, lysosomal V1 subunit E1 [Source:MGI Symbol;Acc:MGI:894326]	Atp6v1e1
1756	ENSMUSG00000019214	Chtf18	5	28.1396366431954	0.00553953181605819	0.0953007390446258	CTF18, chromosome transmission fidelity factor 18 [Source:MGI Symbol;Acc:MGI:2384887]	Chtf18
1757	ENSMUSG00000019230	Lhx9	1	2.53063443384302	0.668393961640191	0.867182380073818	LIM homeobox protein 9 [Source:MGI Symbol;Acc:MGI:1316721]	Lhx9
1758	ENSMUSG00000019232	Etnppl	1	2.84587999340571	0.483949395722494	0.765055363690259	ethanolamine phosphate phospholyase [Source:MGI Symbol;Acc:MGI:1919010]	Etnppl
1759	ENSMUSG00000019235	Rps6kl1	3	9.9111015873461	0.472402765558811	0.757995085685199	ribosomal protein S6 kinase-like 1 [Source:MGI Symbol;Acc:MGI:2443413]	Rps6kl1
1760	ENSMUSG00000019254	Ppp1r12c	11	46.8789970425139	0.0176634605144591	0.175187675612495	protein phosphatase 1, regulatory subunit 12C [Source:MGI Symbol;Acc:MGI:1924258]	Ppp1r12c
1761	ENSMUSG00000019256	Ahr	2	6.79694838009788	0.37746369266633	0.688120601090864	aryl-hydrocarbon receptor [Source:MGI Symbol;Acc:MGI:105043]	Ahr
1762	ENSMUSG00000019261	Map1s	5	29.1519486239162	0.00444723284217792	0.0848598587295376	microtubule-associated protein 1S [Source:MGI Symbol;Acc:MGI:2443304]	Map1s
1763	ENSMUSG00000019278	Dpep1	1	1.91289625123671	0.683404109190431	0.874094565280993	dipeptidase 1 [Source:MGI Symbol;Acc:MGI:94917]	Dpep1
1764	ENSMUSG00000019295	Tmem129	3	12.4657889543439	0.609255017546385	0.836395089694463	transmembrane protein 129 [Source:MGI Symbol;Acc:MGI:1915616]	Tmem129
1765	ENSMUSG00000019297	Nop9	1	7.50885463242492	0.0673715649226349	0.33435679204064	NOP9 nucleolar protein [Source:MGI Symbol;Acc:MGI:1915092]	Nop9
1766	ENSMUSG00000019301	Hsd17b1	1	3.60794634163202	0.239029085313275	0.567812058411384	hydroxysteroid (17-beta) dehydrogenase 1 [Source:MGI Symbol;Acc:MGI:105077]	Hsd17b1
1767	ENSMUSG00000019302	Atp6v0a1	9	38.5374706428979	0.265728433570591	0.591704069498964	ATPase, H+ transporting, lysosomal V0 subunit A1 [Source:MGI Symbol;Acc:MGI:103286]	Atp6v0a1
1768	ENSMUSG00000019303	Psmc3ip	4	17.4110275990922	0.138946096421799	0.456159070807465	proteasome (prosome, macropain) 26S subunit, ATPase 3, interacting protein [Source:MGI Symbol;Acc:MGI:1098610]	Psmc3ip
1769	ENSMUSG00000019312	Grb7	5	19.5319393549033	0.000102030458291173	0.0108501177905224	growth factor receptor bound protein 7 [Source:MGI Symbol;Acc:MGI:102683]	Grb7
1770	ENSMUSG00000019320	Noxo1	1	4.1789124077603	0.427891828103328	0.727231004044952	NADPH oxidase organizer 1 [Source:MGI Symbol;Acc:MGI:1919143]	Noxo1
1771	ENSMUSG00000019326	Aoc3	2	5.96331476005121	1	1	amine oxidase, copper containing 3 [Source:MGI Symbol;Acc:MGI:1306797]	Aoc3
1772	ENSMUSG00000019338	Zfp687	7	34.3676074602765	0.590318285240157	0.825587890240338	zinc finger protein 687 [Source:MGI Symbol;Acc:MGI:1925516]	Zfp687
1773	ENSMUSG00000019362	D8Ertd738e	1	7.33443073842534	0.519745641665738	0.785890958998867	DNA segment, Chr 8, ERATO Doi 738, expressed [Source:MGI Symbol;Acc:MGI:1289231]	D8Ertd738e
1774	ENSMUSG00000019368	Sec14l4	4	14.8787815188846	0.0289876066754017	0.222543266462336	SEC14-like lipid binding 4 [Source:MGI Symbol;Acc:MGI:2144095]	Sec14l4
1775	ENSMUSG00000019370	Calm3	3	16.3083939745329	0.162183333122037	0.48791863508866	calmodulin 3 [Source:MGI Symbol;Acc:MGI:103249]	Calm3
1776	ENSMUSG00000019373	Cops3	8	34.9545468582946	0.185316299517732	0.512811534728118	COP9 signalosome subunit 3 [Source:MGI Symbol;Acc:MGI:1349409]	Cops3
1777	ENSMUSG00000019428	Fkbp8	11	52.2720239567294	0.0277229314535649	0.217522511814456	FK506 binding protein 8 [Source:MGI Symbol;Acc:MGI:1341070]	Fkbp8
1778	ENSMUSG00000019429	Ffar3	2	7.6085824768941	0.840655284302925	0.959831078040118	free fatty acid receptor 3 [Source:MGI Symbol;Acc:MGI:2685324]	Ffar3
1779	ENSMUSG00000019432	Ddx39b	6	33.4872800226014	0.025994215649914	0.210776092705086	DEAD (Asp-Glu-Ala-Asp) box polypeptide 39B [Source:MGI Symbol;Acc:MGI:99240]	Ddx39b
1780	ENSMUSG00000019433	Gipc1	3	13.5429939250631	0.0373517646880291	0.252655945892216	GIPC PDZ domain containing family, member 1 [Source:MGI Symbol;Acc:MGI:1926252]	Gipc1
1781	ENSMUSG00000019437	Tlcd1	6	26.1340391427888	0.42925370752801	0.728050451453216	TLC domain containing 1 [Source:MGI Symbol;Acc:MGI:1915572]	Tlcd1
1782	ENSMUSG00000019461	Plscr3	4	18.2446208631997	0.417534554786217	0.718508779314335	phospholipid scramblase 3 [Source:MGI Symbol;Acc:MGI:1917560]	Plscr3
1783	ENSMUSG00000019464	Ptger1	2	7.28223472919742	0.776339277619076	0.920901314526147	prostaglandin E receptor 1 (subtype EP1) [Source:MGI Symbol;Acc:MGI:97793]	Ptger1
1784	ENSMUSG00000019467	Arhgef25	6	22.1374078236849	0.0178336355081475	0.176238804891278	Rho guanine nucleotide exchange factor (GEF) 25 [Source:MGI Symbol;Acc:MGI:1277173]	Arhgef25
1785	ENSMUSG00000019470	Xab2	4	21.7611442247828	0.0303220577570655	0.226955650809202	XPA binding protein 2 [Source:MGI Symbol;Acc:MGI:1914689]	Xab2
1786	ENSMUSG00000019471	Cdc37	3	22.4676069309825	0.9525244709166	1	cell division cycle 37 [Source:MGI Symbol;Acc:MGI:109531]	Cdc37
1787	ENSMUSG00000019478	Rab4a	3	13.6918759644026	0.0874067775213888	0.374009307415927	RAB4A, member RAS oncogene family [Source:MGI Symbol;Acc:MGI:105069]	Rab4a
1788	ENSMUSG00000019487	Trip10	8	31.7244316649674	0.0317395567946249	0.231797499185631	thyroid hormone receptor interactor 10 [Source:MGI Symbol;Acc:MGI:2146901]	Trip10
1789	ENSMUSG00000019494	Cops6	5	27.1363978692636	0.183842265323405	0.510877514426338	COP9 signalosome subunit 6 [Source:MGI Symbol;Acc:MGI:1349439]	Cops6
1790	ENSMUSG00000019505	Ubb	2	17.2085450627602	0.516953251936607	0.784313096023944	ubiquitin B [Source:MGI Symbol;Acc:MGI:98888]	Ubb
1791	ENSMUSG00000019518	Ap4m1	4	21.1327846512434	0.011141233283436	0.138017942045963	adaptor-related protein complex AP-4, mu 1 [Source:MGI Symbol;Acc:MGI:1337063]	Ap4m1
1792	ENSMUSG00000019528	Gyg	2	8.27089751714312	0.123923880224874	0.436483087444163	glycogenin [Source:MGI Symbol;Acc:MGI:1351614]	Gyg
1793	ENSMUSG00000019539	Rcn3	4	19.5044713776027	0.895242503546766	0.996779261757015	reticulocalbin 3, EF-hand calcium binding domain [Source:MGI Symbol;Acc:MGI:1277122]	Rcn3
1794	ENSMUSG00000019558	Slc6a8	8	37.1022172836592	0.0670934776106056	0.333664824975915	solute carrier family 6 (neurotransmitter transporter, creatine), member 8 [Source:MGI Symbol;Acc:MGI:2147834]	Slc6a8
1795	ENSMUSG00000019564	Arid3a	4	16.9858474828194	0.0195461004246603	0.18427129249517	AT rich interactive domain 3A (BRIGHT-like) [Source:MGI Symbol;Acc:MGI:1328360]	Arid3a
1796	ENSMUSG00000019577	Pdk4	1	6.13422122902054	1	1	pyruvate dehydrogenase kinase, isoenzyme 4 [Source:MGI Symbol;Acc:MGI:1351481]	Pdk4
1797	ENSMUSG00000019578	Ubxn6	7	33.0993850833552	0.0455679812531156	0.276843519336716	UBX domain protein 6 [Source:MGI Symbol;Acc:MGI:1913780]	Ubxn6
1798	ENSMUSG00000019579	Mydgf	3	11.6111636048868	0.758020593306938	0.909355376934078	myeloid derived growth factor [Source:MGI Symbol;Acc:MGI:2156020]	Mydgf
1799	ENSMUSG00000019590	Cyb561	4	13.3035887648853	0.185454923972383	0.512876087841013	cytochrome b-561 [Source:MGI Symbol;Acc:MGI:103253]	Cyb561
1800	ENSMUSG00000019647	Sema6a	4	8.89570457972333	0.81063025023681	0.939103549188328	sema domain, transmembrane domain (TM), and cytoplasmic domain, (semaphorin) 6A [Source:MGI Symbol;Acc:MGI:1203727]	Sema6a
1801	ENSMUSG00000019659	Ccdc12	7	18.9484836872153	0.642417764790117	0.854030204690712	coiled-coil domain containing 12 [Source:MGI Symbol;Acc:MGI:1919904]	Ccdc12
1802	ENSMUSG00000019689	Fmc1	1	6.24013229281923	0.63974727027789	0.853247519753336	formation of mitochondrial complex V assembly factor 1 [Source:MGI Symbol;Acc:MGI:1913367]	Fmc1
1803	ENSMUSG00000019699	Akt3	3	14.1824990887187	0.175586619913412	0.502672911430314	thymoma viral proto-oncogene 3 [Source:MGI Symbol;Acc:MGI:1345147]	Akt3
1804	ENSMUSG00000019710	Mrpl24	6	34.8548551604774	0.027590429172178	0.217236544782658	mitochondrial ribosomal protein L24 [Source:MGI Symbol;Acc:MGI:1914957]	Mrpl24
1805	ENSMUSG00000019715	Gle1	7	29.8231531444118	0.139720930782809	0.457573423544821	GLE1 RNA export mediator (yeast) [Source:MGI Symbol;Acc:MGI:1921662]	Gle1
1806	ENSMUSG00000019718	L3hypdh	3	12.7737791476477	0.0531450564756122	0.298888542860652	L-3-hydroxyproline dehydratase (trans-) [Source:MGI Symbol;Acc:MGI:1914467]	L3hypdh
1807	ENSMUSG00000019726	Lyst	4	14.1569754953546	0.655571764755606	0.860052613010098	lysosomal trafficking regulator [Source:MGI Symbol;Acc:MGI:107448]	Lyst
1808	ENSMUSG00000019731	Slc35e1	2	10.6910557302454	0.101619675010453	0.400641935839678	solute carrier family 35, member E1 [Source:MGI Symbol;Acc:MGI:2142403]	Slc35e1
1809	ENSMUSG00000019732	Calr3	2	6.35116949596336	0.18658110511672	0.514300236913226	calreticulin 3 [Source:MGI Symbol;Acc:MGI:1920566]	Calr3
1810	ENSMUSG00000019734	Tmc4	5	21.190595336661	0.0607539056757777	0.319119628421391	transmembrane channel-like gene family 4 [Source:MGI Symbol;Acc:MGI:2669035]	Tmc4
1811	ENSMUSG00000019737	Syne4	9	29.1504653993434	0.283013574401218	0.608478750775548	spectrin repeat containing, nuclear envelope family member 4 [Source:MGI Symbol;Acc:MGI:2141950]	Syne4
1812	ENSMUSG00000019738	Polr2i	6	27.7074465848518	0.560144310732646	0.807898797455535	polymerase (RNA) II (DNA directed) polypeptide I [Source:MGI Symbol;Acc:MGI:1917170]	Polr2i
1813	ENSMUSG00000019756	Prl8a1	1	7.10811101594074	0.162066427704117	0.48771936841206	prolactin family 8, subfamily a, member 1 [Source:MGI Symbol;Acc:MGI:1920494]	Prl8a1
1814	ENSMUSG00000019761	Krt10	2	8.6120234757057	0.311221451943416	0.634875932114306	keratin 10 [Source:MGI Symbol;Acc:MGI:96685]	Krt10
1815	ENSMUSG00000019763	Rmnd1	9	39.7007600015829	0.0132181053566769	0.15101587312842	required for meiotic nuclear division 1 homolog [Source:MGI Symbol;Acc:MGI:1913334]	Rmnd1
1816	ENSMUSG00000019767	Ccdc170	1	4.58731218767644	0.034377807297705	0.241623646691537	coiled-coil domain containing 170 [Source:MGI Symbol;Acc:MGI:2685067]	Ccdc170
1817	ENSMUSG00000019768	Esr1	2	5.65798537387952	0.716452671398281	0.889260501424133	estrogen receptor 1 (alpha) [Source:MGI Symbol;Acc:MGI:1352467]	Esr1
1818	ENSMUSG00000019772	Vip	1	1.85822831359534	0.750484927132618	0.905407365559317	vasoactive intestinal polypeptide [Source:MGI Symbol;Acc:MGI:98933]	Vip
1819	ENSMUSG00000019773	Fbxo5	2	11.5697165196598	0.399154757288111	0.70564972223065	F-box protein 5 [Source:MGI Symbol;Acc:MGI:1914391]	Fbxo5
1820	ENSMUSG00000019774	Mtrf1l	3	12.52713495647	0.775082198651302	0.920374254023946	mitochondrial translational release factor 1-like [Source:MGI Symbol;Acc:MGI:1918830]	Mtrf1l
1821	ENSMUSG00000019775	Rgs17	2	5.20151983037612	0.280018929007301	0.605486285782271	regulator of G-protein signaling 17 [Source:MGI Symbol;Acc:MGI:1927469]	Rgs17
1822	ENSMUSG00000019777	Hdac2	4	20.0333627512023	0.211679400518419	0.541880724497784	histone deacetylase 2 [Source:MGI Symbol;Acc:MGI:1097691]	Hdac2
1823	ENSMUSG00000019779	Frk	1	3.17347754001947	0.01919915879726	0.182615589591317	fyn-related kinase [Source:MGI Symbol;Acc:MGI:103265]	Frk
1824	ENSMUSG00000019782	Rwdd1	3	11.1961326028931	0.429446852412154	0.728074095621873	RWD domain containing 1 [Source:MGI Symbol;Acc:MGI:1913771]	Rwdd1
1825	ENSMUSG00000019785	Clvs2	3	6.58807959846988	0.54718529634342	0.80074466053314	clavesin 2 [Source:MGI Symbol;Acc:MGI:2443223]	Clvs2
1826	ENSMUSG00000019789	Hey2	1	3.05986324443045	0.286004213682557	0.611219706661068	hairy/enhancer-of-split related with YRPW motif 2 [Source:MGI Symbol;Acc:MGI:1341884]	Hey2
1827	ENSMUSG00000019790	Stxbp5	6	19.3789121832549	0.0586408802291691	0.313518686719031	syntaxin binding protein 5 (tomosyn) [Source:MGI Symbol;Acc:MGI:1926058]	Stxbp5
1828	ENSMUSG00000019791	Hint3	6	20.4856655390027	0.0495978682771	0.289335927940137	histidine triad nucleotide binding protein 3 [Source:MGI Symbol;Acc:MGI:1914097]	Hint3
1829	ENSMUSG00000019792	Trmt11	6	23.7582319301499	0.288453762054101	0.614204554065203	tRNA methyltransferase 11 [Source:MGI Symbol;Acc:MGI:1920931]	Trmt11
1830	ENSMUSG00000019794	Katna1	5	22.1888737874877	0.858435245319388	0.970560692291275	katanin p60 (ATPase-containing) subunit A1 [Source:MGI Symbol;Acc:MGI:1344353]	Katna1
1831	ENSMUSG00000019795	Pcmt1	10	42.6327877490061	0.323690242236784	0.645356363948315	protein-L-isoaspartate (D-aspartate) O-methyltransferase 1 [Source:MGI Symbol;Acc:MGI:97502]	Pcmt1
1832	ENSMUSG00000019796	Lrp11	4	16.6277563326932	0.31728437703892	0.639050476783406	low density lipoprotein receptor-related protein 11 [Source:MGI Symbol;Acc:MGI:2442989]	Lrp11
1834	ENSMUSG00000019802	Sec63	5	23.5963716117397	0.0183885562388436	0.17860650663672	SEC63-like (S. cerevisiae) [Source:MGI Symbol;Acc:MGI:2155302]	Sec63
1835	ENSMUSG00000019803	Nr2e1	1	1.88079526032258	1	1	nuclear receptor subfamily 2, group E, member 1 [Source:MGI Symbol;Acc:MGI:1100526]	Nr2e1
1836	ENSMUSG00000019804	Snx3	3	16.7175891341556	0.514752509199012	0.783202404320493	sorting nexin 3 [Source:MGI Symbol;Acc:MGI:1860188]	Snx3
1837	ENSMUSG00000019806	Aig1	4	16.4419463817368	0.00289464909262029	0.0679571825390649	androgen-induced 1 [Source:MGI Symbol;Acc:MGI:1913503]	Aig1
1838	ENSMUSG00000019808	Adat2	1	6.64549568961273	0.138962935717684	0.456159070807465	adenosine deaminase, tRNA-specific 2 [Source:MGI Symbol;Acc:MGI:1914007]	Adat2
1839	ENSMUSG00000019809	Pex3	5	14.9922289778798	0.386606932957338	0.696022870045399	peroxisomal biogenesis factor 3 [Source:MGI Symbol;Acc:MGI:1929646]	Pex3
1840	ENSMUSG00000019810	Fuca2	4	19.5682060957659	0.00388880670222967	0.0785226287546224	fucosidase, alpha-L- 2, plasma [Source:MGI Symbol;Acc:MGI:1914098]	Fuca2
1841	ENSMUSG00000019813	Cep57l1	10	44.0495412024744	0.573577227511986	0.815680543237454	centrosomal protein 57-like 1 [Source:MGI Symbol;Acc:MGI:1915511]	Cep57l1
1842	ENSMUSG00000019814	Ltv1	2	11.284272618101	0.126574852761168	0.439417785152022	LTV1 ribosome biogenesis factor [Source:MGI Symbol;Acc:MGI:2447810]	Ltv1
1843	ENSMUSG00000019817	Plagl1	12	43.1120969827819	0.667644237852724	0.866735398401969	pleiomorphic adenoma gene-like 1 [Source:MGI Symbol;Acc:MGI:1100874]	Plagl1
1844	ENSMUSG00000019818	Cd164	4	23.3365866494427	0.00736698077148557	0.112112052831517	CD164 antigen [Source:MGI Symbol;Acc:MGI:1859568]	Cd164
1845	ENSMUSG00000019820	Utrn	12	51.5584114083227	0.29647050569398	0.622054899740034	utrophin [Source:MGI Symbol;Acc:MGI:104631]	Utrn
1846	ENSMUSG00000019822	Smpd2	7	23.6779387988844	0.0584168972991968	0.313080091844888	sphingomyelin phosphodiesterase 2, neutral [Source:MGI Symbol;Acc:MGI:1278330]	Smpd2
1847	ENSMUSG00000019823	Mical1	9	29.328732667226	0.0131943337801941	0.150923422223718	microtubule associated monooxygenase, calponin and LIM domain containing 1 [Source:MGI Symbol;Acc:MGI:2385847]	Mical1
1848	ENSMUSG00000019826	Zbtb24	5	20.3155188223431	0.356741784423768	0.673298166066885	zinc finger and BTB domain containing 24 [Source:MGI Symbol;Acc:MGI:3039618]	Zbtb24
1849	ENSMUSG00000019828	Grm1	1	1.96476205149316	1	1	glutamate receptor, metabotropic 1 [Source:MGI Symbol;Acc:MGI:1351338]	Grm1
1850	ENSMUSG00000019831	Wasf1	2	12.3842061841643	0.143987558488413	0.462605093469059	WAS protein family, member 1 [Source:MGI Symbol;Acc:MGI:1890563]	Wasf1
1851	ENSMUSG00000019832	Rab32	1	2.65287051017164	0.625171002870788	0.845506396845694	RAB32, member RAS oncogene family [Source:MGI Symbol;Acc:MGI:1915094]	Rab32
1852	ENSMUSG00000019837	Gtf3c6	6	25.0304892902683	0.757640100538045	0.909309823906353	general transcription factor IIIC, polypeptide 6, alpha [Source:MGI Symbol;Acc:MGI:1914621]	Gtf3c6
1853	ENSMUSG00000019838	Slc16a10	2	9.23540283753293	0.055992263257926	0.306580155171683	solute carrier family 16 (monocarboxylic acid transporters), member 10 [Source:MGI Symbol;Acc:MGI:1919722]	Slc16a10
1854	ENSMUSG00000019841	Rev3l	7	38.6430561250918	0.851631493869128	0.965874743046693	REV3 like, DNA directed polymerase zeta catalytic subunit [Source:MGI Symbol;Acc:MGI:1337131]	Rev3l
1855	ENSMUSG00000019842	Traf3ip2	5	18.8633139658847	0.196712945409707	0.525459928549643	TRAF3 interacting protein 2 [Source:MGI Symbol;Acc:MGI:2143599]	Traf3ip2
1856	ENSMUSG00000019843	Fyn	7	20.68975502735	0.44602957204711	0.740919431484935	Fyn proto-oncogene [Source:MGI Symbol;Acc:MGI:95602]	Fyn
1857	ENSMUSG00000019845	Tube1	6	27.6415576351724	0.943348658019626	1	epsilon-tubulin 1 [Source:MGI Symbol;Acc:MGI:1919174]	Tube1
1858	ENSMUSG00000019846	Lama4	1	3.63869701451635	0.0237159015037509	0.201836790384045	laminin, alpha 4 [Source:MGI Symbol;Acc:MGI:109321]	Lama4
1859	ENSMUSG00000019848	Popdc3	1	2.29199138425255	0.132687998250922	0.44682974288779	popeye domain containing 3 [Source:MGI Symbol;Acc:MGI:1930153]	Popdc3
1860	ENSMUSG00000019849	Prep	1	8.588785540627	0.0821879645157029	0.363550257742079	prolyl endopeptidase [Source:MGI Symbol;Acc:MGI:1270863]	Prep
1861	ENSMUSG00000019850	Tnfaip3	1	3.55882820262721	0.792501432875502	0.929024788959096	tumor necrosis factor, alpha-induced protein 3 [Source:MGI Symbol;Acc:MGI:1196377]	Tnfaip3
1862	ENSMUSG00000019851	Perp	1	5.32099263026204	0.0015636126734804	0.0508464655019784	PERP, TP53 apoptosis effector [Source:MGI Symbol;Acc:MGI:1929938]	Perp
1863	ENSMUSG00000019852	Arfgef3	1	5.19959408614722	1	1	ARFGEF family member 3 [Source:MGI Symbol;Acc:MGI:106387]	Arfgef3
1864	ENSMUSG00000019853	Hebp2	3	8.28788978012315	0.781641805915256	0.92368156095396	heme binding protein 2 [Source:MGI Symbol;Acc:MGI:1860084]	Hebp2
1865	ENSMUSG00000019854	Reps1	10	42.8798886809353	0.115973312511263	0.423563316098337	RalBP1 associated Eps domain containing protein [Source:MGI Symbol;Acc:MGI:1196373]	Reps1
1866	ENSMUSG00000019856	Fam184a	5	13.94851870356	0.330966972967879	0.652082825335395	family with sequence similarity 184, member A [Source:MGI Symbol;Acc:MGI:1923156]	Fam184a
1867	ENSMUSG00000019857	Asf1a	6	23.7241483764404	0.412194689946188	0.714445969795724	anti-silencing function 1A histone chaperone [Source:MGI Symbol;Acc:MGI:1913653]	Asf1a
1868	ENSMUSG00000019861	Gopc	6	20.6739443207317	0.671493830762735	0.868453324555823	golgi associated PDZ and coiled-coil motif containing [Source:MGI Symbol;Acc:MGI:2149946]	Gopc
1869	ENSMUSG00000019863	Qrsl1	4	17.8028262352589	0.142475261332878	0.461220264663111	glutaminyl-tRNA synthase (glutamine-hydrolyzing)-like 1 [Source:MGI Symbol;Acc:MGI:1923813]	Qrsl1
1870	ENSMUSG00000019864	Rtn4ip1	4	14.172786233934	0.244992131561874	0.574556031194474	reticulon 4 interacting protein 1 [Source:MGI Symbol;Acc:MGI:2178759]	Rtn4ip1
1871	ENSMUSG00000019866	Crybg1	2	3.99613833740605	0.869934764963943	0.978199633194294	crystallin beta-gamma domain containing 1 [Source:MGI Symbol;Acc:MGI:109544]	Crybg1
1872	ENSMUSG00000019867	Gje1	1	3.38739781052568	0.680539388860852	0.872916170532229	gap junction protein, epsilon 1 [Source:MGI Symbol;Acc:MGI:1923993]	Gje1
1873	ENSMUSG00000019868	Vta1	5	22.4262761046899	0.274180616066318	0.600584710101119	vesicle (multivesicular body) trafficking 1 [Source:MGI Symbol;Acc:MGI:1913451]	Vta1
1874	ENSMUSG00000019872	Smpdl3a	1	2.91219415591206	0.0196104421386708	0.184396848144034	sphingomyelin phosphodiesterase, acid-like 3A [Source:MGI Symbol;Acc:MGI:1931437]	Smpdl3a
1875	ENSMUSG00000019873	Reep3	4	21.7297470748823	0.453353994869707	0.746707542371383	receptor accessory protein 3 [Source:MGI Symbol;Acc:MGI:88930]	Reep3
1876	ENSMUSG00000019876	Pkib	3	13.4359214070261	0.334058106716681	0.654150403051859	protein kinase inhibitor beta, cAMP dependent, testis specific [Source:MGI Symbol;Acc:MGI:101937]	Pkib
1877	ENSMUSG00000019877	Serinc1	3	14.311962752002	0.124043661703186	0.436796146231576	serine incorporator 1 [Source:MGI Symbol;Acc:MGI:1926228]	Serinc1
1878	ENSMUSG00000019878	Hsf2	6	31.3704146605562	0.0323192910052867	0.233726022217421	heat shock factor 2 [Source:MGI Symbol;Acc:MGI:96239]	Hsf2
1879	ENSMUSG00000019883	Echdc1	3	11.7805940209109	0.96678789126959	1	enoyl Coenzyme A hydratase domain containing 1 [Source:MGI Symbol;Acc:MGI:1277169]	Echdc1
1880	ENSMUSG00000019888	Mgat4c	3	10.1173854196085	0.529039812392662	0.790909794856809	MGAT4 family, member C [Source:MGI Symbol;Acc:MGI:1914819]	Mgat4c
1881	ENSMUSG00000019889	Ptprk	10	40.7096488347698	0.0597283344390717	0.316327235148674	protein tyrosine phosphatase, receptor type, K [Source:MGI Symbol;Acc:MGI:103310]	Ptprk
1882	ENSMUSG00000019891	Dcbld1	3	16.7588817747616	0.00071037834892216	0.0341887339877512	discoidin, CUB and LCCL domain containing 1 [Source:MGI Symbol;Acc:MGI:1913936]	Dcbld1
1883	ENSMUSG00000019892	Lrriq1	2	3.7504724846901	0.413460337698539	0.715488689730746	leucine-rich repeats and IQ motif containing 1 [Source:MGI Symbol;Acc:MGI:1922228]	Lrriq1
1884	ENSMUSG00000019894	Slc6a15	5	19.07917221222	0.509107580514285	0.779442426990386	solute carrier family 6 (neurotransmitter transporter), member 15 [Source:MGI Symbol;Acc:MGI:2143484]	Slc6a15
1885	ENSMUSG00000019897	Ccdc59	3	16.6155753503935	0.102825228027339	0.403384103826459	coiled-coil domain containing 59 [Source:MGI Symbol;Acc:MGI:1289302]	Ccdc59
1886	ENSMUSG00000019899	Lama2	1	1.6773564363631	1	1	laminin, alpha 2 [Source:MGI Symbol;Acc:MGI:99912]	Lama2
1887	ENSMUSG00000019907	Ppp1r12a	8	39.2623859673483	0.0349038787328571	0.243507672478123	protein phosphatase 1, regulatory subunit 12A [Source:MGI Symbol;Acc:MGI:1309528]	Ppp1r12a
1888	ENSMUSG00000019913	Sim1	1	1.71423373546156	0.525461077250648	0.789298626572428	single-minded family bHLH transcription factor 1 [Source:MGI Symbol;Acc:MGI:98306]	Sim1
1889	ENSMUSG00000019916	P4ha1	3	18.3701059008802	0.735182829688831	0.897293137281411	procollagen-proline, 2-oxoglutarate 4-dioxygenase (proline 4-hydroxylase), alpha 1 polypeptide [Source:MGI Symbol;Acc:MGI:97463]	P4ha1
1890	ENSMUSG00000019917	Sept10	3	14.1237726979386	0.00827882948368221	0.119114907616118	septin 10 [Source:MGI Symbol;Acc:MGI:1918110]	Sept10
1891	ENSMUSG00000019920	Lims1	4	12.6968522115436	0.147882650422135	0.467909881852058	LIM and senescent cell antigen-like domains 1 [Source:MGI Symbol;Acc:MGI:1195263]	Lims1
1892	ENSMUSG00000019923	Zwint	5	27.0082187331806	0.00428360654170854	0.0831265215299759	ZW10 interactor [Source:MGI Symbol;Acc:MGI:1289227]	Zwint
1893	ENSMUSG00000019927	Ube2d1	3	14.2105794238911	0.21978571662319	0.55013585108738	ubiquitin-conjugating enzyme E2D 1 [Source:MGI Symbol;Acc:MGI:2384911]	Ube2d1
1894	ENSMUSG00000019929	Dcn	1	1.65433618551708	0.902590955155437	1	decorin [Source:MGI Symbol;Acc:MGI:94872]	Dcn
1895	ENSMUSG00000019935	Slc17a8	1	5.35897041388255	0.299770506147798	0.625160108074779	solute carrier family 17 (sodium-dependent inorganic phosphate cotransporter), member 8 [Source:MGI Symbol;Acc:MGI:3039629]	Slc17a8
1896	ENSMUSG00000019942	Cdk1	6	30.3657145612368	0.922610774806118	1	cyclin-dependent kinase 1 [Source:MGI Symbol;Acc:MGI:88351]	Cdk1
1897	ENSMUSG00000019943	Atp2b1	10	47.7416782712291	0.831709950433823	0.953598478644806	ATPase, Ca++ transporting, plasma membrane 1 [Source:MGI Symbol;Acc:MGI:104653]	Atp2b1
1898	ENSMUSG00000019944	Rhobtb1	1	3.32152216354931	0.389546530141465	0.698379612856228	Rho-related BTB domain containing 1 [Source:MGI Symbol;Acc:MGI:1916538]	Rhobtb1
1899	ENSMUSG00000019947	Arid5b	4	24.1213069302261	0.0139362791199728	0.154453371004425	AT rich interactive domain 5B (MRF1-like) [Source:MGI Symbol;Acc:MGI:2175912]	Arid5b
1900	ENSMUSG00000019948	Actr6	2	8.85585782486745	0.223439922201955	0.553453672453658	ARP6 actin-related protein 6 [Source:MGI Symbol;Acc:MGI:1914269]	Actr6
1901	ENSMUSG00000019951	Uhrf1bp1l	8	28.2904678364343	0.385301561852083	0.695102648975208	UHRF1 (ICBP90) binding protein 1-like [Source:MGI Symbol;Acc:MGI:2442888]	Uhrf1bp1l
1902	ENSMUSG00000019952	Poc1b	3	12.5023183193355	0.11668750846251	0.424674831797405	POC1 centriolar protein B [Source:MGI Symbol;Acc:MGI:1918511]	Poc1b
1903	ENSMUSG00000019960	Dusp6	2	6.24675826521341	0.862653628694845	0.97350049862269	dual specificity phosphatase 6 [Source:MGI Symbol;Acc:MGI:1914853]	Dusp6
1904	ENSMUSG00000019961	Tmpo	13	72.1863260150178	0.236355054195983	0.564741042095037	thymopoietin [Source:MGI Symbol;Acc:MGI:106920]	Tmpo
1905	ENSMUSG00000019966	Kitl	1	3.95949397211512	0.530520290431534	0.791564552989664	kit ligand [Source:MGI Symbol;Acc:MGI:96974]	Kitl
1906	ENSMUSG00000019969	Psen1	5	22.0651719318782	0.799974794616548	0.933094405630637	presenilin 1 [Source:MGI Symbol;Acc:MGI:1202717]	Psen1
1907	ENSMUSG00000019970	Sgk1	11	51.8476706876173	0.571290467455343	0.81453657141168	serum/glucocorticoid regulated kinase 1 [Source:MGI Symbol;Acc:MGI:1340062]	Sgk1
1908	ENSMUSG00000019971	Cep290	7	29.44827574201	0.203473516499774	0.532540871310239	centrosomal protein 290 [Source:MGI Symbol;Acc:MGI:2384917]	Cep290
1909	ENSMUSG00000019975	Ikbip	5	20.9729594124053	0.589338231821076	0.824876421461941	IKBKB interacting protein [Source:MGI Symbol;Acc:MGI:1914704]	Ikbip
1910	ENSMUSG00000019977	Hbs1l	9	41.4108828648021	0.998711123890258	1	Hbs1-like (S. cerevisiae) [Source:MGI Symbol;Acc:MGI:1891704]	Hbs1l
1911	ENSMUSG00000019978	Epb41l2	18	73.5322894876583	0.366885753651193	0.680557401200011	erythrocyte membrane protein band 4.1 like 2 [Source:MGI Symbol;Acc:MGI:103009]	Epb41l2
1912	ENSMUSG00000019979	Apaf1	5	23.7551150727506	0.616992916634725	0.84024693252229	apoptotic peptidase activating factor 1 [Source:MGI Symbol;Acc:MGI:1306796]	Apaf1
1913	ENSMUSG00000019982	Myb	5	17.1703130834443	0.374441711066081	0.686011226831062	myeloblastosis oncogene [Source:MGI Symbol;Acc:MGI:97249]	Myb
1914	ENSMUSG00000019984	Med23	7	33.2700740603327	0.150465746028622	0.471377717949064	mediator complex subunit 23 [Source:MGI Symbol;Acc:MGI:1917458]	Med23
1915	ENSMUSG00000019986	Ahi1	4	9.46674182375162	0.176539078461012	0.503093370385957	Abelson helper integration site 1 [Source:MGI Symbol;Acc:MGI:87971]	Ahi1
1916	ENSMUSG00000019988	Nedd1	3	11.4332098721997	0.624182587913429	0.844989893948144	neural precursor cell expressed, developmentally down-regulated gene 1 [Source:MGI Symbol;Acc:MGI:97293]	Nedd1
1917	ENSMUSG00000019989	Enpp3	5	15.5000443691301	0.000427701448326843	0.0254125943880866	ectonucleotide pyrophosphatase/phosphodiesterase 3 [Source:MGI Symbol;Acc:MGI:2143702]	Enpp3
1918	ENSMUSG00000019990	Pde7b	1	2.10735444761837	1	1	phosphodiesterase 7B [Source:MGI Symbol;Acc:MGI:1352752]	Pde7b
1919	ENSMUSG00000019992	Mtfr2	3	11.7420560170091	0.385569912414451	0.695360306287439	mitochondrial fission regulator 2 [Source:MGI Symbol;Acc:MGI:1919054]	Mtfr2
1920	ENSMUSG00000019996	Map7	9	44.0873614470253	0.0022388636690968	0.0607363870024005	microtubule-associated protein 7 [Source:MGI Symbol;Acc:MGI:1328328]	Map7
1921	ENSMUSG00000019997	Ccn2	2	11.3048457187951	0.176764483612295	0.50353552441851	cellular communication network factor 1 [Source:MGI Symbol;Acc:MGI:95537]	Ccn2
1922	ENSMUSG00000019998	Stx7	4	19.0029800172145	0.0142455031556945	0.156351300598788	syntaxin 7 [Source:MGI Symbol;Acc:MGI:1858210]	Stx7
1923	ENSMUSG00000020000	Moxd1	1	2.69770128990068	0.731734719341041	0.895520110411892	monooxygenase, DBH-like 1 [Source:MGI Symbol;Acc:MGI:1921582]	Moxd1
1924	ENSMUSG00000020003	Pex7	4	18.9739912594071	0.00444774803688657	0.0848598587295376	peroxisomal biogenesis factor 7 [Source:MGI Symbol;Acc:MGI:1321392]	Pex7
1925	ENSMUSG00000020009	Ifngr1	2	7.98971773104587	0.209019205881203	0.53932979181909	interferon gamma receptor 1 [Source:MGI Symbol;Acc:MGI:107655]	Ifngr1
1926	ENSMUSG00000020014	Cfap54	2	7.09252198671997	0.474895896471401	0.759322063777041	cilia and flagella associated protein 54 [Source:MGI Symbol;Acc:MGI:1922208]	Cfap54
1927	ENSMUSG00000020015	Cdk17	6	18.4585850151751	0.236873722271743	0.565079503972068	cyclin-dependent kinase 17 [Source:MGI Symbol;Acc:MGI:97517]	Cdk17
1928	ENSMUSG00000020017	Hal	3	10.5928684375602	0.00352627950313673	0.0755951077003176	histidine ammonia lyase [Source:MGI Symbol;Acc:MGI:96010]	Hal
1929	ENSMUSG00000020018	Snrpf	1	7.69013845958638	0.11562976153121	0.422870163228974	small nuclear ribonucleoprotein polypeptide F [Source:MGI Symbol;Acc:MGI:1917128]	Snrpf
1930	ENSMUSG00000020019	Ntn4	1	2.919665935835	0.446751023525578	0.741414133956113	netrin 4 [Source:MGI Symbol;Acc:MGI:1888978]	Ntn4
1931	ENSMUSG00000020020	Usp44	2	10.6570203513379	0.000930199312347071	0.0384276115064237	ubiquitin specific peptidase 44 [Source:MGI Symbol;Acc:MGI:3045318]	Usp44
1932	ENSMUSG00000020021	Fgd6	2	8.3686566749733	0.129094058922352	0.442182889543762	FYVE, RhoGEF and PH domain containing 6 [Source:MGI Symbol;Acc:MGI:1261419]	Fgd6
1933	ENSMUSG00000020022	Ndufa12	3	18.2218967311713	0.277970456434637	0.603605591632875	NADH:ubiquinone oxidoreductase subunit A12 [Source:MGI Symbol;Acc:MGI:1913664]	Ndufa12
1934	ENSMUSG00000020023	Tmcc3	1	4.77604946405804	0.0308694468378108	0.228192640665817	transmembrane and coiled coil domains 3 [Source:MGI Symbol;Acc:MGI:2442900]	Tmcc3
1935	ENSMUSG00000020024	Cep83	4	23.3423507445195	0.143787133175162	0.462605093469059	centrosomal protein 83 [Source:MGI Symbol;Acc:MGI:1924298]	Cep83
1936	ENSMUSG00000020027	Socs2	12	47.6238789076514	0.154454473854987	0.476793100591928	suppressor of cytokine signaling 2 [Source:MGI Symbol;Acc:MGI:1201787]	Socs2
1937	ENSMUSG00000020029	Nudt4	1	8.53080096212552	0.501301254091993	0.775174433788928	nudix (nucleoside diphosphate linked moiety X)-type motif 4 [Source:MGI Symbol;Acc:MGI:1918457]	Nudt4
1938	ENSMUSG00000020032	Nuak1	1	5.8037828978315	0.0791686135492005	0.357764079679732	NUAK family, SNF1-like kinase, 1 [Source:MGI Symbol;Acc:MGI:1925226]	Nuak1
1939	ENSMUSG00000020034	Tcp11l2	2	6.80394641943386	0.442926781962511	0.738910708274366	t-complex 11 (mouse) like 2 [Source:MGI Symbol;Acc:MGI:2444679]	Tcp11l2
1940	ENSMUSG00000020037	Rfx4	1	3.06599744161512	0.442147481390383	0.73818461543993	regulatory factor X, 4 (influences HLA class II expression) [Source:MGI Symbol;Acc:MGI:1918387]	Rfx4
1941	ENSMUSG00000020038	Cry1	2	8.35564835218459	0.328611014285457	0.649675978814941	cryptochrome 1 (photolyase-like) [Source:MGI Symbol;Acc:MGI:1270841]	Cry1
1942	ENSMUSG00000020042	Btbd11	7	24.1761957161925	0.0292172352656122	0.222954929269167	BTB (POZ) domain containing 11 [Source:MGI Symbol;Acc:MGI:1921257]	Btbd11
1943	ENSMUSG00000020044	Timp3	3	11.3064806336666	0.740824094297233	0.900606661487935	tissue inhibitor of metalloproteinase 3 [Source:MGI Symbol;Acc:MGI:98754]	Timp3
1944	ENSMUSG00000020048	Hsp90b1	5	26.387624756245	0.00128919352863197	0.0454546971056668	heat shock protein 90, beta (Grp94), member 1 [Source:MGI Symbol;Acc:MGI:98817]	Hsp90b1
1945	ENSMUSG00000020053	Igf1	1	2.46717782875304	0.52356163086866	0.787692258071931	insulin-like growth factor 1 [Source:MGI Symbol;Acc:MGI:96432]	Igf1
1946	ENSMUSG00000020056	Washc3	7	24.8420829191897	0.272582463119006	0.599164763359669	WASH complex subunit 3 [Source:MGI Symbol;Acc:MGI:1914532]	Washc3
1947	ENSMUSG00000020057	Dram1	1	0.898432945779744	1	1	DNA-damage regulated autophagy modulator 1 [Source:MGI Symbol;Acc:MGI:1918962]	Dram1
1948	ENSMUSG00000020059	Sycp3	3	10.0581939801209	0.628219215513753	0.846868538263943	synaptonemal complex protein 3 [Source:MGI Symbol;Acc:MGI:109542]	Sycp3
1949	ENSMUSG00000020061	Mybpc1	2	2.80161166023838	0.608325974501375	0.835949779000164	myosin binding protein C, slow-type [Source:MGI Symbol;Acc:MGI:1336213]	Mybpc1
1950	ENSMUSG00000020063	Sirt1	7	39.1003460656529	0.610126909868821	0.836994270470216	sirtuin 1 [Source:MGI Symbol;Acc:MGI:2135607]	Sirt1
1951	ENSMUSG00000020064	Herc4	11	58.1085212368167	0.332414471584619	0.65322730464892	hect domain and RLD 4 [Source:MGI Symbol;Acc:MGI:1914595]	Herc4
1952	ENSMUSG00000020067	Mypn	2	8.04288132775363	0.712843726260424	0.887126160336119	myopalladin [Source:MGI Symbol;Acc:MGI:1916052]	Mypn
1953	ENSMUSG00000020069	Hnrnph3	6	32.8037453149143	0.840227171984767	0.95968086745915	heterogeneous nuclear ribonucleoprotein H3 [Source:MGI Symbol;Acc:MGI:1926462]	Hnrnph3
1954	ENSMUSG00000020070	Rufy2	6	25.1561238127307	0.124720293680617	0.438056992090048	RUN and FYVE domain-containing 2 [Source:MGI Symbol;Acc:MGI:1917682]	Rufy2
1955	ENSMUSG00000020072	Pbld2	2	3.7166442283742	0.750039487020865	0.905153596078151	phenazine biosynthesis-like protein domain containing 2 [Source:MGI Symbol;Acc:MGI:1914557]	Pbld2
1956	ENSMUSG00000020074	Ccar1	10	55.7068677323472	0.295838172834242	0.621744614108296	cell division cycle and apoptosis regulator 1 [Source:MGI Symbol;Acc:MGI:1914750]	Ccar1
1957	ENSMUSG00000020075	Ddx21	3	16.7942978561598	0.0637176373072997	0.325106874053227	DEAD (Asp-Glu-Ala-Asp) box polypeptide 21 [Source:MGI Symbol;Acc:MGI:1860494]	Ddx21
1958	ENSMUSG00000020076	Ddx50	7	35.0713028182132	0.334891381661308	0.655243872002893	DEAD (Asp-Glu-Ala-Asp) box polypeptide 50 [Source:MGI Symbol;Acc:MGI:2182303]	Ddx50
1959	ENSMUSG00000020077	Srgn	2	7.00405353647785	0.410593050861909	0.713398313339021	serglycin [Source:MGI Symbol;Acc:MGI:97756]	Srgn
1960	ENSMUSG00000020078	Vps26a	4	20.6275621534451	0.0142920975090887	0.156628435902378	VPS26 retromer complex component A [Source:MGI Symbol;Acc:MGI:1353654]	Vps26a
1961	ENSMUSG00000020079	Supv3l1	4	22.1879217877142	0.123025520643441	0.434642007323706	suppressor of var1, 3-like 1 (S. cerevisiae) [Source:MGI Symbol;Acc:MGI:2441711]	Supv3l1
1962	ENSMUSG00000020080	Hkdc1	1	2.7160652103219	0.329921558821979	0.651034315211689	hexokinase domain containing 1 [Source:MGI Symbol;Acc:MGI:2384910]	Hkdc1
1963	ENSMUSG00000020081	Tacr2	1	1.91845325467208	1	1	tachykinin receptor 2 [Source:MGI Symbol;Acc:MGI:98477]	Tacr2
1964	ENSMUSG00000020083	Fam241b	6	20.3847702520029	0.310600701925189	0.634259310090093	family with sequence similarity 241, member B [Source:MGI Symbol;Acc:MGI:1917144]	Fam241b
1965	ENSMUSG00000020085	Aifm2	5	18.0578195508312	0.0818574817074321	0.363096401002252	apoptosis-inducing factor, mitochondrion-associated 2 [Source:MGI Symbol;Acc:MGI:1918611]	Aifm2
1966	ENSMUSG00000020086	H2afy2	1	6.56265005300449	0.0763835721731985	0.351953123002931	H2A histone family, member Y2 [Source:MGI Symbol;Acc:MGI:3037658]	H2afy2
1967	ENSMUSG00000020087	Tysnd1	2	9.20359234267216	0.138563121151459	0.45586570079339	trypsin domain containing 1 [Source:MGI Symbol;Acc:MGI:1919017]	Tysnd1
1968	ENSMUSG00000020088	Sar1a	9	35.9172606661316	0.318185614533391	0.639527173249354	secretion associated Ras related GTPase 1A [Source:MGI Symbol;Acc:MGI:98230]	Sar1a
1969	ENSMUSG00000020089	Ppa1	4	18.3605184593476	0.00649487290693049	0.104107242573954	pyrophosphatase (inorganic) 1 [Source:MGI Symbol;Acc:MGI:97831]	Ppa1
1970	ENSMUSG00000020090	Npffr1	1	5.77954081829318	0.411231295425321	0.713942481360815	neuropeptide FF receptor 1 [Source:MGI Symbol;Acc:MGI:2685082]	Npffr1
1971	ENSMUSG00000020091	Eif4ebp2	2	16.7231888907751	0.080776200533381	0.361166100301918	eukaryotic translation initiation factor 4E binding protein 2 [Source:MGI Symbol;Acc:MGI:109198]	Eif4ebp2
1972	ENSMUSG00000020092	Pald1	2	11.6863240647511	0.0176290749587902	0.175026984028711	phosphatase domain containing, paladin 1 [Source:MGI Symbol;Acc:MGI:1351623]	Pald1
1973	ENSMUSG00000020096	Tbata	1	4.97733098714723	0.447075071549765	0.7415683441672	thymus, brain and testes associated [Source:MGI Symbol;Acc:MGI:1923820]	Tbata
1974	ENSMUSG00000020097	Sgpl1	9	42.7032475203785	0.46065144862004	0.750997553272921	sphingosine phosphate lyase 1 [Source:MGI Symbol;Acc:MGI:1261415]	Sgpl1
1975	ENSMUSG00000020098	Pcbd1	1	4.39386147819513	0.498307775680581	0.773647616437716	pterin 4 alpha carbinolamine dehydratase/dimerization cofactor of hepatocyte nuclear factor 1 alpha (TCF1) 1 [Source:MGI Symbol;Acc:MGI:94873]	Pcbd1
1976	ENSMUSG00000020099	Unc5b	3	14.9856775692469	0.0850806998866389	0.36806484348712	unc-5 netrin receptor B [Source:MGI Symbol;Acc:MGI:894703]	Unc5b
1977	ENSMUSG00000020100	Slc29a3	4	18.6771474287069	0.00625938018278416	0.102693715948637	solute carrier family 29 (nucleoside transporters), member 3 [Source:MGI Symbol;Acc:MGI:1918529]	Slc29a3
1978	ENSMUSG00000020101	Vsir	2	4.64929070342182	0.246262169526917	0.575618385813826	V-set immunoregulatory receptor [Source:MGI Symbol;Acc:MGI:1921298]	Vsir
1979	ENSMUSG00000020102	Slc16a7	1	4.17460643086658	1	1	solute carrier family 16 (monocarboxylic acid transporters), member 7 [Source:MGI Symbol;Acc:MGI:1330284]	Slc16a7
1980	ENSMUSG00000020105	Lrig3	5	22.2208489818023	3.93340059521547e-05	0.00605595408584062	leucine-rich repeats and immunoglobulin-like domains 3 [Source:MGI Symbol;Acc:MGI:2443955]	Lrig3
1981	ENSMUSG00000020107	Anapc16	7	28.5705695174076	0.262523493890108	0.588715621461001	anaphase promoting complex subunit 16 [Source:MGI Symbol;Acc:MGI:1289325]	Anapc16
1982	ENSMUSG00000020108	Ddit4	1	7.1632060763421	0.0101074994694262	0.13224990630536	DNA-damage-inducible transcript 4 [Source:MGI Symbol;Acc:MGI:1921997]	Ddit4
1983	ENSMUSG00000020109	Dnajb12	4	22.3684649167779	0.0524457325405521	0.296950822687697	DnaJ heat shock protein family (Hsp40) member B12 [Source:MGI Symbol;Acc:MGI:1931881]	Dnajb12
1984	ENSMUSG00000020111	Micu1	8	26.3683863827802	0.396294332782832	0.703830288582687	mitochondrial calcium uptake 1 [Source:MGI Symbol;Acc:MGI:2384909]	Micu1
1985	ENSMUSG00000020114	Cand1	4	23.6678858199545	0.00170284705175169	0.0528036579207759	cullin associated and neddylation disassociated 1 [Source:MGI Symbol;Acc:MGI:1261820]	Cand1
1986	ENSMUSG00000020115	Tbk1	6	25.0523729631236	0.57294325695832	0.815618563274603	TANK-binding kinase 1 [Source:MGI Symbol;Acc:MGI:1929658]	Tbk1
1987	ENSMUSG00000020116	Pno1	2	10.5135135228339	0.144071785825851	0.462717041864109	partner of NOB1 homolog [Source:MGI Symbol;Acc:MGI:1913499]	Pno1
1988	ENSMUSG00000020120	Plek	1	3.50822528052793	0.436895930592525	0.734320277838786	pleckstrin [Source:MGI Symbol;Acc:MGI:1860485]	Plek
1989	ENSMUSG00000020121	Srgap1	4	17.294801761963	0.00646922030102528	0.103869024199364	SLIT-ROBO Rho GTPase activating protein 1 [Source:MGI Symbol;Acc:MGI:2152936]	Srgap1
1990	ENSMUSG00000020122	Egfr	2	7.77368910586036	0.118176498817224	0.427392716448197	epidermal growth factor receptor [Source:MGI Symbol;Acc:MGI:95294]	Egfr
1991	ENSMUSG00000020124	Usp15	11	56.3551529341793	0.156851176567795	0.479864729628917	ubiquitin specific peptidase 15 [Source:MGI Symbol;Acc:MGI:101857]	Usp15
1992	ENSMUSG00000020128	Vps54	7	35.9044929492408	0.0703700978895242	0.34112816463917	VPS54 GARP complex subunit [Source:MGI Symbol;Acc:MGI:2178798]	Vps54
1993	ENSMUSG00000020130	Tbc1d15	4	22.0945985462796	0.63498117637118	0.850991107884176	TBC1 domain family, member 15 [Source:MGI Symbol;Acc:MGI:1913937]	Tbc1d15
1994	ENSMUSG00000020131	Pcsk4	5	11.5455835064681	0.831870662092593	0.953598478644806	proprotein convertase subtilisin/kexin type 4 [Source:MGI Symbol;Acc:MGI:97514]	Pcsk4
1995	ENSMUSG00000020132	Rab21	2	12.0060754529264	0.0135273547710885	0.1518883527976	RAB21, member RAS oncogene family [Source:MGI Symbol;Acc:MGI:894308]	Rab21
1997	ENSMUSG00000020134	Peli1	4	21.5952406526126	0.508164005075835	0.779308950985016	pellino 1 [Source:MGI Symbol;Acc:MGI:1914495]	Peli1
1998	ENSMUSG00000020135	Apc2	2	7.34818778346386	0.741548441240756	0.90089290939832	adenomatosis polyposis coli 2 [Source:MGI Symbol;Acc:MGI:1346052]	Apc2
1999	ENSMUSG00000020137	Thap2	3	10.0457437522107	0.301658765872407	0.626783141852833	THAP domain containing, apoptosis associated protein 2 [Source:MGI Symbol;Acc:MGI:1914066]	Thap2
2000	ENSMUSG00000020140	Lgr5	2	6.09845885227682	0.71529061215249	0.88850558617548	leucine rich repeat containing G protein coupled receptor 5 [Source:MGI Symbol;Acc:MGI:1341817]	Lgr5
2001	ENSMUSG00000020142	Slc1a4	1	7.67630898151716	1	1	solute carrier family 1 (glutamate/neutral amino acid transporter), member 4 [Source:MGI Symbol;Acc:MGI:2135601]	Slc1a4
2002	ENSMUSG00000020143	Dock2	1	2.87943907959229	0.0338802869332349	0.239262437179642	dedicator of cyto-kinesis 2 [Source:MGI Symbol;Acc:MGI:2149010]	Dock2
2003	ENSMUSG00000020149	Rab1a	4	25.6328181803228	0.00488203100689927	0.0895085513464932	RAB1A, member RAS oncogene family [Source:MGI Symbol;Acc:MGI:97842]	Rab1a
2004	ENSMUSG00000020150	Gamt	3	7.24359264310734	0.608973391345654	0.83628428257557	guanidinoacetate methyltransferase [Source:MGI Symbol;Acc:MGI:1098221]	Gamt
2005	ENSMUSG00000020151	Ptprr	1	4.07924504932071	0.442335362018423	0.738344191710521	protein tyrosine phosphatase, receptor type, R [Source:MGI Symbol;Acc:MGI:109559]	Ptprr
2006	ENSMUSG00000020152	Actr2	3	21.0750138150501	0.0216335250019118	0.191831870019255	ARP2 actin-related protein 2 [Source:MGI Symbol;Acc:MGI:1913963]	Actr2
2007	ENSMUSG00000020153	Ndufs7	6	29.0060246891221	0.259896746640115	0.586825272058275	NADH:ubiquinone oxidoreductase core subunit S7 [Source:MGI Symbol;Acc:MGI:1922656]	Ndufs7
2008	ENSMUSG00000020154	Ptprb	1	2.86668390935592	0.378590053942899	0.689302063290264	protein tyrosine phosphatase, receptor type, B [Source:MGI Symbol;Acc:MGI:97809]	Ptprb
2009	ENSMUSG00000020155	Kcnmb1	1	3.78184159500559	0.485695262270748	0.766340422422275	potassium large conductance calcium-activated channel, subfamily M, beta member 1 [Source:MGI Symbol;Acc:MGI:1334203]	Kcnmb1
2010	ENSMUSG00000020156	Mum1	10	48.2908753491189	0.0241971978470503	0.203614613252159	melanoma associated antigen (mutated) 1 [Source:MGI Symbol;Acc:MGI:1915364]	Mum1
2011	ENSMUSG00000020159	Gabrp	2	8.88473018832871	0.00697158527571803	0.108444821073624	gamma-aminobutyric acid (GABA) A receptor, pi [Source:MGI Symbol;Acc:MGI:2387597]	Gabrp
2012	ENSMUSG00000020160	Meis1	4	9.045026547763	0.413373785157306	0.715441763738497	Meis homeobox 1 [Source:MGI Symbol;Acc:MGI:104717]	Meis1
2013	ENSMUSG00000020163	Uqcr11	3	12.8805667720485	0.244872177911889	0.57454884271135	ubiquinol-cytochrome c reductase, complex III subunit XI [Source:MGI Symbol;Acc:MGI:1913844]	Uqcr11
2014	ENSMUSG00000020166	Cnot2	13	50.937740813365	0.169837826472179	0.496231074273028	CCR4-NOT transcription complex, subunit 2 [Source:MGI Symbol;Acc:MGI:1919318]	Cnot2
2015	ENSMUSG00000020167	Tcf3	10	44.620744582339	0.0146947298350092	0.158769273321813	transcription factor 3 [Source:MGI Symbol;Acc:MGI:98510]	Tcf3
2016	ENSMUSG00000020169	Best3	1	2.40639941959071	0.45497686884381	0.748036527637901	bestrophin 3 [Source:MGI Symbol;Acc:MGI:3580298]	Best3
2017	ENSMUSG00000020170	Frs2	3	17.0317122287074	0.00058916266320092	0.0311592594211014	fibroblast growth factor receptor substrate 2 [Source:MGI Symbol;Acc:MGI:1100860]	Frs2
2018	ENSMUSG00000020171	Yeats4	3	16.4703761087171	0.148930973199104	0.469549650353088	YEATS domain containing 4 [Source:MGI Symbol;Acc:MGI:1927224]	Yeats4
2019	ENSMUSG00000020173	Cobl	7	37.1696033186925	0.000298497946009976	0.0201627507320633	cordon-bleu WH2 repeat [Source:MGI Symbol;Acc:MGI:105056]	Cobl
2020	ENSMUSG00000020176	Grb10	6	23.2239778799224	0.000375688025654352	0.0232552095880126	growth factor receptor bound protein 10 [Source:MGI Symbol;Acc:MGI:103232]	Grb10
2021	ENSMUSG00000020178	Adora2a	1	1.37761176545114	0.543793111481151	0.799100098586629	adenosine A2a receptor [Source:MGI Symbol;Acc:MGI:99402]	Adora2a
2022	ENSMUSG00000020180	Snrpd3	3	22.1415600954587	0.668795462897227	0.867586351498283	small nuclear ribonucleoprotein D3 [Source:MGI Symbol;Acc:MGI:1914582]	Snrpd3
2023	ENSMUSG00000020181	Nav3	1	2.80612999620341	0.615303811178272	0.83901499284551	neuron navigator 3 [Source:MGI Symbol;Acc:MGI:2183703]	Nav3
2024	ENSMUSG00000020182	Ddc	10	35.1238947911154	0.196168993806226	0.524847523505085	dopa decarboxylase [Source:MGI Symbol;Acc:MGI:94876]	Ddc
2025	ENSMUSG00000020183	Cpm	2	6.30857947253313	0.291565548796105	0.617795542504401	carboxypeptidase M [Source:MGI Symbol;Acc:MGI:1917824]	Cpm
2026	ENSMUSG00000020184	Mdm2	8	44.306532229414	0.103298725922356	0.403958337304243	transformed mouse 3T3 cell double minute 2 [Source:MGI Symbol;Acc:MGI:96952]	Mdm2
[truncated: 13,365 more rows]
